# Supplementary material for: European mushroom assemblages are darker in cold climates
Source: Nat Commun. 2019 Jun 28;10:2890. doi: 10.1038/s41467-019-10767-z (PMC6599080; doi:10.1038/s41467-019-10767-z)
Supplement: Supplementary file 4 — Supplementary Data 1 [file 41467_2019_10767_MOESM4_ESM.xlsx]

## Sheet: Plots_2D_3A_5_S2A_9
t	r	g	b	hsl_H	hsl_S	hsl_L	hsv_H	hsv_S	hsv_V	lifestyle	hex	gen	ord	temp_mean_5	temp_var_5	moisture_mean_5	moisture_var_5	uv_5	rfo_5	temp_mean_10	temp_var_10	moisture_mean_10	moisture_var_10	uv_10	rfo_10	temp_mean_15	temp_var_15	moisture_mean_15	moisture_var_15	uv_15	rfo_15	temp_mean10_asin	temp_mean15_asin
Agaricus_abruptibulbus	164.778	163.333	162.444	42.1849	4.44444	64.2222	42.1849	4.66667	65.4444	Sap	#A5A3A2	Agaricus	Agaricales	-0.170585	1.61514	0.304744	0.210491	59.194	0.31954	-0.170585	1.61514	0.304744	0.210491	59.194	0.31954	-0.170585	1.61514	0.304744	0.210491	59.194	0.31954	0.63464	0.642363
Agaricus_annae	201.375	183.625	164	33.659	28.125	71.75	33.659	20.375	79.625	Sap	#C9B8A4	Agaricus	Agaricales
Agaricus_aristocratus	173.75	162.5	166.5	325.017	14	66.375	325.017	12.5	70.5	Sap	#AEA3A7	Agaricus	Agaricales
Agaricus_arvensis	210.444	196.222	176	34.5477	37.2222	75.7778	34.5477	17.7778	82.6667	Sap	#D2C4B0	Agaricus	Agaricales	0.918972	0.685516	-0.56032	-0.213861	57.941	0.210884	0.918972	0.685516	-0.56032	-0.213861	57.941	0.210884	0.918972	0.685516	-0.56032	-0.213861	57.941	0.210884	0.854935	0.867046
Agaricus_augustus	177.222	122.111	64	31.221	62.7778	47.5556	31.221	66.8889	69.4444	Sap	#B17A40	Agaricus	Agaricales	0.968292	0.707699	-0.329992	-0.222297	59.8028	0.207769	0.968292	0.707699	-0.329992	-0.222297	59.8028	0.207769	0.968292	0.707699	-0.329992	-0.222297	59.8028	0.207769	0.866157	0.878549
Agaricus_benesii	187.833	176.25	158.25	40.6623	20.4167	67.8333	40.6623	16.8333	73.9167	Sap	#BCB09E	Agaricus	Agaricales	1.08736	1.33735	-0.108275	-0.122647	64.5487	0.230851	1.08736	1.33735	-0.108275	-0.122647	64.5487	0.230851	1.08736	1.33735	-0.108275	-0.122647	64.5487	0.230851	0.893881	0.907006
Agaricus_bernardii	201.1	180.1	167.3	25.1861	42	72.2	25.1861	18.2	78.9	Sap	#C9B4A7	Agaricus	Agaricales
Agaricus_bisporus	206.75	190.875	176.125	18.6496	27.75	75	18.6496	15.375	81.125	Sap	#CFBFB0	Agaricus	Agaricales	1.34128	0.815717	-0.597223	-0.310478	58.6984	0.211215	1.34128	0.815717	-0.597223	-0.310478	58.6984	0.211215	1.34128	0.815717	-0.597223	-0.310478	58.6984	0.211215	0.9565	0.97149
Agaricus_bitorquis	228.556	225.667	207	57.121	36.1111	85.5556	57.121	9.88889	89.8889	Sap	#E5E2CF	Agaricus	Agaricales	1.37355	0.947538	-0.665115	-0.306692	59.8096	0.218238	1.37355	0.947538	-0.665115	-0.306692	59.8096	0.218238	1.37355	0.947538	-0.665115	-0.306692	59.8096	0.218238	0.964855	0.98012
Agaricus_bohusii	182.222	172.667	150.444	47.2056	32	65.5556	47.2056	21.5556	72	Sap	#B6AD96	Agaricus	Agaricales	1.83	0.84469	-0.98559	-0.167354	58.7244	0.150306	1.83	0.84469	-0.98559	-0.167354	58.7244	0.150306	1.83	0.84469	-0.98559	-0.167354	58.7244	0.150306	1.09665	1.11746
Agaricus_bresadolanus	205.778	192.333	173.778	31.4173	28.4444	74.3333	31.4173	15.3333	80.6667	Sap	#CEC0AE	Agaricus	Agaricales	1.69395	1.01959	-0.729982	-0.698772	60.4065	0.227901	1.69395	1.01959	-0.729982	-0.698772	60.4065	0.227901	1.69395	1.01959	-0.729982	-0.698772	60.4065	0.227901	1.05419	1.07291
Agaricus_brunneolus	180.222	172.667	152	58.4965	24.5556	65.2222	58.4965	23.7778	72.2222	Sap	#B4AD98	Agaricus	Agaricales	2.50383	-0.452309	-0.958101	-1.02355	53.6982	0	2.50383	-0.452309	-0.958101	-1.02355	53.6982	0	2.50383	-0.452309	-0.958101	-1.02355	53.6982	0	1.42679	1.5708
Agaricus_campestris	215.222	205.111	199.556	15.6907	18.7778	81.1111	15.6907	7.55556	84.4444	Sap	#D7CDC8	Agaricus	Agaricales	0.848326	0.470836	-0.456965	-0.244163	56.6017	0.206764	0.848326	0.470836	-0.456965	-0.244163	56.6017	0.206764	0.848326	0.470836	-0.456965	-0.244163	56.6017	0.206764	0.839108	0.850834
Agaricus_cappellianus	174	141.875	118.25	25.1282	35.25	57.25	25.1282	33.875	68.5	Sap	#AE8E76	Agaricus	Agaricales
Agaricus_chionodermus	226.5	217.125	209.75	26.5724	37.375	85.5	26.5724	9.875	90.125	Sap	#E3D9D2	Agaricus	Agaricales
Agaricus_comtulus	174.25	155.75	141.5	26.0041	18.375	61.875	26.0041	19.375	68.25	Sap	#AE9C8E	Agaricus	Agaricales	1.25306	0.732844	-0.627475	-0.388374	57.8698	0.197106	1.25306	0.732844	-0.627475	-0.388374	57.8698	0.197106	1.25306	0.732844	-0.627475	-0.388374	57.8698	0.197106	0.934147	0.948433
Agaricus_cupreobrunneus	169.4	139.6	115.933	26.773	41.0667	55.9333	26.773	34.6667	66.3333	Sap	#A98C74	Agaricus	Agaricales	1.25694	-0.038854	-0.77546	-0.242893	53.0191	0.186879	1.25694	-0.038854	-0.77546	-0.242893	53.0191	0.186879	1.25694	-0.038854	-0.77546	-0.242893	53.0191	0.186879	0.935114	0.949429
Agaricus_depauperatus	171.375	164.375	142.5	50.8741	15.25	61.625	50.8741	18.25	67.5	Sap	#ABA48F	Agaricus	Agaricales	1.52284	0.58167	-0.727968	-0.179936	57.9034	0.164152	1.52284	0.58167	-0.727968	-0.179936	57.9034	0.164152	1.52284	0.58167	-0.727968	-0.179936	57.9034	0.164152	1.00491	1.0216
Agaricus_devoniensis	219.889	210.667	196.444	45.7549	31.7778	81.7778	45.7549	11.1111	86.5556	Sap	#DCD3C4	Agaricus	Agaricales	1.85629	-1.18033	-0.737701	-0.321286	50.5648	0.0863552	1.85629	-1.18033	-0.737701	-0.321286	50.5648	0.0863552	1.85629	-1.18033	-0.737701	-0.321286	50.5648	0.0863552	1.10526	1.12654
Agaricus_dulcidulus	139.556	107.333	104.778	4.10795	19.7778	47.6667	4.10795	27.4444	54.7778	Sap	#8C6B69	Agaricus	Agaricales	1.24294	1.42596	-0.300179	-0.0516678	63.4883	0.215337	1.24294	1.42596	-0.300179	-0.0516678	63.4883	0.215337	1.24294	1.42596	-0.300179	-0.0516678	63.4883	0.215337	0.931625	0.945835
Agaricus_fuscofibrillosus	162.25	106.625	79.375	19.8738	42.25	47.5	19.8738	52.875	63.625	Sap	#A26B4F	Agaricus	Agaricales	1.8446	0.2195	-0.789942	-0.561403	55.3558	0.132045	1.8446	0.2195	-0.789942	-0.561403	55.3558	0.132045	1.8446	0.2195	-0.789942	-0.561403	55.3558	0.132045	1.10142	1.12248
Agaricus_gennadii	140.111	132.667	104.111	49.7694	30	48	49.7694	30.2222	55.1111	Sap	#8C8568	Agaricus	Agaricales	1.86103	-0.00764048	-0.419948	-0.201382	59.3544	0.1173	1.86103	-0.00764048	-0.419948	-0.201382	59.3544	0.1173	1.86103	-0.00764048	-0.419948	-0.201382	59.3544	0.1173	1.10684	1.1282
Agaricus_heimii	211.875	195.125	180.5	25.8683	31.125	77	25.8683	18.875	84.125	Sap	#D4C3B5	Agaricus	Agaricales
Agaricus_hondensis	150.7	125.6	116.3	4.77079	22.1	52.1	4.77079	28.8	59.3	Sap	#977E74	Agaricus	Agaricales
Agaricus_impudicus	180.222	172.667	152	58.4965	24.5556	65.2222	58.4965	23.7778	72.2222	Sap	#B4AD98	Agaricus	Agaricales
Agaricus_iodosmus	150	127	105.222	26.3221	27.7778	50.1111	26.3221	30.7778	58.8889	Sap	#967F69	Agaricus	Agaricales
Agaricus_langei	191.833	167.833	142.5	32.4404	35.6667	65.5	32.4404	28.5556	75.2778	Sap	#C0A88F	Agaricus	Agaricales	1.10218	0.645109	-0.338709	-0.266199	59.7811	0.231237	1.10218	0.645109	-0.338709	-0.266199	59.7811	0.231237	1.10218	0.645109	-0.338709	-0.266199	59.7811	0.231237	0.897399	0.91062
Agaricus_lanipes	182.375	147.875	109.5	30.1366	41.25	57.375	30.1366	41.625	71.375	Sap	#B6946E	Agaricus	Agaricales	1.76854	0.487676	-1.2986	-0.586677	55.4771	0.211288	1.76854	0.487676	-1.2986	-0.586677	55.4771	0.211288	1.76854	0.487676	-1.2986	-0.586677	55.4771	0.211288	1.07705	1.09685
Agaricus_litoralis	175	143.444	105.222	33.2224	37.7778	54.8889	33.2224	42	68.6667	Sap	#AF8F69	Agaricus	Agaricales
Agaricus_lividonitidus	163.75	164.125	131.25	61.3571	29.625	58.25	61.3571	23.375	64.875	Sap	#A4A483	Agaricus	Agaricales
Agaricus_ludovicii	208	207.125	196.25	58.6393	14.875	79.25	58.6393	7.25	82.25	Sap	#D0CFC4	Agaricus	Agaricales
Agaricus_luteomaculatus	228	185.875	168.125	1.99455	66.25	77.5	1.99455	29.375	89.5	Sap	#E4BAA8	Agaricus	Agaricales	1.97316	0.290767	-0.239354	-0.751255	61.5218	0.0561491	1.97316	0.290767	-0.239354	-0.751255	61.5218	0.0561491	1.97316	0.290767	-0.239354	-0.751255	61.5218	0.0561491	1.14551	1.16923
Agaricus_lutosus	236.125	205.5	164	36.7492	66.5	78.5	36.7492	30.875	92.5	Sap	#ECCEA4	Agaricus	Agaricales
Agaricus_macrocarpus	230.375	225.375	218.25	357.902	14.875	88	357.902	5.875	90.375	Sap	#E6E1DA	Agaricus	Agaricales	1.06014	1.3158	-0.385595	-0.267383	62.0835	0.223283	1.06014	1.3158	-0.385595	-0.267383	62.0835	0.223283	1.06014	1.3158	-0.385595	-0.267383	62.0835	0.223283	0.887461	0.900412
Agaricus_macrosporoides	188.25	171.5	152.125	32.3693	21.375	66.875	32.3693	19.625	73.875	Sap	#BCAC98	Agaricus	Agaricales
Agaricus_moelleri	182.75	172.875	158	40.3932	14.5	66.875	40.3932	13.875	71.75	Sap	#B7AD9E	Agaricus	Agaricales	1.50752	0.977655	-0.625989	-0.41743	61.1884	0.203806	1.50752	0.977655	-0.625989	-0.41743	61.1884	0.203806	1.50752	0.977655	-0.625989	-0.41743	61.1884	0.203806	1.00069	1.01722
Agaricus_moellerianus	229.875	210.625	193.625	28.0559	56.625	83.125	28.0559	17	90.125	Sap	#E6D3C2	Agaricus	Agaricales	1.07256	1.98215	-0.819196	0.779265	64.3224	0.101312	1.07256	1.98215	-0.819196	0.779265	64.3224	0.101312							0.890385
Agaricus_osecanus	219.667	206.444	179.111	44.1586	40.6667	78.3333	44.1586	19.4444	86.3333	Sap	#DCCEB3	Agaricus	Agaricales	1.63698	0.802428	-0.39297	-0.297909	60.4108	0.188216	1.63698	0.802428	-0.39297	-0.297909	60.4108	0.188216	1.63698	0.802428	-0.39297	-0.297909	60.4108	0.188216	1.03733	1.05531
Agaricus_pampeanus	202.375	194.625	178	40.6277	18.5	74.625	40.6277	12.5	79.125	Sap	#CAC3B2	Agaricus	Agaricales
Agaricus_pequinii	183.375	159.5	130.625	33.0001	31.125	61.75	33.0001	30.25	71.875	Sap	#B7A083	Agaricus	Agaricales
Agaricus_phaeolepidotus	148.125	115.375	88.375	27.3738	27.125	46.375	27.3738	40.625	58.25	Sap	#947358	Agaricus	Agaricales	1.41263	0.860551	-0.901123	-0.375428	59.3999	0.259937	1.41263	0.860551	-0.901123	-0.375428	59.3999	0.259937	1.41263	0.860551	-0.901123	-0.375428	59.3999	0.259937	0.975112	0.990724
Agaricus_pilatianus	162.25	138.75	103	35.751	31.25	51.875	35.751	38.25	63.75	Sap	#A28B67	Agaricus	Agaricales
Agaricus_placomyces	157.25	155	158.25	283.897	7.625	61.5	283.897	9	63	Sap	#9D9B9E	Agaricus	Agaricales	1.32524	1.3277	0.404375	-0.83126	64.2604	0.175331	1.32524	1.3277	0.404375	-0.83126	64.2604	0.175331							0.952383
Agaricus_porphyrizon	191.875	173.5	174.375	343.679	16.375	70.875	343.679	13.375	75.5	Sap	#C0AEAE	Agaricus	Agaricales
Agaricus_porphyrocephalus	212.875	160.25	144.625	13.6248	57.25	70.25	13.6248	33.625	83.5	Sap	#D5A091	Agaricus	Agaricales	2.06551	-0.0555339	-0.787012	-1.00209	55.2669	0.055968	2.06551	-0.0555339	-0.787012	-1.00209	55.2669	0.055968	2.06551	-0.0555339	-0.787012	-1.00209	55.2669	0.055968	1.18004	1.20627
Agaricus_pseudopratensis	120.125	114.375	113.375	12.4526	10.625	45.625	12.4526	14.25	47.875	Sap	#787271	Agaricus	Agaricales	0.39683	1.97899	0.0972773	0.555097	69.6421	0.362206	0.39683	1.97899	0.0972773	0.555097	69.6421	0.362206	0.39683	1.97899	0.0972773	0.555097	69.6421	0.362206	0.743769	0.753435
Agaricus_robynsianus	212.25	197.875	192.25	11.6734	19	79.25	11.6734	10	83.375	Sap	#D4C6C0	Agaricus	Agaricales
Agaricus_rusiophyllus	220.75	194	153.75	36.3681	51	73.625	36.3681	30.25	86.625	Sap	#DDC29A	Agaricus	Agaricales
Agaricus_semotus	176.333	162.444	142.111	37.7199	20.4444	62.3333	37.7199	21.7778	69.1111	Sap	#B0A28E	Agaricus	Agaricales	0.695806	0.618981	-0.442255	-0.278668	56.9067	0.211969	0.695806	0.618981	-0.442255	-0.278668	56.9067	0.211969	0.695806	0.618981	-0.442255	-0.278668	56.9067	0.211969	0.805851	0.816811
Agaricus_subfloccosus	183.889	135.444	122.444	11.6763	37.1111	60.1111	11.6763	35.1111	72.1111	Sap	#B8877A	Agaricus	Agaricales	1.33566	0.924023	-0.428766	-0.148868	62.592	0.251347	1.33566	0.924023	-0.428766	-0.148868	62.592	0.251347	1.33566	0.924023	-0.428766	-0.148868	62.592	0.251347	0.955056	0.969999
Agaricus_subperonatus	170.25	134.375	102	28.138	42.5	53.625	28.138	44.25	66.75	Sap	#AA8666	Agaricus	Agaricales	1.40724	0.597012	-0.650622	-0.267937	57.9385	0.201019	1.40724	0.597012	-0.650622	-0.267937	57.9385	0.201019	1.40724	0.597012	-0.650622	-0.267937	57.9385	0.201019	0.973689	0.989252
Agaricus_subrufescens	180.7	160.2	140.1	41.0467	42	63.1	41.0467	27.1	71.4	Sap	#B5A08C	Agaricus	Agaricales	2.57031	-0.677264	-1.04649	-1.16117	54.1233	0
Agaricus_sylvaticus	157.5	141.25	131.875	19.8754	12.25	56.75	19.8754	17.125	61.875	Sap	#9E8D84	Agaricus	Agaricales	0.975397	0.661331	-0.399304	-0.25961	58.3574	0.210809	0.975397	0.661331	-0.399304	-0.25961	58.3574	0.210809	0.975397	0.661331	-0.399304	-0.25961	58.3574	0.210809	0.867785	0.88022
Agaricus_sylvicola	205.111	195.444	166	47.829	27.2222	72.7778	47.829	19.4444	80.5556	Sap	#CDC3A6	Agaricus	Agaricales	0.944018	0.714931	-0.295748	-0.260836	59.561	0.214016	0.944018	0.714931	-0.295748	-0.260836	59.561	0.214016	0.944018	0.714931	-0.295748	-0.260836	59.561	0.214016	0.860615	0.872868
Agaricus_tenuivolvatus	216.125	204.25	168.625	44.8751	38	75.5	44.8751	22.25	84.75	Sap	#D8CCA9	Agaricus	Agaricales
Agaricus_urinascens	187.25	184.125	162.75	62.7423	24.125	68.75	62.7423	19.5	76.125	Sap	#BBB8A3	Agaricus	Agaricales
Agaricus_xanthodermus	215.222	205.111	183	69.3952	26.7778	78.5556	69.3952	16.4444	85.2222	Sap	#D7CDB7	Agaricus	Agaricales	1.31709	0.916223	-0.753931	-0.291149	59.8545	0.231848	1.31709	0.916223	-0.753931	-0.291149	59.8545	0.231848	1.31709	0.916223	-0.753931	-0.291149	59.8545	0.231848	0.950301	0.965091
Agaricus_xantholepis	182	142.125	105.625	28.7498	38.625	56.375	28.7498	43	71.25	Sap	#B68E6A	Agaricus	Agaricales
Agrocybe_arvalis	154.75	86.625	40.625	23.2513	62.75	38.375	23.2513	74.75	60.75	Sap	#9B5729	Agrocybe	Agaricales	1.18248	0.677153	-0.376539	-0.232178	58.3633	0.21423	1.18248	0.677153	-0.376539	-0.232178	58.3633	0.21423	1.18248	0.677153	-0.376539	-0.232178	58.3633	0.21423	0.916737	0.930505
Agrocybe_attenuata	164.875	109.25	44.5	30.3851	59.875	41.25	30.3851	73.375	64.75	Sap	#A56D2D	Agrocybe	Agaricales
Agrocybe_brunneola	143.125	123.625	92.25	41.8061	30.5	46.375	41.8061	41.125	56.25	Sap	#8F7C5C	Agrocybe	Agaricales
Agrocybe_dura	195.75	180.25	154	37.9974	26.125	68.75	37.9974	22.125	76.875	Sap	#C4B49A	Agrocybe	Agaricales	1.04024	1.22729	-0.419158	-0.172081	61.9722	0.257066	1.04024	1.22729	-0.419158	-0.172081	61.9722	0.257066	1.04024	1.22729	-0.419158	-0.172081	61.9722	0.257066	0.882798	0.895624
Agrocybe_elatella	249.875	232.25	214.75	30.9861	77.25	91.125	30.9861	14	98.125	Sap	#FAE8D7	Agrocybe	Agaricales
Agrocybe_erebia	165.889	124.222	101.111	18.7467	34.8889	52.2222	18.7467	41.6667	65	Sap	#A67C65	Agrocybe	Agaricales
Agrocybe_farinacea	225.75	161.625	102.75	28.8749	69.625	64.5	28.8749	54.75	88.625	Sap	#E2A267	Agrocybe	Agaricales
Agrocybe_firma	119.889	94.3333	87.3333	358.175	18.3333	40.1111	358.175	30.1111	47.2222	Sap	#785E57	Agrocybe	Agaricales	1.16064	0.988401	0.241717	-0.260215	63.9482	0.222243	1.16064	0.988401	0.241717	-0.260215	63.9482	0.222243	1.16064	0.988401	0.241717	-0.260215	63.9482	0.222243	0.911431	0.925046
Agrocybe_molesta	215.25	193.5	137.125	44.2515	49.625	69.125	44.2515	36.5	84.375	Sap	#D7C289	Agrocybe	Agaricales
Agrocybe_ochracea	195.5	178.375	150.75	37.5034	27.75	67.875	37.5034	23.25	76.625	Sap	#C4B297	Agrocybe	Agaricales
Agrocybe_ombrophila	152.75	128.875	110.875	25.6241	21.625	51.75	25.6241	29.25	60	Sap	#99816F	Agrocybe	Agaricales
Agrocybe_paludosa	231.556	182.556	84.7778	40.1116	80.6667	61.8889	40.1116	64.1111	90.8889	Sap	#E8B755	Agrocybe	Agaricales
Agrocybe_pediades	221.667	189.111	125.778	40.1113	62.4444	68.2222	40.1113	44	87	Sap	#DEBD7E	Agrocybe	Agaricales	1.2083	0.809422	-0.554122	-0.294155	59.4821	0.219939	1.2083	0.809422	-0.554122	-0.294155	59.4821	0.219939	1.2083	0.809422	-0.554122	-0.294155	59.4821	0.219939	0.92306	0.937014
Agrocybe_praecox	213.222	186.778	148.778	35.7782	44.4444	71	35.7782	31	83.6667	Sap	#D5BB95	Agrocybe	Agaricales	0.6501	0.724544	-0.331866	-0.151068	58.5802	0.207068	0.6501	0.724544	-0.331866	-0.151068	58.5802	0.207068	0.6501	0.724544	-0.331866	-0.151068	58.5802	0.207068	0.796109	0.806855
Agrocybe_pusiola	249.889	203.667	142.667	34.8859	94.5556	77.1111	34.8859	43.1111	98	Sap	#FACC8F	Agrocybe	Agaricales	1.52909	0.445624	-1.00077	-0.353744	57.4047	0.209703	1.52909	0.445624	-1.00077	-0.353744	57.4047	0.209703	1.52909	0.445624	-1.00077	-0.353744	57.4047	0.209703	1.00664	1.0234
Agrocybe_putaminum	159.375	113.25	47.75	35.3754	55.25	40.625	35.3754	70.5	62.5	Sap	#9F7130	Agrocybe	Agaricales	1.70337	0.71924	-0.783292	-0.629395	58.6091	0.180585	1.70337	0.71924	-0.783292	-0.629395	58.6091	0.180585	1.70337	0.71924	-0.783292	-0.629395	58.6091	0.180585	1.05703	1.07588
Agrocybe_rivulosa	172.8	165.3	150.2	40.0807	16.2	63.3	40.0807	15.6	67.8	Sap	#ADA596	Agrocybe	Agaricales	2.24516	-0.446623	-0.948379	-0.989176	53.2176	0.0294366	2.24516	-0.446623	-0.948379	-0.989176	53.2176	0.0294366	2.24516	-0.446623	-0.948379	-0.989176	53.2176	0.0294366	1.25734	1.29141
Agrocybe_splendida	199.25	164.625	98.125	39.7503	49.125	58.25	39.7503	51.375	78.125	Sap	#C7A562	Agrocybe	Agaricales
Agrocybe_vervacti	203	168.375	133.375	29.8773	43.125	66	29.8773	34.375	79.625	Sap	#CBA885	Agrocybe	Agaricales	1.44886	0.91014	-0.397681	-0.191819	61.2596	0.209488	1.44886	0.91014	-0.397681	-0.191819	61.2596	0.209488	1.44886	0.91014	-0.397681	-0.191819	61.2596	0.209488	0.984761	1.00071
Albatrellus_citrinus	177.111	146.444	71	43.3344	49	48.6667	43.3344	59.8889	69.3333	Ecm	#B19247	Albatrellus	Russulales	-0.640802	1.29077	0.531984	0.892921	62.4278	0.22882	-0.640802	1.29077	0.531984	0.892921	62.4278	0.22882	-0.640802	1.29077	0.531984	0.892921	62.4278	0.22882	0.550518	0.556952
Albatrellus_confluens	142.333	103.778	77.8889	17.1151	34.8889	43.2222	17.1151	47.2222	55.8889	Ecm	#8E684E	Albatrellus	Russulales	-0.227181	1.24127	1.17365	0.315961	67.1437	0.321287	-0.227181	1.24127	1.17365	0.315961	67.1437	0.321287	-0.227181	1.24127	1.17365	0.315961	67.1437	0.321287	0.624253	0.631809
Albatrellus_ovinus	163.3	144.4	131.5	23.5517	16.9	57.7	23.5517	21.9	64	Ecm	#A39084	Albatrellus	Russulales	-0.20765	1.16147	0.717446	0.249516	65.0296	0.285695	-0.20765	1.16147	0.717446	0.249516	65.0296	0.285695	-0.20765	1.16147	0.717446	0.249516	65.0296	0.285695	0.627829	0.635442
Amanita_abietum	144.375	130.625	102.75	40.1236	21.5	48.375	40.1236	31.125	56.75	Ecm	#908367	Amanita	Agaricales
Amanita_arctica	175.75	168.875	159.875	25.8952	11.5	65.625	25.8952	9.125	69	Ecm	#B0A9A0	Amanita	Agaricales
Amanita_argentea	167.75	190.5	191.875	183.012	19.375	70.75	183.012	13.5	75.875	Ecm	#A8BFC0	Amanita	Agaricales
Amanita_badia	129	106.25	75.25	34.1286	26.375	40.25	34.1286	41.625	50.625	Ecm	#816A4B	Amanita	Agaricales
Amanita_battarrae	188.125	166.875	144.625	25.6543	23.75	65.375	25.6543	24.5	73.625	Ecm	#BCA791	Amanita	Agaricales	0.493049	1.3425	0.409888	0.0217817	66.0685	0.250633	0.493049	1.3425	0.409888	0.0217817	66.0685	0.250633	0.493049	1.3425	0.409888	0.0217817	66.0685	0.250633	0.763343	0.7734
Amanita_beckeri	174.778	150	139.778	15.0138	18.5556	61.5556	15.0138	21.2222	68.6667	Ecm	#AF968C	Amanita	Agaricales	1.19751	2.58872	0.292579	0.144312	70.2538	0.313728	1.19751	2.58872	0.292579	0.144312	70.2538	0.313728	1.19751	2.58872	0.292579	0.144312	70.2538	0.313728	0.920411	0.934287
Amanita_betulae	163.75	147.75	128.625	25.4989	16.25	57.25	25.4989	22.75	64.125	Ecm	#A49481	Amanita	Agaricales
Amanita_biovigera	182.25	168.375	150.125	30.7887	17.125	65.125	30.7887	19	71.5	Ecm	#B6A896	Amanita	Agaricales
Amanita_brunneoconulus	154.625	123.875	107	19.5256	23.875	51.25	19.5256	32.875	60.625	Ecm	#9B7C6B	Amanita	Agaricales
Amanita_caesarea	204.222	103.444	71.5556	14.5421	60.3333	54	14.5421	65.5556	80	Ecm	#CC6748	Amanita	Agaricales	1.1855	2.33554	0.594668	-0.0435395	73.1905	0.350176	1.1855	2.33554	0.594668	-0.0435395	73.1905	0.350176	1.1855	2.33554	0.594668	-0.0435395	73.1905	0.350176	0.917474	0.931264
Amanita_ceciliae	199.944	158.833	103	35.8196	57.1111	59.3889	35.8196	50.5	78.3889	Ecm	#C89F67	Amanita	Agaricales	1.11084	0.956268	0.0237813	-0.284619	62.9423	0.226028	1.11084	0.956268	0.0237813	-0.284619	62.9423	0.226028	1.11084	0.956268	0.0237813	-0.284619	62.9423	0.226028	0.899463	0.912741
Amanita_citrina	194.333	189.778	162.111	52.7931	26	69.8889	52.7931	17.3333	76.3333	Ecm	#C2BEA2	Amanita	Agaricales	1.12178	0.568566	-0.298555	-0.263894	58.5262	0.21205	1.12178	0.568566	-0.298555	-0.263894	58.5262	0.21205	1.12178	0.568566	-0.298555	-0.263894	58.5262	0.21205	0.902076	0.915426
Amanita_contui	222.375	171.375	151.25	16.6303	54	73.25	16.6303	32	87.25	Ecm	#DEAB97	Amanita	Agaricales
Amanita_crocea	208.889	171.222	116.667	39.5305	50.4444	63.8889	39.5305	46.4444	83.1111	Ecm	#D1AB75	Amanita	Agaricales	0.777921	0.844068	0.124265	-0.183078	61.2351	0.221	0.777921	0.844068	0.124265	-0.183078	61.2351	0.221	0.777921	0.844068	0.124265	-0.183078	61.2351	0.221	0.823608	0.83497
Amanita_decipiens	129.75	138.25	109.25	89.5635	24.625	48.75	89.5635	31.25	55.5	Ecm	#828A6D	Amanita	Agaricales
Amanita_dryophila	186.375	157.625	122.75	33.3715	32.75	60.75	33.3715	34.75	73.25	Ecm	#BA9E7B	Amanita	Agaricales
Amanita_echinocephala	207.375	174.125	132.5	34.0346	47	66.5	34.0346	36.25	81.5	Ecm	#CFAE85	Amanita	Agaricales
Amanita_eliae	213.333	190.222	168.889	24.1104	34	75	24.1104	21.4444	83.6667	Ecm	#D5BEA9	Amanita	Agaricales
Amanita_excelsa	138.222	130.111	118.333	22.7122	15.7778	50.2222	22.7122	22.2222	54.5556	Ecm	#8A8276	Amanita	Agaricales	1.10423	0.77162	-0.292891	-0.272358	59.6224	0.220917	1.10423	0.77162	-0.292891	-0.272358	59.6224	0.220917	1.10423	0.77162	-0.292891	-0.272358	59.6224	0.220917	0.897888	0.911122
Amanita_franchetii	152.417	133.083	108.167	31.7481	23.5833	51.25	31.7481	30.5833	59.6667	Ecm	#98856C	Amanita	Agaricales	1.32337	1.11933	-0.299879	-0.293537	62.8295	0.220089	1.32337	1.11933	-0.299879	-0.293537	62.8295	0.220089	1.32337	1.11933	-0.299879	-0.293537	62.8295	0.220089	0.951906	0.966748
Amanita_friabilis	125.222	116.778	109.222	27.6319	12.7778	46	27.6319	20.5556	51	Ecm	#7D756D	Amanita	Agaricales	0.493938	1.20685	0.0460456	0.0286197	63.0622	0.271891	0.493938	1.20685	0.0460456	0.0286197	63.0622	0.271891	0.493938	1.20685	0.0460456	0.0286197	63.0622	0.271891	0.763525	0.773586
Amanita_fulva	208.9	171.2	137	31.7948	42.6	67.8	31.7948	35.1	82.1	Ecm	#D1AB89	Amanita	Agaricales	0.873837	0.589928	-0.319244	-0.166267	58.0066	0.218452	0.873837	0.589928	-0.319244	-0.166267	58.0066	0.218452	0.873837	0.589928	-0.319244	-0.166267	58.0066	0.218452	0.844791	0.856653
Amanita_gemmata	211.222	199	159.222	52.0114	36	72.6667	52.0114	25.6667	83.2222	Ecm	#D3C79F	Amanita	Agaricales	1.23905	1.12244	-0.405467	-0.301405	61.9359	0.231933	1.23905	1.12244	-0.405467	-0.301405	61.9359	0.231933	1.23905	1.12244	-0.405467	-0.301405	61.9359	0.231933	0.930659	0.944839
Amanita_gracilior	200.125	197.875	194	53.4658	27.875	77.25	53.4658	6.5	79.5	Ecm	#C8C6C2	Amanita	Agaricales
Amanita_groenlandica	178.375	154.25	85.75	45.6101	55.25	51.75	45.6101	55	70	Ecm	#B29A56	Amanita	Agaricales
Amanita_inopinata	137.25	125.5	100.5	42.0047	24.75	46.625	42.0047	31.875	53.875	Ecm	#897E65	Amanita	Agaricales
Amanita_lactea	195	195.125	198.125	283.932	12.5	77.125	283.932	6	79.375	Ecm	#C3C3C6	Amanita	Agaricales
Amanita_lepiotoides	189.375	146.5	103.375	31.6035	45.875	57.375	31.6035	47.5	74.25	Ecm	#BD9367	Amanita	Agaricales
Amanita_magnivolvata	124.375	124	90.125	63.2512	19.625	42.625	63.2512	31.25	49.75	Ecm	#7C7C5A	Amanita	Agaricales
Amanita_mairei	154.5	137.375	120.875	36.4199	16.25	54.25	36.4199	23.75	60.875	Ecm	#9B8979	Amanita	Agaricales
Amanita_malleata	170.625	149.5	129	29.7499	20	58.75	29.7499	24.5	66.875	Ecm	#AB9681	Amanita	Agaricales
Amanita_mortenii	191.75	146.25	69	37.1262	67	51.125	37.1262	67.125	75.375	Ecm	#C09245	Amanita	Agaricales
Amanita_muscaria	205.5	102.6	85.1	10.9446	74.8	56.5	10.9446	63.4	80.6	Ecm	#CE6755	Amanita	Agaricales	0.832471	0.478689	-0.171053	-0.173272	58.0462	0.21006	0.832471	0.478689	-0.171053	-0.173272	58.0462	0.21006	0.832471	0.478689	-0.171053	-0.173272	58.0462	0.21006	0.835594	0.847236
Amanita_nivalis	228	226.429	226	1.99692	6.42857	88.8571	1.99692	1.14286	89.4286	Ecm	#E4E2E2	Amanita	Agaricales	-2.97931	-0.0618853	1.12911	0.429412	59.0104	0.207426	-2.97931	-0.0618853	1.12911	0.429412	59.0104	0.207426	-2.97931	-0.0618853	1.12911	0.429412	59.0104	0.207426	0.177127	0.178999
Amanita_novinupta	221.875	178.625	148.375	28.5909	60.375	72.75	28.5909	35.5	87.25	Ecm	#DEB394	Amanita	Agaricales
Amanita_oblongospora	165.625	155.75	160	323.822	14.75	63.625	323.822	13	67.375	Ecm	#A69CA0	Amanita	Agaricales
Amanita_olivaceogrisea	132.5	108.125	80.75	31.9995	26.625	42	31.9995	40.625	52	Ecm	#856C51	Amanita	Agaricales	1.81558	-0.562919	-0.966531	-0.899926	51.6013	0.0435753	1.81558	-0.562919	-0.966531	-0.899926	51.6013	0.0435753							1.09199
Amanita_oreina	118.25	103.5	65.625	43.6192	31	36	43.6192	45.875	46.375	Ecm	#766842	Amanita	Agaricales
Amanita_ovoidea	225.5	220.125	211.5	32.3609	37.125	85.5	32.3609	6.875	88.375	Ecm	#E2DCD4	Amanita	Agaricales
Amanita_pachyvolvata	154.25	108.25	76.125	24.8743	42.5	45.25	24.8743	53.875	60.5	Ecm	#9A6C4C	Amanita	Agaricales
Amanita_pachyvolvata_top	77.8889	73.5556	73.2222	336.141	7.77778	29.4444	336.141	13.7778	31.2222	Ecm	#4E4A49	Amanita	Agaricales
Amanita_pantherina	172	151.667	138.556	25.7518	17.3333	60.8889	25.7518	21.2222	67.2222	Ecm	#AC988B	Amanita	Agaricales	1.10096	0.784668	-0.452157	-0.24306	59.5458	0.23069	1.10096	0.784668	-0.452157	-0.24306	59.5458	0.23069	1.10096	0.784668	-0.452157	-0.24306	59.5458	0.23069	0.897109	0.910322
Amanita_phalloides	192.444	198	147.111	81.2008	41.4444	67.8889	81.2008	28.3333	78.8889	Ecm	#C0C693	Amanita	Agaricales	1.13832	0.626983	-0.407099	-0.272474	58.6151	0.219912	1.13832	0.626983	-0.407099	-0.272474	58.6151	0.219912	1.13832	0.626983	-0.407099	-0.272474	58.6151	0.219912	0.906043	0.919505
Amanita_porphyria	167.444	119.111	96.7778	18.5578	33.7778	51.7778	18.5578	42.8889	65.6667	Ecm	#A77761	Amanita	Agaricales	0.663281	0.702442	-0.182003	-0.114003	58.564	0.236453	0.663281	0.702442	-0.182003	-0.114003	58.564	0.236453	0.663281	0.702442	-0.182003	-0.114003	58.564	0.236453	0.798909	0.809715
Amanita_regalis	169.667	142.083	106.25	31.9959	38	54.1667	31.9959	37.5	66.6667	Ecm	#AA8E6A	Amanita	Agaricales	-0.566285	1.22207	0.0575979	0.381322	57.9026	0.271757	-0.566285	1.22207	0.0575979	0.381322	57.9026	0.271757	-0.566285	1.22207	0.0575979	0.381322	57.9026	0.271757	0.563542	0.570166
Amanita_rubescens	181.778	139.222	101.222	28.2234	42.5556	55.4444	28.2234	45.8889	71.3333	Ecm	#B68B65	Amanita	Agaricales	0.948237	0.411511	-0.117879	-0.203568	57.342	0.206158	0.948237	0.411511	-0.117879	-0.203568	57.342	0.206158	0.948237	0.411511	-0.117879	-0.203568	57.342	0.206158	0.861576	0.873853
Amanita_simulans	197.125	170.625	151.25	25.626	39	68.5	25.626	26.125	77.375	Ecm	#C5AB97	Amanita	Agaricales
Amanita_spadicea	159.375	125.75	103.5	22.7468	25.25	51.625	22.7468	35.75	62.625	Ecm	#9F7E68	Amanita	Agaricales
Amanita_strobiliformis	168.889	166	161.778	6.69426	9.55556	64.6667	6.69426	10.1111	67.7778	Ecm	#A9A6A2	Amanita	Agaricales	1.30783	1.4215	-0.430416	-0.212597	63.7043	0.266412	1.30783	1.4215	-0.430416	-0.212597	63.7043	0.266412	1.30783	1.4215	-0.430416	-0.212597	63.7043	0.266412	0.947942	0.962657
Amanita_subfraudulenta	197.5	178.875	151.75	39.6023	29.875	68.375	39.6023	25.875	78	Ecm	#C6B398	Amanita	Agaricales
Amanita_submembranacea	153.333	123.056	82.3333	34.3515	46.3889	46.2778	34.3515	52.0556	60.2222	Ecm	#997B52	Amanita	Agaricales	0.279384	0.76576	0.252983	0.108249	62.2705	0.231288	0.279384	0.76576	0.252983	0.108249	62.2705	0.231288	0.279384	0.76576	0.252983	0.108249	62.2705	0.231288	0.720343	0.729561
Amanita_subnudipes	236.625	167.25	62.875	37.0096	93.125	59	37.0096	74.625	92.875	Ecm	#EDA73F	Amanita	Agaricales
Amanita_supravolvata	143.25	137.625	134.125	6.81515	9.125	54.25	6.81515	11.625	56.375	Ecm	#8F8A86	Amanita	Agaricales	1.22389	1.78625	-2.28877	0.0132317	53.4925	0.653778
Amanita_vaginata	155.333	132.556	86.7778	40.3297	35.6667	47.4444	40.3297	46.3333	61	Ecm	#9B8557	Amanita	Agaricales	0.564176	0.371771	0.10195	-0.101182	56.9903	0.213456	0.564176	0.371771	0.10195	-0.101182	56.9903	0.213456	0.564176	0.371771	0.10195	-0.101182	56.9903	0.213456	0.778051	0.788412
Amanita_verna	225	221.375	212.25	45.463	25.5	86	45.463	7	88.875	Ecm	#E1DDD4	Amanita	Agaricales	0.952849	1.39405	0.886527	-0.489832	69.012	0.362384	0.952849	1.39405	0.886527	-0.489832	69.012	0.362384	0.952849	1.39405	0.886527	-0.489832	69.012	0.362384	0.862627	0.87493
Amanita_virosa	180.889	192	187.556	158.87	15.2222	72.6667	158.87	8.66667	75.7778	Ecm	#B5C0BC	Amanita	Agaricales	0.514672	0.395342	0.231176	0.0277484	56.9273	0.249991	0.514672	0.395342	0.231176	0.0277484	56.9273	0.249991	0.514672	0.395342	0.231176	0.0277484	56.9273	0.249991	0.767792	0.77794
Amanita_vittadinii	207.875	201.625	188.375	41.1749	34.625	77.75	41.1749	10.625	81.625	Ecm	#D0CABC	Amanita	Agaricales	2.17172	0.845408	-0.860015	-0.534107	60.018	0.294845	2.17172	0.845408	-0.860015	-0.534107	60.018	0.294845							1.22374
Ampulloclitocybe_clavipes	164.25	135.5	90.25	37.0021	37.25	49.875	37.0021	48	64.625	Sap	#A4885A	Ampulloclitocybe	Agaricales	0.785839	0.676008	-0.439117	-0.205158	57.9296	0.212519	0.785839	0.676008	-0.439117	-0.205158	57.9296	0.212519	0.785839	0.676008	-0.439117	-0.205158	57.9296	0.212519	0.825338	0.83674
Aphroditeola_olida	230.625	172.875	171.5	0.13766	60.125	78.5	0.13766	27.125	90.375	Sap	#E7ADAC	Aphroditeola	Agaricales	-0.547711	1.14543	1.2467	0.383926	72.5039	0.308229	-0.547711	1.14543	1.2467	0.383926	72.5039	0.308229	-0.547711	1.14543	1.2467	0.383926	72.5039	0.308229	0.566805	0.573477
Arrhenia_acerosa	137.667	125.333	111.444	29.9992	17.4444	48.6667	29.9992	24	53.8889	Sap	#8A7D6F	Arrhenia	Agaricales	0.425779	-0.308548	0.282641	-0.146493	53.0081	0.179697	0.425779	-0.308548	0.282641	-0.146493	53.0081	0.179697	0.425779	-0.308548	0.282641	-0.146493	53.0081	0.179697	0.74962	0.759402
Arrhenia_auriscalpium	195.444	134.667	97.1111	22.7757	52.4444	57.1111	22.7757	51.4444	76.8889	Sap	#C38761	Arrhenia	Agaricales	-4.16702	0.140988	0.466463	0.216911	51.5215	0.208029	-4.16702	0.140988	0.466463	0.216911	51.5215	0.208029	-4.16702	0.140988	0.466463	0.216911	51.5215	0.208029	0	0
Arrhenia_baeospora	188.625	152	128	23.0039	32.875	62	23.0039	32.75	74	Sap	#BD9880	Arrhenia	Agaricales
Arrhenia_chlorocyanea	85.875	92.75	95.5	176.525	9.5	35.75	176.525	17.25	39.375	Sap	#565D60	Arrhenia	Agaricales
Arrhenia_discorosea	162.625	116.5	112.75	2.63928	22.375	53.75	2.63928	31.75	63.875	Sap	#A37571	Arrhenia	Agaricales
Arrhenia_epichysium	127.778	120.333	84.8889	52.3111	24.6667	42	52.3111	36.4444	50.5556	Sap	#807855	Arrhenia	Agaricales	-0.66763	0.928408	1.00907	0.487655	63.7047	0.256447	-0.66763	0.928408	1.00907	0.487655	63.7047	0.256447	-0.66763	0.928408	1.00907	0.487655	63.7047	0.256447	0.545855	0.552221
Arrhenia_fusconigra	98.375	62.75	38	25.7253	44.625	26.875	25.7253	60.5	38.5	Sap	#623F26	Arrhenia	Agaricales
Arrhenia_gerardiana	164.875	150	142.25	2.46857	14.625	60	2.46857	18.375	65.25	Sap	#A5968E	Arrhenia	Agaricales
Arrhenia_griseopallida	161.75	135.5	117.75	23.6245	20	54.875	23.6245	27.5	63.375	Sap	#A28876	Arrhenia	Agaricales
Arrhenia_latispora	168.875	137.125	121	20.3751	23.25	56.75	20.3751	29	66.25	Sap	#A98979	Arrhenia	Agaricales
Arrhenia_lilacinicolor	177.875	146.25	145.75	357.744	18.5	63	357.744	20.5	69.625	Sap	#B29292	Arrhenia	Agaricales
Arrhenia_lobata	183.5	176.125	178.375	346.497	14.75	70.75	346.497	10.625	74.25	Sap	#B8B0B2	Arrhenia	Agaricales	-0.551254	-0.106435	0.422289	-0.0695887	55.1981	0.228169	-0.551254	-0.106435	0.422289	-0.0695887	55.1981	0.228169	-0.551254	-0.106435	0.422289	-0.0695887	55.1981	0.228169	0.566182	0.572844
Arrhenia_obatra	132.75	108.875	108.625	355.599	11.75	46.625	355.599	20.375	52	Sap	#856D6D	Arrhenia	Agaricales
Arrhenia_obscurata	136	120.1	129.4	319.896	16.3	50.5	319.896	20.2	55	Sap	#887881	Arrhenia	Agaricales
Arrhenia_onisca	147.5	127.5	131.375	347.509	13	53.375	347.509	17.5	58	Sap	#948083	Arrhenia	Agaricales
Arrhenia_peltigerina	162	141.75	141.75	335.396	16.5	59.25	335.396	18.875	64.75	Sap	#A28E8E	Arrhenia	Agaricales
Arrhenia_philonotis	174.889	133.111	114.222	18.0061	32.8889	56.6667	18.0061	36	68.6667	Sap	#AF8572	Arrhenia	Agaricales
Arrhenia_retiruga	189	182	166.375	36.6605	16	69.625	36.6605	14.375	74.375	Sap	#BDB6A6	Arrhenia	Agaricales
Arrhenia_rickenii	174.375	150.625	89.875	43.374	44.125	51.75	43.374	51.125	68.5	Sap	#AE975A	Arrhenia	Agaricales
Arrhenia_rustica	193.625	164.625	138.375	26.6456	31.375	65.125	26.6456	28.75	75.75	Sap	#C2A58A	Arrhenia	Agaricales	-0.235736	-0.0105464	-0.247985	0.0624348	50.6233	0.198542	-0.235736	-0.0105464	-0.247985	0.0624348	50.6233	0.198542	-0.235736	-0.0105464	-0.247985	0.0624348	50.6233	0.198542	0.62269	0.63022
Arrhenia_spathulata	199	166.875	136.75	29.8634	40.25	65.75	29.8634	32.625	77.875	Sap	#C7A789	Arrhenia	Agaricales
Arrhenia_sphagnicola	168.818	148.455	160.909	322.024	12.4545	62.0909	322.024	12.9091	66.2727	Sap	#A994A1	Arrhenia	Agaricales
Arrhenia_umbratilis	122.375	111.5	105.75	18.2397	7.5	44.625	18.2397	13.625	48.125	Sap	#7A706A	Arrhenia	Agaricales
Arrhenia_velutipes	106.222	93.1111	88.3333	15.7916	11.5556	38.2222	15.7916	18	41.5556	Sap	#6A5D58	Arrhenia	Agaricales
Arrhenia_wallacei	153.375	104	101.125	1.39758	23.375	49.5	1.39758	35.5	60.25	Sap	#996865	Arrhenia	Agaricales
Atheniella_adonis	254.875	138.75	121.875	5.1531	99.625	73.5	5.1531	53.125	100	Sap	#FF8B7A	Atheniella	Agaricales
Atheniella_flavoalba	229	178.125	124.25	31.7475	74.25	69.25	31.7475	46.375	89.75	Sap	#E5B27C	Atheniella	Agaricales
Aureoboletus_gentilis	221.778	149.889	127.778	13.5109	62.5556	67.1111	13.5109	45.6667	87	Ecm	#DE9680	Aureoboletus	Boletales	1.34483	1.17074	-0.441616	-0.230192	61.6472	0.231062	1.34483	1.17074	-0.441616	-0.230192	61.6472	0.231062	1.34483	1.17074	-0.441616	-0.230192	61.6472	0.231062	0.957415	0.972435
Aureoboletus_moravicus	116.333	75.6667	33.6667	30.2224	54.7778	29.4444	30.2224	70.3333	45.6667	Ecm	#744C22	Aureoboletus	Boletales	1.79205	1.38063	-0.431904	-0.334944	63.1578	0.184028	1.79205	1.38063	-0.431904	-0.334944	63.1578	0.184028	1.79205	1.38063	-0.431904	-0.334944	63.1578	0.184028	1.08446	1.10463
Auriscalpium_vulgare	129.571	71.4286	39	21.4288	59.5714	33	21.4288	70.5714	50.8571	Sap	#824727	Auriscalpium	Russulales	0.92611	0.643122	-0.337653	-0.128029	57.6878	0.218014	0.92611	0.643122	-0.337653	-0.128029	57.6878	0.218014	0.92611	0.643122	-0.337653	-0.128029	57.6878	0.218014	0.85655	0.868701
Baeospora_myosura	168.111	136	108.556	26.4513	32	54.1111	26.4513	39	66	Sap	#A8886D	Baeospora	Agaricales	1.19938	0.840882	-0.433427	-0.245065	59.4484	0.220358	1.19938	0.840882	-0.433427	-0.245065	59.4484	0.220358	1.19938	0.840882	-0.433427	-0.245065	59.4484	0.220358	0.92087	0.934759
Baeospora_myriadophylla	150.444	105.889	97.2222	9.56433	23.8889	48.6667	9.56433	36.1111	59	Sap	#966A61	Baeospora	Agaricales	0.603933	1.81541	1.35784	0.187775	73.6948	0.305303	0.603933	1.81541	1.35784	0.187775	73.6948	0.305303	0.603933	1.81541	1.35784	0.187775	73.6948	0.305303	0.786366	0.796902
Battarrea_phalloides	192.625	178.75	153.5	38.8756	24.625	67.875	38.8756	21	75.625	Sap	#C1B39A	Battarrea	Agaricales	1.76428	0.773453	-1.07533	-0.249157	60.4718	0.189537	1.76428	0.773453	-1.07533	-0.249157	60.4718	0.189537	1.76428	0.773453	-1.07533	-0.249157	60.4718	0.189537	1.07572	1.09546
Bogbodia_uda	193.125	114.875	72.25	20.0068	53.25	52	20.0068	61.875	75.5	Sap	#C17348	Bogbodia	Agaricales
Bolbitius_coprophilus	183.444	141.222	135.556	1.53361	25.8889	61.7778	1.53361	29.6667	72.1111	Sap	#B78D88	Bolbitius	Agaricales	1.43154	0.909096	-1.14681	-0.297857	57.5352	0.222363	1.43154	0.909096	-1.14681	-0.297857	57.5352	0.222363	1.43154	0.909096	-1.14681	-0.297857	57.5352	0.222363	0.980129	0.995915
Bolbitius_demangei	176.889	164.222	156	11.4401	15.2222	65.2222	11.4401	15.3333	69.7778	Sap	#B1A49C	Bolbitius	Agaricales
Bolbitius_lacteus	200.222	194.333	176	52.158	22.5556	73.6667	52.158	14.5556	79.2222	Sap	#C8C2B0	Bolbitius	Agaricales	1.60182	1.13653	-0.869066	-0.432507	59.6603	0.188986	1.60182	1.13653	-0.869066	-0.432507	59.6603	0.188986	1.60182	1.13653	-0.869066	-0.432507	59.6603	0.188986	1.02716	1.04472
Bolbitius_pluteoides	141.25	129.75	99.25	45.8641	23.125	47.125	45.8641	31.875	55.5	Sap	#8D8263	Bolbitius	Agaricales
Bolbitius_reticulatus	133.167	124.167	110.111	41.4877	13.7778	47.6667	41.4877	21.7778	52.4444	Sap	#857C6E	Bolbitius	Agaricales	1.4302	0.73519	-0.854334	-0.362702	57.7976	0.205421	1.4302	0.73519	-0.854334	-0.362702	57.7976	0.205421	1.4302	0.73519	-0.854334	-0.362702	57.7976	0.205421	0.979772	0.995546
Bolbitius_titubans	212	186.222	66.4444	49.5554	85.1111	54.6667	49.5554	71.5556	83.2222	Sap	#D4BA42	Bolbitius	Agaricales	0.908172	0.591802	-0.538728	-0.242162	57.4415	0.212427	0.908172	0.591802	-0.538728	-0.242162	57.4415	0.212427	0.908172	0.591802	-0.538728	-0.242162	57.4415	0.212427	0.852497	0.864547
Boletus_aemilii	189.5	146.5	139	9.1218	28.125	64.5	9.1218	27	74.375	Ecm	#BE938B	Boletus	Boletales
Boletus_aereus	72.7778	62.3333	45	38.6643	22.5556	23	38.6643	36.6667	28.6667	Ecm	#493E2D	Boletus	Boletales	1.3959	1.18866	-0.467772	-0.409655	61.8462	0.218522	1.3959	1.18866	-0.467772	-0.409655	61.8462	0.218522	1.3959	1.18866	-0.467772	-0.409655	61.8462	0.218522	0.970702	0.986163
Boletus_badiorufus	145.875	113.75	106	0.0538264	18	49	0.0538264	27.875	57.25	Ecm	#92726A	Boletus	Boletales
Boletus_edulis	144.778	107.333	87	17.6573	34.7778	45.5556	17.6573	44.5556	56.6667	Ecm	#916B57	Boletus	Boletales	0.820616	0.457926	-0.143461	-0.175316	57.4247	0.218705	0.820616	0.457926	-0.143461	-0.175316	57.4247	0.218705	0.820616	0.457926	-0.143461	-0.175316	57.4247	0.218705	0.832976	0.844556
Boletus_erythropus	102.333	68.2222	48.3333	22.2137	36	29.5556	22.2137	51.3333	40	Ecm	#664430	Boletus	Boletales	1.22811	0.863257	-0.0511611	-0.328357	61.6514	0.2155	1.22811	0.863257	-0.0511611	-0.328357	61.6514	0.2155	1.22811	0.863257	-0.0511611	-0.328357	61.6514	0.2155	0.927945	0.942044
Boletus_ferrugineus	159.5	135.875	121.875	21.7493	17	55.25	21.7493	23.75	62.625	Ecm	#A0887A	Boletus	Boletales	0.931974	0.973534	-0.298866	-0.106005	61.9851	0.257324	0.931974	0.973534	-0.298866	-0.106005	61.9851	0.257324	0.931974	0.973534	-0.298866	-0.106005	61.9851	0.257324	0.857879	0.870063
Boletus_kuthanii	172.5	158.5	134.875	36.7612	24.875	60.25	36.7612	22.75	67.625	Ecm	#AD9F87	Boletus	Boletales
Boletus_piceinus	202.375	127.875	92.125	19.2507	54.875	57.75	19.2507	55.125	79.5	Ecm	#CA805C	Boletus	Boletales
Boletus_pinetorum	146.778	126.778	101.111	33.7654	23.8889	48.5556	33.7654	32.8889	57.5556	Ecm	#937F65	Boletus	Boletales
Boletus_pinophilus	100.667	40.7778	39.7778	354.016	53.8889	26.4444	354.016	65.3333	39.4444	Ecm	#652928	Boletus	Boletales	0.696824	1.25638	-0.133141	-0.0137086	63.2202	0.28297	0.696824	1.25638	-0.133141	-0.0137086	63.2202	0.28297	0.696824	1.25638	-0.133141	-0.0137086	63.2202	0.28297	0.80607	0.817034
Boletus_poikilochromus	197.75	147.875	86.875	33.9991	51.5	55.75	33.9991	56.25	77.375	Ecm	#C69457	Boletus	Boletales
Boletus_reticulatus	159.778	115.333	95.1111	18.6643	32.8889	50	18.6643	41.3333	62.5556	Ecm	#A0735F	Boletus	Boletales	0.926091	1.64783	1.47526	-0.40567	75.857	0.380242	0.926091	1.64783	1.47526	-0.40567	75.857	0.380242	0.926091	1.64783	1.47526	-0.40567	75.857	0.380242	0.856546	0.868697
Boletus_speciosus	141	79.6667	69.2222	9.00978	36.3333	41.1111	9.00978	51.8889	55.2222	Ecm	#8D5045	Boletus	Boletales	1.55763	2.62152	0.9259	-0.52298	72.8891	0.444315	1.55763	2.62152	0.9259	-0.52298	72.8891	0.444315							1.01461
Boletus_subaereus	178.25	124.625	58.125	33.0316	54.875	46.375	33.0316	67.125	69.875	Ecm	#B27D3A	Boletus	Boletales
Boletus_subtomentosus	195	136.222	82.4444	28.5498	60.6667	54.3333	28.5498	58.7778	76.4444	Ecm	#C38852	Boletus	Boletales	0.581535	0.458008	-0.148297	-0.135681	57.0349	0.205588	0.581535	0.458008	-0.148297	-0.135681	57.0349	0.205588	0.581535	0.458008	-0.148297	-0.135681	57.0349	0.205588	0.781673	0.79211
Boletus_thalassinus	109.625	86.875	64	30.125	27.625	33.875	30.125	42.875	42.875	Ecm	#6E5740	Boletus	Boletales
Boletus_xanthocyaneus	213.125	192.625	130.5	45.7523	52.25	67.375	45.7523	39	83.5	Ecm	#D5C183	Boletus	Boletales
Butyriboletus_appendiculatus	172.778	129.556	75	33.5556	45.6667	48.7778	33.5556	57.5556	67.8889	Ecm	#AD824B	Butyriboletus	Boletales	1.01323	1.03272	-0.0530363	-0.161325	62.3558	0.246762	1.01323	1.03272	-0.0530363	-0.161325	62.3558	0.246762	1.01323	1.03272	-0.0530363	-0.161325	62.3558	0.246762	0.876511	0.889171
Butyriboletus_fechtneri	130.111	92.6667	58.3333	28.4369	41.3333	37.1111	28.4369	57.1111	51.1111	Ecm	#825D3A	Butyriboletus	Boletales	1.15391	1.69105	0.0951667	-0.0403922	66.9157	0.283196	1.15391	1.69105	0.0951667	-0.0403922	66.9157	0.283196	1.15391	1.69105	0.0951667	-0.0403922	66.9157	0.283196	0.909803	0.923372
Butyriboletus_fuscoroseus	156.375	105.375	93	11.382	27.875	48.875	11.382	41	61.25	Ecm	#9C695D	Butyriboletus	Boletales
Butyriboletus_pseudoregius	156.111	118.222	107.333	12.4394	21.4444	51.6667	12.4394	31.2222	61.3333	Ecm	#9C766B	Butyriboletus	Boletales	1.6855	1.63741	-0.0539205	-0.516689	66.2859	0.255868	1.6855	1.63741	-0.0539205	-0.516689	66.2859	0.255868	1.6855	1.63741	-0.0539205	-0.516689	66.2859	0.255868	1.05166	1.07027
Butyriboletus_regius	191	105.667	155.222	324.793	48.8889	58.2222	324.793	46.6667	74.8889	Ecm	#BF6A9B	Butyriboletus	Boletales	1.1329	2.08301	0.162898	-0.0845653	69.3233	0.304307	1.1329	2.08301	0.162898	-0.0845653	69.3233	0.304307	1.1329	2.08301	0.162898	-0.0845653	69.3233	0.304307	0.904741	0.918166
Callistosporium_pinicola	154.625	129	114.75	13.4175	18.5	52.5	13.4175	27.5	60.5	Sap	#9B8173	Callistosporium	Agaricales
Calocybe_civilis	158.5	119.625	91.5	25.1248	32.875	49	25.1248	43.875	62.25	Sap	#9F785C	Calocybe	Agaricales
Calocybe_gambosa	198.222	207.333	199.111	116.256	13.2222	78.7778	116.256	6.22222	81.3333	Sap	#C6CFC7	Calocybe	Agaricales	1.07613	0.813882	-0.504995	-0.194831	59.1498	0.221829	1.07613	0.813882	-0.504995	-0.194831	59.1498	0.221829	1.07613	0.813882	-0.504995	-0.194831	59.1498	0.221829	0.891228	0.90428
Calocybe_gangraenosa	136	134.375	117	62.915	9	49.75	62.915	14.125	53.75	Sap	#888675	Calocybe	Agaricales
Calocybe_ochracea	204.375	186.375	124.125	46.3908	52.625	64.375	46.3908	40.75	80.125	Sap	#CCBA7C	Calocybe	Agaricales
Cantharellopsis_prescotii	221	176.875	137.625	27.5005	56.125	70.25	27.5005	39.25	86.875	Sap	#DDB18A	Cantharellopsis	Agaricales	-0.859928	0.317994	0.507197	-0.0293613	56.4157	0.418632	-0.859928	0.317994	0.507197	-0.0293613	56.4157	0.418632	-0.859928	0.317994	0.507197	-0.0293613	56.4157	0.418632	0.512802	0.518701
Cantharellus_amethysteus	207.667	165.778	107.222	34.6635	54.1111	61.6667	34.6635	48.5556	81.3333	Ecm	#D0A66B	Cantharellus	Cantharellales	0.646204	0.285545	0.977143	0.132708	60.1139	0.202617	0.646204	0.285545	0.977143	0.132708	60.1139	0.202617	0.646204	0.285545	0.977143	0.132708	60.1139	0.202617	0.795283	0.806011
Cantharellus_cibarius	247.333	188.667	85.6667	37.12	90.3333	65.2222	37.12	65.4444	97	Ecm	#F7BD56	Cantharellus	Cantharellales	0.70792	0.259779	0.0661697	-0.137171	56.2418	0.217518	0.70792	0.259779	0.0661697	-0.137171	56.2418	0.217518	0.70792	0.259779	0.0661697	-0.137171	56.2418	0.217518	0.80845	0.819468
Cantharellus_cinereus	150.625	133.625	89.25	43.0012	28.25	47.125	43.0012	40.625	59.25	Ecm	#978659	Cantharellus	Cantharellales
Cantharellus_ferruginascens	242	227.375	176.875	46.7459	76	82.125	46.7459	26.75	94.875	Ecm	#F2E3B1	Cantharellus	Cantharellales	1.73308	0.384945	-0.282652	-0.517727	58.7976	0.117955	1.73308	0.384945	-0.282652	-0.517727	58.7976	0.117955	1.73308	0.384945	-0.282652	-0.517727	58.7976	0.117955	1.06607	1.08534
Cantharellus_friesii	215.111	154.222	77.5556	33.5538	66.1111	57.2222	33.5538	64.3333	84.1111	Ecm	#D79A4E	Cantharellus	Cantharellales	0.889566	1.7194	0.665216	0.039764	68.0036	0.288995	0.889566	1.7194	0.665216	0.039764	68.0036	0.288995	0.889566	1.7194	0.665216	0.039764	68.0036	0.288995	0.848313	0.86026
Cantharellus_ianthinoxanthus	200.5	173.375	128.625	37.2481	46.125	64.75	37.2481	36.875	78.625	Ecm	#C9AD81	Cantharellus	Cantharellales
Cantharellus_melanoxeros	200.5	173.375	128.625	37.2481	46.125	64.75	37.2481	36.875	78.625	Ecm	#C9AD81	Cantharellus	Cantharellales
Cantharellus_romagnesianus	209.333	188.444	52.1111	52.1108	71.6667	51.4444	52.1108	75.6667	82.2222	Ecm	#D1BC34	Cantharellus	Cantharellales
Cantharellus_subcibarius	193.625	143.875	83.75	33.0032	51.625	54.25	33.0032	57.375	75.75	Ecm	#C29054	Cantharellus	Cantharellales
Cantharellus_subpruinosus	191.4	171.3	143.5	35.1003	27.8	65.6	35.1003	25.3	75	Ecm	#BFAB90	Cantharellus	Cantharellales	0.649316	1.8521	0.459186	0.411151	72.3824	0.396949	0.649316	1.8521	0.459186	0.411151	72.3824	0.396949							0.795943
Catathelasma_imperiale	188.778	163.222	143.111	27.5467	32.1111	65.1111	27.5467	28.3333	74	Ecm	#BDA38F	Catathelasma	Agaricales	-0.681858	1.22117	1.26413	0.366513	66.3059	0.274826	-0.681858	1.22117	1.26413	0.366513	66.3059	0.274826	-0.681858	1.22117	1.26413	0.366513	66.3059	0.274826	0.543387	0.549718
Chaetocalathus_craterellus	178.444	166.111	156.667	23.2295	11.8889	65.6667	23.2295	12.5556	69.7778	Sap	#B2A69D	Chaetocalathus	Agaricales	1.47189	1.61639	-1.51518	-0.214544	59.7575	0.402661	1.47189	1.61639	-1.51518	-0.214544	59.7575	0.402661	1.47189	1.61639	-1.51518	-0.214544	59.7575	0.402661	0.990966	1.00714
Chlorophyllum_agaricoides	194.667	183.556	172.778	27.3821	31.5556	72	27.3821	17.1111	78.5556	Sap	#C3B8AD	Chlorophyllum	Agaricales
Chlorophyllum_brunneum	141.222	134.444	130.444	5.66646	10.4444	53.2222	5.66646	15.3333	56.4444	Sap	#8D8682	Chlorophyllum	Agaricales	1.34537	0.605575	-0.764247	-0.336056	57.6025	0.217019	1.34537	0.605575	-0.764247	-0.336056	57.6025	0.217019	1.34537	0.605575	-0.764247	-0.336056	57.6025	0.217019	0.957554	0.972578
Chlorophyllum_hortense	223.444	213.667	206.111	25.4589	24.1111	84.2222	25.4589	10.7778	88.7778	Sap	#DFD6CE	Chlorophyllum	Agaricales
Chlorophyllum_molybdites	224.667	203.333	189.778	35.9663	52.5556	81.2222	35.9663	19	88.8889	Sap	#E1CBBE	Chlorophyllum	Agaricales
Chlorophyllum_olivieri	189.375	178.25	175.875	0.73172	14.125	71.375	0.73172	10.5	75	Sap	#BDB2B0	Chlorophyllum	Agaricales	0.951163	1.09962	-0.494632	0.12343	61.5192	0.208819	0.951163	1.09962	-0.494632	0.12343	61.5192	0.208819	0.951163	1.09962	-0.494632	0.12343	61.5192	0.208819	0.862243	0.874536
Chlorophyllum_rachodes	214.625	200.75	178.25	39.3721	33.625	76.875	39.3721	17.375	84.25	Sap	#D7C9B2	Chlorophyllum	Agaricales
Chlorophyllum_venenatum	168.5	162.875	163.75	341.193	8.625	64.875	341.193	8	66.75	Sap	#A9A3A4	Chlorophyllum	Agaricales
Chromosera_citrinopallida	244.375	187.25	80.625	39.0013	91.25	63.75	39.0013	67.375	96	Sap	#F4BB51	Chromosera	Agaricales	-1.7804	-1.04683	1.43052	0.265985	47.8985	0.237695	-1.7804	-1.04683	1.43052	0.265985	47.8985	0.237695	-1.7804	-1.04683	1.43052	0.265985	47.8985	0.237695	0.361913	0.365876
Chromosera_cyanophylla	240.222	170.444	75.5556	35.1118	87.5556	62	35.1118	68.6667	94.3333	Sap	#F0AA4C	Chromosera	Agaricales
Chromosera_lilacina	191.778	136.667	103.556	24.9432	47.2222	57.7778	24.9432	48.1111	75.3333	Sap	#C08968	Chromosera	Agaricales	-3.81373	-0.381673	0.702023	0.631318	40.2334	0.30122	-3.81373	-0.381673	0.702023	0.631318	40.2334	0.30122	-3.81373	-0.381673	0.702023	0.631318	40.2334	0.30122	0.0524358	0.0529848
Chromosera_viola	152.125	106.25	140.375	316.203	21.75	50.75	316.203	31.375	60	Sap	#986A8C	Chromosera	Agaricales
Chromosera_xanthochroa	245.75	182.75	81	35.4141	90	64.125	35.4141	67	96.375	Sap	#F6B751	Chromosera	Agaricales	-1.00429	-0.966647	0.0285601	0.0255923	44.856	0.162911	-1.00429	-0.966647	0.0285601	0.0255923	44.856	0.162911							0.48839
Chroogomphus_fulmineus	208	154.5	123.125	21.1468	47.75	64.875	21.1468	41	81.625	Ecm	#D09B7B	Chroogomphus	Boletales	0.554237	2.8646	-0.191849	0.856926	69.7283	0.268695	0.554237	2.8646	-0.191849	0.856926	69.7283	0.268695	0.554237	2.8646	-0.191849	0.856926	69.7283	0.268695	0.775983	0.786301
Chroogomphus_helveticus	190.889	125.222	59.2222	29.7778	62.8889	48.8889	29.7778	69.6667	75	Ecm	#BF7D3B	Chroogomphus	Boletales	0.2162	1.74075	1.26618	0.172071	75.3746	0.328253	0.2162	1.74075	1.26618	0.172071	75.3746	0.328253	0.2162	1.74075	1.26618	0.172071	75.3746	0.328253	0.707938	0.716926
Chroogomphus_rutilus	157.778	119.111	89.4444	24.4777	39	48.3333	24.4777	44.4444	61.7778	Ecm	#9E7759	Chroogomphus	Boletales	0.652085	0.61525	-0.1158	-0.0342397	58.815	0.23464	0.652085	0.61525	-0.1158	-0.0342397	58.815	0.23464	0.652085	0.61525	-0.1158	-0.0342397	58.815	0.23464	0.79653	0.807285
Chrysomphalina_chrysophylla	200.625	133.125	58.25	28.9506	72.625	50.625	28.9506	70.75	78.75	Sap	#C9853A	Chrysomphalina	Agaricales	-0.392318	0.775629	1.10636	0.195539	60.3423	0.242203	-0.392318	0.775629	1.10636	0.195539	60.3423	0.242203	-0.392318	0.775629	1.10636	0.195539	60.3423	0.242203	0.594377	0.601464
Clitocella_fallax	235.5	235.75	221.25	66.0557	31.625	89.75	66.0557	6.5	92.875	Sap	#ECECDD	Clitocella	Agaricales	1.4857	0.801654	-0.754892	-0.0712267	57.9601	0.265747	1.4857	0.801654	-0.754892	-0.0712267	57.9601	0.265747	1.4857	0.801654	-0.754892	-0.0712267	57.9601	0.265747	0.994717	1.01102
Clitocella_mundula	210	201.25	184.625	41.1146	21.875	77.25	41.1146	12.375	82.5	Sap	#D2C9B9	Clitocella	Agaricales	0.521505	1.53961	-0.142156	0.203053	62.3375	0.195959	0.521505	1.53961	-0.142156	0.203053	62.3375	0.195959	0.521505	1.53961	-0.142156	0.203053	62.3375	0.195959	0.769202	0.779379
Clitocella_popinalis	214.875	190.625	164.125	32.6242	37.125	74.375	32.6242	23.875	84.125	Sap	#D7BFA4	Clitocella	Agaricales	1.30263	0.450654	-0.670214	-0.25994	57.6101	0.234784	1.30263	0.450654	-0.670214	-0.25994	57.6101	0.234784	1.30263	0.450654	-0.670214	-0.25994	57.6101	0.234784	0.946622	0.961295
Clitocybe_agrestis	194.667	187.333	167.111	55.5956	18.4444	71.3333	55.5956	15.4444	77	Sap	#C3BBA7	Clitocybe	Agaricales	1.41009	0.8503	-1.01717	-0.375711	57.2686	0.210233	1.41009	0.8503	-1.01717	-0.375711	57.2686	0.210233	1.41009	0.8503	-1.01717	-0.375711	57.2686	0.210233	0.974441	0.990031
Clitocybe_albofragrans	211.125	176	163.75	17.0387	33.25	73.625	17.0387	23.875	82.75	Sap	#D3B0A4	Clitocybe	Agaricales
Clitocybe_alexandri	226.667	178.444	126.222	31.6674	66.3333	69.2222	31.6674	45	88.8889	Sap	#E3B27E	Clitocybe	Agaricales	0.5808	1.23654	0.0464912	0.00989661	62.8259	0.298846	0.5808	1.23654	0.0464912	0.00989661	62.8259	0.298846	0.5808	1.23654	0.0464912	0.00989661	62.8259	0.298846	0.78152	0.791953
Clitocybe_amarescens	181.444	140.333	110.111	25.444	33.8889	57.2222	25.444	39.5556	71.1111	Sap	#B58C6E	Clitocybe	Agaricales	1.36142	0.61352	-0.815562	-0.48424	57.12	0.161451	1.36142	0.61352	-0.815562	-0.48424	57.12	0.161451	1.36142	0.61352	-0.815562	-0.48424	57.12	0.161451	0.961702	0.976862
Clitocybe_americana	184.5	150.75	90.125	39.0004	49.875	54	39.0004	53.375	72.5	Sap	#B9975A	Clitocybe	Agaricales
Clitocybe_angustissima	223.625	187.125	134.375	35.6251	63.375	70.25	35.6251	40.75	87.875	Sap	#E0BB86	Clitocybe	Agaricales
Clitocybe_anisata	205	203.875	196.5	56.647	7.75	78.875	56.647	4.375	80.5	Sap	#CDCCC5	Clitocybe	Agaricales
Clitocybe_aquosoumbrina	203.25	176.375	171.5	5.50349	23.625	73.25	5.50349	16.5	79.5	Sap	#CBB0AC	Clitocybe	Agaricales
Clitocybe_augeana	189.5	182.5	186.25	322.975	7	73.125	322.975	4.625	74.875	Sap	#BEB7BA	Clitocybe	Agaricales
Clitocybe_barbularum	161.75	148.875	143.75	0.957639	10	59.375	0.957639	13.375	63.25	Sap	#A29590	Clitocybe	Agaricales
Clitocybe_bresadolana	182.625	116.25	81	20.7502	45.25	51.5	20.7502	55.625	71.5	Sap	#B77451	Clitocybe	Agaricales
Clitocybe_brumalis	152.667	127.222	92.2222	36.3196	28.4444	47.8889	36.3196	40.7778	59.8889	Sap	#997F5C	Clitocybe	Agaricales	1.31691	0.424223	0.329289	-0.679702	62.7973	0.182476	1.31691	0.424223	0.329289	-0.679702	62.7973	0.182476	1.31691	0.424223	0.329289	-0.679702	62.7973	0.182476	0.950255	0.965044
Clitocybe_catinus	206.5	190.375	174.875	29.01	25.75	74.625	29.01	15.75	80.875	Sap	#CFBEAF	Clitocybe	Agaricales
Clitocybe_collina	183	169.75	155.375	31.7445	17	66.375	31.7445	16.375	71.875	Sap	#B7AA9B	Clitocybe	Agaricales
Clitocybe_concava	148.5	139.375	134.5	26.7792	6.375	55.625	26.7792	10.5	58.125	Sap	#958B87	Clitocybe	Agaricales
Clitocybe_costata	164.25	129.75	102.75	26.755	29.625	52.25	26.755	38.75	64.5	Sap	#A48267	Clitocybe	Agaricales
Clitocybe_diatreta	221.875	164.625	135.125	22.9397	55.5	70.25	22.9397	40.375	87.25	Sap	#DEA587	Clitocybe	Agaricales
Clitocybe_dicolor	188.875	171.125	149.625	32.9357	25.5	66.375	32.9357	22.375	74	Sap	#BDAB96	Clitocybe	Agaricales
Clitocybe_diosma	192.125	185.25	157	57.2932	22.375	68.75	57.2932	20.625	76	Sap	#C0B99D	Clitocybe	Agaricales
Clitocybe_ditopa	200.111	195.333	188.111	32.1777	9.55556	76	32.1777	6.11111	78.4444	Sap	#C8C3BC	Clitocybe	Agaricales	0.87986	0.707227	-0.274734	-0.290315	59.4915	0.217012	0.87986	0.707227	-0.274734	-0.290315	59.4915	0.217012	0.87986	0.707227	-0.274734	-0.290315	59.4915	0.217012	0.846138	0.858032
Clitocybe_ditopus	137.778	129.111	122.889	16.2959	8.44444	51.1111	16.2959	11.5556	54	Sap	#8A817B	Clitocybe	Agaricales
Clitocybe_dryadicola	186.25	179.375	167.375	35.0487	11.75	69.375	35.0487	11.25	73.125	Sap	#BAB3A7	Clitocybe	Agaricales	-0.722011	0.148808	3.12609	-1.14541	85.5925	0.484106
Clitocybe_elegantula	207.375	187.875	152.5	39.2502	36.875	70.5	39.2502	27.125	81.5	Sap	#CFBC99	Clitocybe	Agaricales
Clitocybe_fasciculata	153.125	155.125	160.5	237.341	12	61.375	237.341	11.375	64.75	Sap	#999BA1	Clitocybe	Agaricales
Clitocybe_favrei	130	123	114.444	25.4844	11.4444	47.8889	25.4844	17.7778	52.3333	Sap	#827B72	Clitocybe	Agaricales	0.00194676	0.12472	0.418323	-0.17764	56.9594	0.250793	0.00194676	0.12472	0.418323	-0.17764	56.9594	0.250793							0.666811
Clitocybe_festiva	205.375	173	146.125	27.5057	45.625	69	27.5057	31.25	80.5	Sap	#CDAD92	Clitocybe	Agaricales	-3.83764	-0.591218	0.323227	0.240725	44.3751	0.213509	-3.83764	-0.591218	0.323227	0.240725	44.3751	0.213509							0.0488844
Clitocybe_festivoides	194.5	125.875	117.25	6.25246	40.25	60.875	6.25246	40	76.25	Sap	#C37E75	Clitocybe	Agaricales
Clitocybe_foetens	182.625	139.25	134.625	4.62758	27.125	62	4.62758	27.125	71.625	Sap	#B78B87	Clitocybe	Agaricales	1.43601	0.710856	-0.0959108	-0.414436	62.6191	0.195705	1.43601	0.710856	-0.0959108	-0.414436	62.6191	0.195705	1.43601	0.710856	-0.0959108	-0.414436	62.6191	0.195705	0.981323	0.997151
Clitocybe_fragilipes	184.375	152.75	119.375	31.0011	31.625	59.625	31.0011	36	72.375	Sap	#B89977	Clitocybe	Agaricales
Clitocybe_fragrans	209.667	201.667	192.444	41.3298	22.4444	78.8889	41.3298	12.6667	83.5556	Sap	#D2CAC0	Clitocybe	Agaricales	0.850701	0.56526	-0.316649	-0.204951	57.8449	0.206712	0.850701	0.56526	-0.316649	-0.204951	57.8449	0.206712	0.850701	0.56526	-0.316649	-0.204951	57.8449	0.206712	0.839636	0.851374
Clitocybe_fuligineipes	187.75	151.375	122.5	26.6245	36.5	60.75	26.6245	35.375	73.5	Sap	#BC977B	Clitocybe	Agaricales
Clitocybe_gibba	189.75	167.625	148.75	26.8815	22.625	66.5	26.8815	21.75	74.5	Sap	#BEA895	Clitocybe	Agaricales
Clitocybe_glareosa	191.375	111.375	111.25	360	47.375	59	360	44.875	75	Sap	#BF6F6F	Clitocybe	Agaricales
Clitocybe_harmajae	238.125	183.5	140.5	25.0053	75.25	74.25	25.0053	41.25	93.5	Sap	#EEB88D	Clitocybe	Agaricales
Clitocybe_herbarum	222.875	192.25	160.5	30.3744	53.75	75.125	30.3744	28.25	87.375	Sap	#DFC0A1	Clitocybe	Agaricales
Clitocybe_houghtonii	216.25	202.125	190.25	25.7538	23.25	79.625	25.7538	12.375	84.75	Sap	#D8CABE	Clitocybe	Agaricales
Clitocybe_hydrogramma	189.375	187.125	183.25	36.2754	5.25	72.875	36.2754	4.625	74.625	Sap	#BDBBB7	Clitocybe	Agaricales
Clitocybe_inflatipes	179.75	163.125	115.375	44.8743	30	57.875	44.8743	35.875	70.375	Sap	#B4A373	Clitocybe	Agaricales
Clitocybe_infundibuliformis	239.25	179.375	129.125	27.25	78.5	72.25	27.25	46.125	93.75	Sap	#EFB381	Clitocybe	Agaricales
Clitocybe_krizii.josephii	193.5	179.5	166.125	27.0278	20.875	70.625	27.0278	15.25	75.75	Sap	#C2B4A6	Clitocybe	Agaricales
Clitocybe_lituus	188.25	164.125	127.125	36.0005	34.75	62	36.0005	33.5	73.875	Sap	#BCA47F	Clitocybe	Agaricales
Clitocybe_longispora	211.125	207.375	218.25	273.783	16.625	83.625	273.783	6.125	86.125	Sap	#D3CFDA	Clitocybe	Agaricales
Clitocybe_marginella	202.75	186.375	179.75	16.9458	20	75.25	16.9458	12.125	79.5	Sap	#CBBAB4	Clitocybe	Agaricales
Clitocybe_martiorum	228.375	202.25	184.375	24.0005	48.125	81	24.0005	19.375	89.625	Sap	#E4CAB8	Clitocybe	Agaricales
Clitocybe_metachroa	170.556	135.556	113.333	21.0389	32.2222	55.6667	21.0389	37.6667	66.8889	Sap	#AB8871	Clitocybe	Agaricales	0.914859	0.560812	-0.294784	-0.246528	57.8495	0.208313	0.914859	0.560812	-0.294784	-0.246528	57.8495	0.208313	0.914859	0.560812	-0.294784	-0.246528	57.8495	0.208313	0.854006	0.866093
Clitocybe_nebularis	177.267	155.267	130	32.2883	25.2	60.2667	32.2883	27.8667	69.6667	Sap	#B19B82	Clitocybe	Agaricales	0.907626	0.565791	-0.379558	-0.221908	57.7183	0.214446	0.907626	0.565791	-0.379558	-0.221908	57.7183	0.214446	0.907626	0.565791	-0.379558	-0.221908	57.7183	0.214446	0.852374	0.864421
Clitocybe_odora	100.333	126.444	137.556	197.555	19.6667	46.5556	197.555	28.1111	53.8889	Sap	#647E8A	Clitocybe	Agaricales	0.764386	0.679019	-0.362222	-0.184935	58.2889	0.21379	0.764386	0.679019	-0.362222	-0.184935	58.2889	0.21379	0.764386	0.679019	-0.362222	-0.184935	58.2889	0.21379	0.820658	0.831952
Clitocybe_ornamentalis	240.875	176.75	113.625	29.9997	83.875	69.375	29.9997	53	94.375	Sap	#F1B172	Clitocybe	Agaricales
Clitocybe_paxillus	179.75	153.625	147.75	358.98	18.25	64.125	358.98	20.25	70.75	Sap	#B49A94	Clitocybe	Agaricales
Clitocybe_phaeophthalma	223.25	202.625	174.875	34.9996	46.625	78.125	34.9996	21.875	87.625	Sap	#DFCBAF	Clitocybe	Agaricales
Clitocybe_phyllophila	211.889	197.222	177	39.8494	26.4444	76.2222	39.8494	16.7778	83.2222	Sap	#D4C5B1	Clitocybe	Agaricales	0.780907	0.743508	-0.503679	-0.22304	58.3688	0.211131	0.780907	0.743508	-0.503679	-0.22304	58.3688	0.211131	0.780907	0.743508	-0.503679	-0.22304	58.3688	0.211131	0.82426	0.835637
Clitocybe_quercina	105.778	86.4444	62.8889	30.0929	25.7778	33.2222	30.0929	40.5556	41.5556	Sap	#6A563F	Clitocybe	Agaricales	1.7827	1.15727	-0.640118	-0.716145	61.4532	0.105314	1.7827	1.15727	-0.640118	-0.716145	61.4532	0.105314	1.7827	1.15727	-0.640118	-0.716145	61.4532	0.105314	1.0815	1.10153
Clitocybe_rivulosa	215.5	195.625	177.875	32.7651	38.625	77.125	32.7651	18.75	84.375	Sap	#D8C4B2	Clitocybe	Agaricales	1.00661	0.608843	-0.420747	-0.248723	58.1374	0.190326	1.00661	0.608843	-0.420747	-0.248723	58.1374	0.190326	1.00661	0.608843	-0.420747	-0.248723	58.1374	0.190326	0.874979	0.887599
Clitocybe_robusta	192.5	200	201	171.657	16.375	77.25	171.657	5.375	79.375	Sap	#C1C8C9	Clitocybe	Agaricales	0.159612	1.00561	-1.38123	0.389427	50.9421	0.271767
Clitocybe_squamulosa	175.625	126.25	93.75	23.6228	37.5	52.875	23.6228	46.75	69	Sap	#B07E5E	Clitocybe	Agaricales
Clitocybe_strigosa	185	145.875	128	17.1211	29.25	61.375	17.1211	31.375	72.625	Sap	#B99280	Clitocybe	Agaricales
Clitocybe_suaveolens	207.375	192.5	177.5	31.7631	27.125	75.375	31.7631	15.375	81.125	Sap	#CFC1B2	Clitocybe	Agaricales
Clitocybe_subalutacea	225.125	202.75	161	39.362	57.25	75.75	39.362	29.75	88.25	Sap	#E1CBA1	Clitocybe	Agaricales
Clitocybe_subbulbipes	198.875	181.125	154.25	38.7476	28.5	69.125	38.7476	23.25	77.875	Sap	#C7B59A	Clitocybe	Agaricales
Clitocybe_subcordispora	163.75	125.5	84.375	30.3772	35.75	48.75	30.3772	48.125	64.25	Sap	#A47E54	Clitocybe	Agaricales
Clitocybe_subsalmonea	203.625	149.375	113.75	23.6255	46.5	62.25	23.6255	44.375	79.75	Sap	#CC9572	Clitocybe	Agaricales
Clitocybe_subspadicea	166.625	152.75	132.625	34.8766	18.625	58.75	34.8766	21.5	65.25	Sap	#A79985	Clitocybe	Agaricales
Clitocybe_trulliformis	142.667	141.889	143.333	264.376	4.22222	55.8889	264.376	5.66667	57.5556	Sap	#8F8E8F	Clitocybe	Agaricales	1.06282	1.22414	-1.06591	0.0379876	58.118	0.311748	1.06282	1.22414	-1.06591	0.0379876	58.118	0.311748	1.06282	1.22414	-1.06591	0.0379876	58.118	0.311748	0.888092	0.901059
Clitocybe_truncicola	205.444	195.667	180.667	40.4784	17.3333	75.7778	40.4784	12.5556	80.7778	Sap	#CDC4B5	Clitocybe	Agaricales	1.38742	1.17039	-0.0573022	-0.236713	63.0824	0.197681	1.38742	1.17039	-0.0573022	-0.236713	63.0824	0.197681	1.38742	1.17039	-0.0573022	-0.236713	63.0824	0.197681	0.968477	0.983863
Clitocybe_umbilicata	138.25	110.875	94.75	21.1349	21.625	45.875	21.1349	31	54.25	Sap	#8A6F5F	Clitocybe	Agaricales
Clitocybe_vibecina	124.222	87.2222	65.7778	20.9993	36.4444	37.2222	20.9993	50.5556	48.6667	Sap	#7C5742	Clitocybe	Agaricales	0.983529	0.483066	-0.257901	-0.289928	57.593	0.20476	0.983529	0.483066	-0.257901	-0.289928	57.593	0.20476	0.983529	0.483066	-0.257901	-0.289928	57.593	0.20476	0.869654	0.882136
Clitocybula_abundans	169.125	165.75	155.125	57.6922	10.5	63.5	57.6922	11.875	67.125	Sap	#A9A69B	Clitocybula	Agaricales
Clitocybula_lacerata	190.375	162.375	131.625	33.7283	39.125	63.125	33.7283	34.25	74.75	Sap	#BEA284	Clitocybula	Agaricales	0.728484	2.01891	1.17876	-0.0406971	73.2258	0.30753	0.728484	2.01891	1.17876	-0.0406971	73.2258	0.30753	0.728484	2.01891	1.17876	-0.0406971	73.2258	0.30753	0.812878	0.823995
Clitopilopsis_hirneola	172.75	165.375	157.25	27.9977	9.25	64.5	27.9977	10.25	68.125	Sap	#ADA59D	Clitopilopsis	Agaricales	-1.65577	0.142818	-0.0845648	0.586089	48.9893	0.188734	-1.65577	0.142818	-0.0845648	0.586089	48.9893	0.188734	-1.65577	0.142818	-0.0845648	0.586089	48.9893	0.188734	0.381759	0.385962
Clitopilus_caelatus	124.125	111.125	99.5	29.7437	13.25	44	29.7437	21	48.5	Sap	#7C6F64	Clitopilus	Agaricales
Clitopilus_cystidiatus	199.667	189.444	175.111	39.6029	20.6667	73.6667	39.6029	12.7778	78.5556	Sap	#C8BDAF	Clitopilus	Agaricales	0.370707	2.26354	0.60548	0.756546	71.7109	0.297177	0.370707	2.26354	0.60548	0.756546	71.7109	0.297177	0.370707	2.26354	0.60548	0.756546	71.7109	0.297177	0.738515	0.748079
Clitopilus_daamsii	208.375	217.625	207.375	128.774	14.5	82.75	128.774	6.375	85.5	Sap	#D0DACF	Clitopilus	Agaricales
Clitopilus_geminus	212	161.222	134.111	20.5565	50.1111	67.6667	20.5565	36.8889	83.2222	Sap	#D4A186	Clitopilus	Agaricales	1.03086	0.832418	-0.289859	-0.170755	60.2644	0.245466	1.03086	0.832418	-0.289859	-0.170755	60.2644	0.245466	1.03086	0.832418	-0.289859	-0.170755	60.2644	0.245466	0.880611	0.893379
Clitopilus_hobsonii	198.111	200.222	199.111	168.257	8.77778	78	168.257	3	79.2222	Sap	#C6C8C7	Clitopilus	Agaricales	1.07515	0.587747	-0.617422	-0.27731	57.4531	0.219685	1.07515	0.587747	-0.617422	-0.27731	57.4531	0.219685	1.07515	0.587747	-0.617422	-0.27731	57.4531	0.219685	0.890996	0.904042
Clitopilus_obscurus	86.625	74.625	69.75	13.5834	12.125	30.375	13.5834	21.125	34	Sap	#574B46	Clitopilus	Agaricales
Clitopilus_passeckerianus	208.444	202.667	209.778	283.976	9.77778	81.1111	283.976	4.11111	82.7778	Sap	#D0CBD2	Clitopilus	Agaricales	2.17845	-0.208003	-0.314639	-1.08983	57.9304	0.111729	2.17845	-0.208003	-0.314639	-1.08983	57.9304	0.111729							1.22669
Clitopilus_pinsitus	151.375	142.375	129.75	51.6677	15.75	55	51.6677	22.375	61.5	Sap	#978E82	Clitopilus	Agaricales
Clitopilus_prunulus	231.111	200.778	167.333	31.4445	68.6667	78.1111	31.4445	28.5556	90.6667	Sap	#E7C9A7	Clitopilus	Agaricales	0.906826	0.45298	-0.0963899	-0.170043	57.8646	0.21503	0.906826	0.45298	-0.0963899	-0.170043	57.8646	0.21503	0.906826	0.45298	-0.0963899	-0.170043	57.8646	0.21503	0.852194	0.864237
Clitopilus_scyphoides	225.222	213.889	190.889	42.8545	36.7778	81.5556	42.8545	16.4444	88.4444	Sap	#E1D6BF	Clitopilus	Agaricales	0.901083	0.6273	-0.432222	-0.172706	58.6088	0.214788	0.901083	0.6273	-0.432222	-0.172706	58.6088	0.214788	0.901083	0.6273	-0.432222	-0.172706	58.6088	0.214788	0.8509	0.862911
Clitopilus_tillii	164.375	138.75	134.25	10.4519	19.875	58.375	10.4519	23.625	65	Sap	#A48B86	Clitopilus	Agaricales
Collybia_cirrhata	203	197.667	188.222	73.7118	11.1111	76.6667	73.7118	10	80.1111	Sap	#CBC6BC	Collybia	Agaricales	0.536534	0.659621	-0.381557	-0.0918481	56.8304	0.225029	0.536534	0.659621	-0.381557	-0.0918481	56.8304	0.225029	0.536534	0.659621	-0.381557	-0.0918481	56.8304	0.225029	0.77231	0.782551
Collybia_cookei	200.333	193	185.667	30.7556	14	75.6667	30.7556	7.55556	78.5556	Sap	#C8C1BA	Collybia	Agaricales	0.901489	0.662113	-0.301144	-0.213407	58.9524	0.21043	0.901489	0.662113	-0.301144	-0.213407	58.9524	0.21043	0.901489	0.662113	-0.301144	-0.213407	58.9524	0.21043	0.850992	0.863005
Collybia_ozes	133.875	140.5	139.5	153.227	6.5	53.875	153.227	7.25	56.375	Sap	#868D8C	Collybia	Agaricales
Collybia_tuberosa	237.5	235.625	228.75	39.4668	19.5	91.5	39.4668	3.75	93.375	Sap	#EEECE5	Collybia	Agaricales	0.50255	0.772196	-0.00394453	-0.0332585	60.0199	0.227	0.50255	0.772196	-0.00394453	-0.0332585	60.0199	0.227	0.50255	0.772196	-0.00394453	-0.0332585	60.0199	0.227	0.765296	0.775392
Conchomyces_bursiformis	197.5	187.75	144.125	50.9328	34.75	67.375	50.9328	27.5	78.375	Sap	#C6BC90	Conchomyces	Agaricales
Connopus_acervatus	185.375	129	104.75	18.1248	38.625	57	18.1248	44.25	72.75	Sap	#B98169	Connopus	Agaricales	0.512195	1.0016	0.31019	-0.0317221	62.0093	0.262234	0.512195	1.0016	0.31019	-0.0317221	62.0093	0.262234	0.512195	1.0016	0.31019	-0.0317221	62.0093	0.262234	0.767282	0.777419
Conocybe_aeruginosa	148.25	136.875	129.375	0.90219	12.5	54	0.90219	14.5	58.625	Sap	#948981	Conocybe	Agaricales
Conocybe_affinis	182.25	102.25	51.5	23.2501	62.375	45.875	23.2501	73.25	71.25	Sap	#B66634	Conocybe	Agaricales
Conocybe_alboradicans	181.667	120.889	66.5556	28.0002	50	48.5556	28.0002	63.1111	71.3333	Sap	#B67943	Conocybe	Agaricales	1.50428	0.00798208	-0.978082	-0.515915	52.5251	0.151116	1.50428	0.00798208	-0.978082	-0.515915	52.5251	0.151116	1.50428	0.00798208	-0.978082	-0.515915	52.5251	0.151116	0.999796	1.01629
Conocybe_ambigua	222.5	197.25	146.375	40.2505	60.875	72.25	40.2505	34.375	87.125	Sap	#DFC592	Conocybe	Agaricales	1.24348	0.757004	-0.557665	-0.386349	59.0281	0.138825	1.24348	0.757004	-0.557665	-0.386349	59.0281	0.138825	1.24348	0.757004	-0.557665	-0.386349	59.0281	0.138825	0.93176	0.945973
Conocybe_anthracophila	205	152.625	103.875	28.7489	51.75	60.75	28.7489	50.375	80.375	Sap	#CD9968	Conocybe	Agaricales	1.01754	0.944734	-0.718892	0.113686	57.9563	0.153578	1.01754	0.944734	-0.718892	0.113686	57.9563	0.153578	1.01754	0.944734	-0.718892	0.113686	57.9563	0.153578	0.877511	0.890197
Conocybe_antipus	173.875	97.75	53.875	21.8749	53.5	44.75	21.8749	69.125	68.25	Sap	#AE6236	Conocybe	Agaricales	1.51319	1.23051	-0.0715774	-0.43703	64.2746	0.16481	1.51319	1.23051	-0.0715774	-0.43703	64.2746	0.16481	1.51319	1.23051	-0.0715774	-0.43703	64.2746	0.16481	1.00225	1.01883
Conocybe_apala	170.778	172.667	171.444	126.503	4.33333	67.1111	126.503	3.77778	68.5556	Sap	#ABADAB	Conocybe	Agaricales	0.968206	0.509779	-0.211052	-0.17258	58.5694	0.190403	0.968206	0.509779	-0.211052	-0.17258	58.5694	0.190403	0.968206	0.509779	-0.211052	-0.17258	58.5694	0.190403	0.866137	0.878529
Conocybe_aporos	139.333	86.2222	46.3333	24.3332	50.8889	36.3333	24.3332	66.2222	54.6667	Sap	#8B562E	Conocybe	Agaricales	1.15687	0.918916	-0.196154	-0.214902	62.0964	0.22275	1.15687	0.918916	-0.196154	-0.214902	62.0964	0.22275	1.15687	0.918916	-0.196154	-0.214902	62.0964	0.22275	0.910519	0.924108
Conocybe_arrhenii	182.125	119.75	58.375	30.0006	56.125	47.25	30.0006	68.75	71.5	Sap	#B6783A	Conocybe	Agaricales
Conocybe_aurea	201.5	159.875	63.875	41.6281	66.5	52.125	41.6281	69.25	79.125	Sap	#CAA040	Conocybe	Agaricales	1.33076	1.00962	-0.135625	-0.305906	64.9661	0.199884	1.33076	1.00962	-0.135625	-0.305906	64.9661	0.199884	1.33076	1.00962	-0.135625	-0.305906	64.9661	0.199884	0.953797	0.968699
Conocybe_bispora	178.75	152	128.875	26.9976	24.75	60.375	26.9976	28.625	70.125	Sap	#B39881	Conocybe	Agaricales	1.01961	2.26208	-1.04164	0.81552	62.6966	0.252542	1.01961	2.26208	-1.04164	0.81552	62.6966	0.252542							0.877993
Conocybe_bisporigera	185.25	135.375	106.25	17.308	36.125	57	17.308	43	72.75	Sap	#B9876A	Conocybe	Agaricales
Conocybe_blattaria	164.125	112.375	84.25	20.6228	40.875	48.625	20.6228	50.875	64.25	Sap	#A47054	Conocybe	Agaricales
Conocybe_brachypodii	197.75	155.25	118.375	27.7513	42.875	61.875	27.7513	40.375	77.625	Sap	#C69B76	Conocybe	Agaricales	1.1956	1.12796	-0.27528	0.127778	61.8514	0.151298	1.1956	1.12796	-0.27528	0.127778	61.8514	0.151298	1.1956	1.12796	-0.27528	0.127778	61.8514	0.151298	0.919944	0.933805
Conocybe_brunnea	199.25	126.625	49.5	30.6277	66.25	48.875	30.6277	75.5	78.125	Sap	#C77F32	Conocybe	Agaricales
Conocybe_brunneidisca	207.125	128.875	91.125	18.0918	57.125	58.375	18.0918	56.125	81.25	Sap	#CF815B	Conocybe	Agaricales
Conocybe_brunneola	184	155.875	145.375	14.7065	30	64.25	14.7065	23.25	72.125	Sap	#B89C91	Conocybe	Agaricales
Conocybe_bulbifera	236.125	185.125	98	38.6466	83.375	65.5	38.6466	59.25	92.625	Sap	#ECB962	Conocybe	Agaricales
Conocybe_cettoiana	248.222	160.111	83.8889	27.995	93.1111	65.1111	27.995	66.3333	97.3333	Sap	#F8A054	Conocybe	Agaricales
Conocybe_coprophila	176.625	136.75	86	33.7497	48.25	51.5	33.7497	53.75	69.375	Sap	#B18956	Conocybe	Agaricales	0.300325	0.223415	0.540316	-0.133307	63.2895	0.223576	0.300325	0.223415	0.540316	-0.133307	63.2895	0.223576	0.300325	0.223415	0.540316	-0.133307	63.2895	0.223576	0.724484	0.73378
Conocybe_crispa	198.556	195.778	167.667	54.3063	26.7778	72	54.3063	17.3333	78.3333	Sap	#C7C4A8	Conocybe	Agaricales
Conocybe_crispella	155.25	119.75	58.125	38.2494	56	41.875	38.2494	66.5	61	Sap	#9B783A	Conocybe	Agaricales	0.786445	2.84157	0.680475	0.794805	68.9189	0.291246
Conocybe_cyanopus	210.375	142.75	60.125	32.8754	74.125	52.875	32.8754	72.5	82.5	Sap	#D28F3C	Conocybe	Agaricales
Conocybe_deliquescens	166.25	166.75	166.125	113.32	13	65.25	113.32	9.5	68.125	Sap	#A6A7A6	Conocybe	Agaricales
Conocybe_dentatomarginata	221	201.375	156	41.7501	52.375	74	41.7501	29.75	86.625	Sap	#DDC99C	Conocybe	Agaricales
Conocybe_dumetorum	227.375	192	139.5	36.2527	67	71.75	36.2527	39.5	89.125	Sap	#E3C08C	Conocybe	Agaricales	1.57066	0.813273	-0.811112	-0.289038	59.0611	0.159025	1.57066	0.813273	-0.811112	-0.289038	59.0611	0.159025	1.57066	0.813273	-0.811112	-0.289038	59.0611	0.159025	1.01828	1.03549
Conocybe_dunensis	178.375	80.875	23.75	22.0004	78.625	39.5	22.0004	87.375	70	Sap	#B25118	Conocybe	Agaricales	1.76398	-0.815565	-0.741795	-0.583245	51.5455	0.0700963	1.76398	-0.815565	-0.741795	-0.583245	51.5455	0.0700963	1.76398	-0.815565	-0.741795	-0.583245	51.5455	0.0700963	1.07563	1.09536
Conocybe_echinata	190.375	169.625	130.625	38.8956	31.375	62.875	38.8956	31.875	74.5	Sap	#BEAA83	Conocybe	Agaricales	1.08566	0.903059	-0.479665	0.0508877	59.2856	0.192645	1.08566	0.903059	-0.479665	0.0508877	59.2856	0.192645	1.08566	0.903059	-0.479665	0.0508877	59.2856	0.192645	0.89348	0.906594
Conocybe_elegans	197.25	151.125	130	16.2939	37.375	64.125	16.2939	35.125	77.375	Sap	#C59782	Conocybe	Agaricales
Conocybe_enderlei	141.375	110.5	92.125	21.3774	29.625	45.625	21.3774	38.875	55.375	Sap	#8D6F5C	Conocybe	Agaricales	1.9732	0.949143	-0.996291	-0.297879	58.5369	0.0810755	1.9732	0.949143	-0.996291	-0.297879	58.5369	0.0810755	1.9732	0.949143	-0.996291	-0.297879	58.5369	0.0810755	1.14553	1.16924
Conocybe_excedens	172.125	131.875	33.625	42.3756	68.5	40.375	42.3756	80.625	67.5	Sap	#AC8422	Conocybe	Agaricales
Conocybe_farinacea	230.875	155.5	87.125	28.749	75.25	62.375	28.749	62.375	90.5	Sap	#E79C57	Conocybe	Agaricales	1.73586	0.285763	-0.162508	-0.967381	58.988	0.174105	1.73586	0.285763	-0.162508	-0.967381	58.988	0.174105	1.73586	0.285763	-0.162508	-0.967381	58.988	0.174105	1.06692	1.08623
Conocybe_filaris	216.545	141.909	75.1818	27.729	65.5455	57.1818	27.729	65.1818	84.8182	Sap	#D98E4B	Conocybe	Agaricales	1.63609	0.838226	-0.545204	-0.488742	61.3893	0.249072	1.63609	0.838226	-0.545204	-0.488742	61.3893	0.249072	1.63609	0.838226	-0.545204	-0.488742	61.3893	0.249072	1.03707	1.05504
Conocybe_filipes	200.75	144.75	52.875	37.4998	62.75	49.5	37.4998	73.25	78.75	Sap	#C99135	Conocybe	Agaricales
Conocybe_fimetaria	195.75	167.25	139.875	29.5004	32.75	65.875	29.5004	28.625	76.875	Sap	#C4A78C	Conocybe	Agaricales
Conocybe_fragilis	198.625	122.625	125.875	355.967	48.125	62.375	355.967	42.375	77.625	Sap	#C77B7E	Conocybe	Agaricales
Conocybe_fuscimarginata	211.625	181.625	138.625	35.3747	47.5	68.75	35.3747	34.75	83	Sap	#D4B68B	Conocybe	Agaricales	0.816869	1.05011	-0.0494908	0.00190552	63.4179	0.241916	0.816869	1.05011	-0.0494908	0.00190552	63.4179	0.241916	0.816869	1.05011	-0.0494908	0.00190552	63.4179	0.241916	0.83215	0.843711
Conocybe_gigasperma	102.375	81.25	48.5	36.127	35.5	29.625	36.127	52.125	40.25	Sap	#665131	Conocybe	Agaricales	0.391708	2.5543	-0.22775	1.41647	70.2632	0.31878
Conocybe_graminis	184.111	129.222	66.6667	31.7778	52.6667	49.3333	31.7778	64.1111	72	Sap	#B88143	Conocybe	Agaricales	0.815765	3.30219	-1.17525	1.44956	67.1287	0.190853
Conocybe_hadrocystis	202.375	145.375	77.375	32.6255	63	54.875	32.6255	62.875	79.5	Sap	#CA914D	Conocybe	Agaricales
Conocybe_herbarum	206	166.333	99	36.8996	58.1111	59.7778	36.8996	53.4444	80.7778	Sap	#CEA663	Conocybe	Agaricales
Conocybe_hexagonospora	171.5	148.5	119	32.0831	25.25	56.875	32.0831	31.125	67.375	Sap	#AC9577	Conocybe	Agaricales
Conocybe_hornana	168.25	117.375	57.875	32.2498	51	44.5	32.2498	66	66	Sap	#A8753A	Conocybe	Agaricales	0.291044	1.91553	0.0613049	0.420515	67.4933	0.229666	0.291044	1.91553	0.0613049	0.420515	67.4933	0.229666	0.291044	1.91553	0.0613049	0.420515	67.4933	0.229666	0.722647	0.731908
Conocybe_incarnata	165.222	108.444	63.6667	25.5537	48.1111	44.7778	25.5537	61.4444	64.8889	Sap	#A56C40	Conocybe	Agaricales	1.792	-0.052172	-0.689376	-0.896605	52.2593	0.0484819	1.792	-0.052172	-0.689376	-0.896605	52.2593	0.0484819							1.08445
Conocybe_inocybeoides	219.375	191.25	108.5	44.751	62.375	64.375	44.751	50.5	86.125	Sap	#DBBF6D	Conocybe	Agaricales	1.68954	0.391579	-0.646754	-0.359521	58.262	0.182266	1.68954	0.391579	-0.646754	-0.359521	58.262	0.182266	1.68954	0.391579	-0.646754	-0.359521	58.262	0.182266	1.05286	1.07153
Conocybe_intermedia	184.625	107.5	61.75	20.7512	61.625	48.25	20.7512	66.375	72.375	Sap	#B96C3E	Conocybe	Agaricales
Conocybe_intrusa	235.625	208.75	170.25	37.121	65.625	79.5	37.121	28.25	92.625	Sap	#ECD1AA	Conocybe	Agaricales	1.59533	0.992912	-0.660171	-0.320214	59.8374	0.229265	1.59533	0.992912	-0.660171	-0.320214	59.8374	0.229265	1.59533	0.992912	-0.660171	-0.320214	59.8374	0.229265	1.0253	1.04278
Conocybe_juniana	188.556	153.778	114.444	33.3535	64.1111	59.3333	33.3535	46	74	Sap	#BD9A72	Conocybe	Agaricales	0.807276	0.473865	-0.0649181	-0.0887439	58.9664	0.17143	0.807276	0.473865	-0.0649181	-0.0887439	58.9664	0.17143	0.807276	0.473865	-0.0649181	-0.0887439	58.9664	0.17143	0.830039	0.84155
Conocybe_lenticulospora	147.5	90.2	80.6	5.25613	35.9	44.2	5.25613	48.1	57.9	Sap	#945A51	Conocybe	Agaricales	1.33863	0.551415	-0.951852	-0.766842	52.6645	0.192455	1.33863	0.551415	-0.951852	-0.766842	52.6645	0.192455							0.955819
Conocybe_leucopus	150.875	101.375	61.25	25.3741	45.25	41.5	25.3741	59.125	59	Sap	#97653D	Conocybe	Agaricales
Conocybe_lobauensis	190.625	136.75	131	5.92753	34	62.625	5.92753	35.125	74.625	Sap	#BF8983	Conocybe	Agaricales
Conocybe_macrocephala	234	182	106.111	35.8914	76.2222	66.6667	35.8914	54.8889	91.7778	Sap	#EAB66A	Conocybe	Agaricales	1.64136	0.897281	-0.636005	-0.357179	59.5277	0.192946	1.64136	0.897281	-0.636005	-0.357179	59.5277	0.192946	1.64136	0.897281	-0.636005	-0.357179	59.5277	0.192946	1.0386	1.05665
Conocybe_macrospora	164.111	128.667	98	28.1196	31.5556	51.4444	28.1196	40.7778	64.2222	Sap	#A48162	Conocybe	Agaricales	0.826511	0.684108	-0.127505	-0.146789	58.866	0.158057	0.826511	0.684108	-0.127505	-0.146789	58.866	0.158057	0.826511	0.684108	-0.127505	-0.146789	58.866	0.158057	0.834277	0.845888
Conocybe_magnispora	161.875	128.25	59.625	40.2499	52.125	43.375	40.2499	64.75	63.375	Sap	#A2803C	Conocybe	Agaricales
Conocybe_mesospora	144.889	97.1111	45.2222	31.2222	55.1111	37.3333	31.2222	69.8889	56.7778	Sap	#91612D	Conocybe	Agaricales	1.52756	0.826261	-0.836813	-0.290977	58.8692	0.159532	1.52756	0.826261	-0.836813	-0.290977	58.8692	0.159532	1.52756	0.826261	-0.836813	-0.290977	58.8692	0.159532	1.00622	1.02296
Conocybe_microspora	158.625	113.375	45.875	35.7548	57.5	40.375	35.7548	72	62.125	Sap	#9F712E	Conocybe	Agaricales	0.313562	1.72472	-0.293279	0.341386	67.2798	0.330671	0.313562	1.72472	-0.293279	0.341386	67.2798	0.330671	0.313562	1.72472	-0.293279	0.341386	67.2798	0.330671	0.72711	0.736455
Conocybe_moseri	185.125	134.5	81.5	30.8755	49.375	52.5	30.8755	56.125	72.5	Sap	#B98752	Conocybe	Agaricales	1.2034	1.19567	-0.271821	-0.103616	62.398	0.216257	1.2034	1.19567	-0.271821	-0.103616	62.398	0.216257	1.2034	1.19567	-0.271821	-0.103616	62.398	0.216257	0.921854	0.935772
Conocybe_neoantipus	177.875	103.125	58.625	22.25	54.875	46.375	22.25	67.625	69.875	Sap	#B2673B	Conocybe	Agaricales
Conocybe_nigrescens	111.083	74.8333	68	349.868	24.3333	34.75	349.868	35.1667	43.8333	Sap	#6F4B44	Conocybe	Agaricales
Conocybe_ochracea	168.875	130	85	32.1253	36.625	49.875	32.1253	50	66.375	Sap	#A98255	Conocybe	Agaricales
Conocybe_ochroalbida	206.625	161.875	124	27.4999	46.25	64.75	27.4999	40	81	Sap	#CFA27C	Conocybe	Agaricales
Conocybe_ochrostriata	185.444	110.889	56.1111	24.8923	55	47.2222	24.8923	69.5556	72.6667	Sap	#B96F38	Conocybe	Agaricales	0.956084	1.04423	-0.0347323	0.157145	63.1388	0.167572	0.956084	1.04423	-0.0347323	0.157145	63.1388	0.167572	0.956084	1.04423	-0.0347323	0.157145	63.1388	0.167572	0.863365	0.875687
Conocybe_pallidospora	171.667	112.889	74.3333	23.4441	43.4444	48.3333	23.4441	57	67.3333	Sap	#AC714A	Conocybe	Agaricales	1.04359	1.59677	-0.551091	0.467782	64.1129	0.236253	1.04359	1.59677	-0.551091	0.467782	64.1129	0.236253	1.04359	1.59677	-0.551091	0.467782	64.1129	0.236253	0.883582	0.896428
Conocybe_percincta	196.75	172.625	152.625	26.8269	33.875	68.625	26.8269	26.75	78.125	Sap	#C5AD99	Conocybe	Agaricales
Conocybe_pilosella	181.5	137.375	86.625	32.1252	46.375	52.5	32.1252	53.625	71.125	Sap	#B68957	Conocybe	Agaricales	1.47076	0.859552	-0.24144	-0.357509	62.5504	0.185565	1.47076	0.859552	-0.24144	-0.357509	62.5504	0.185565	1.47076	0.859552	-0.24144	-0.357509	62.5504	0.185565	0.99066	1.00682
Conocybe_pinetorum	181.625	136	87.875	30.8756	47	52.875	30.8756	53.375	71.125	Sap	#B68858	Conocybe	Agaricales
Conocybe_pseudocrispa	174.75	152.5	107.625	38.292	52.5	55.5	38.292	47.625	68.625	Sap	#AF996C	Conocybe	Agaricales	1.4547	1.55778	-1.19337	0.398756	60.3139	0.104144	1.4547	1.55778	-1.19337	0.398756	60.3139	0.104144							0.986327
Conocybe_pubescens	187.111	144.778	96.1111	32.1115	44.5556	55.4444	32.1115	50	73.5556	Sap	#BB9160	Conocybe	Agaricales	1.08967	0.46579	-0.313782	-0.260035	57.7488	0.161034	1.08967	0.46579	-0.313782	-0.260035	57.7488	0.161034	1.08967	0.46579	-0.313782	-0.260035	57.7488	0.161034	0.894429	0.907568
Conocybe_pulchella	198.25	157.375	93.5	36.4996	49.875	57.25	36.4996	53.625	77.75	Sap	#C69D5E	Conocybe	Agaricales
Conocybe_pygmaeoaffinis	212.125	108.25	41.375	23.5001	76.125	49.625	23.5001	80.75	83.25	Sap	#D46C29	Conocybe	Agaricales
Conocybe_rickeniana	227.444	198.222	146.667	38.9457	59.1111	73.2222	38.9457	35.7778	89.1111	Sap	#E3C693	Conocybe	Agaricales	1.24748	0.983664	-0.521636	-0.241421	60.3418	0.196773	1.24748	0.983664	-0.521636	-0.241421	60.3418	0.196773	1.24748	0.983664	-0.521636	-0.241421	60.3418	0.196773	0.932755	0.946998
Conocybe_rickenii	186.667	160.778	135.222	30.0167	33	63.2222	30.0167	28.8889	73.1111	Sap	#BBA187	Conocybe	Agaricales	1.18428	0.915306	-0.352594	-0.296051	61.6065	0.205287	1.18428	0.915306	-0.352594	-0.296051	61.6065	0.205287	1.18428	0.915306	-0.352594	-0.296051	61.6065	0.205287	0.917176	0.930957
Conocybe_robertii	195.25	147.875	122.125	20.4057	40	62.25	20.4057	37.875	76.5	Sap	#C3947A	Conocybe	Agaricales
Conocybe_rostellata	173.889	121.889	77	26.7946	45.8889	49.2222	26.7946	56.1111	68	Sap	#AE7A4D	Conocybe	Agaricales	0.307188	1.80537	-0.137919	0.462862	62.6375	0.215853	0.307188	1.80537	-0.137919	0.462862	62.6375	0.215853	0.307188	1.80537	-0.137919	0.462862	62.6375	0.215853	0.725845	0.735166
Conocybe_rugosa	165.375	94.625	59	17.1439	49.875	43.875	17.1439	63	64.75	Sap	#A55F3B	Conocybe	Agaricales
Conocybe_sabulicola	83.1111	53.1111	23.4444	25.0423	56.4444	21	25.0423	71.6667	32.5556	Sap	#533517	Conocybe	Agaricales
Conocybe_semiglobata	183.625	125.625	71.125	29.2505	50.875	49.875	29.2505	61.5	72.125	Sap	#B87E47	Conocybe	Agaricales	1.0713	0.794548	-0.50783	-0.0516116	59.413	0.198997	1.0713	0.794548	-0.50783	-0.0516116	59.413	0.198997	1.0713	0.794548	-0.50783	-0.0516116	59.413	0.198997	0.890086	0.903107
Conocybe_siennophylla	182.375	126	65.875	30.6279	63.25	48.625	30.6279	66.875	71.375	Sap	#B67E42	Conocybe	Agaricales	1.28252	1.11484	-0.522053	-0.107962	62.0936	0.211736	1.28252	1.11484	-0.522053	-0.107962	62.0936	0.211736	1.28252	1.11484	-0.522053	-0.107962	62.0936	0.211736	0.941534	0.956048
Conocybe_siliginea	178.75	152.875	128.125	29.381	29.75	60.25	29.381	29.125	70	Sap	#B39980	Conocybe	Agaricales	1.31038	0.851592	-0.392347	-0.26672	60.9155	0.163529	1.31038	0.851592	-0.392347	-0.26672	60.9155	0.163529	1.31038	0.851592	-0.392347	-0.26672	60.9155	0.163529	0.948592	0.963328
Conocybe_singeriana	135.125	100.125	67.875	28.6253	35.125	39.75	28.6253	51.125	52.875	Sap	#876444	Conocybe	Agaricales	-0.0652159	1.0355	0.313617	0.462585	60.5419	0.224267	-0.0652159	1.0355	0.313617	0.462585	60.5419	0.224267	-0.0652159	1.0355	0.313617	0.462585	60.5419	0.224267	0.654194	0.66224
Conocybe_spiculoides	218.5	150.75	124.25	15.2618	60.875	67.125	15.2618	44.875	85.5	Sap	#DB977C	Conocybe	Agaricales
Conocybe_striaepes	162.25	109.625	61.375	28.125	48.625	44	28.125	62.25	63.75	Sap	#A26E3D	Conocybe	Agaricales
Conocybe_subovalis	164.778	127.444	75.7778	34.5564	38.5556	47.2222	34.5564	53.8889	64.5556	Sap	#A57F4C	Conocybe	Agaricales	1.4236	0.900718	-0.501862	-0.340427	60.2345	0.201169	1.4236	0.900718	-0.501862	-0.340427	60.2345	0.201169	1.4236	0.900718	-0.501862	-0.340427	60.2345	0.201169	0.978017	0.99373
Conocybe_subpallida	194.875	149.125	102.5	29.522	47.75	58.5	29.522	47.75	76.375	Sap	#C39567	Conocybe	Agaricales
Conocybe_subpubescens	197.667	133.333	85.5556	25.457	59.1111	55.4444	25.457	58.1111	77.5556	Sap	#C68556	Conocybe	Agaricales	1.02747	1.08246	-0.484896	0.0213648	60.9912	0.204295	1.02747	1.08246	-0.484896	0.0213648	60.9912	0.204295	1.02747	1.08246	-0.484896	0.0213648	60.9912	0.204295	0.879821	0.892568
Conocybe_subxerophytica	181.556	156.667	100.778	41.5557	36.6667	55.2222	41.5557	44.4444	71.2222	Sap	#B69D65	Conocybe	Agaricales	1.31057	2.19889	-1.28223	0.455279	61.2315	0.163573
Conocybe_tenera	193.556	114.667	43.7778	27.4586	78	46.5556	27.4586	79.3333	76	Sap	#C2732C	Conocybe	Agaricales	1.31287	0.717772	-0.298623	-0.379745	60.8681	0.180579	1.31287	0.717772	-0.298623	-0.379745	60.8681	0.180579	1.31287	0.717772	-0.298623	-0.379745	60.8681	0.180579	0.949224	0.96398
Conocybe_tuxlaensis	175.625	129.125	80.375	30.6249	43.375	50.125	30.6249	54.75	68.875	Sap	#B08150	Conocybe	Agaricales	0.335177	2.87668	0.458993	1.36516	72.0165	0.237387
Conocybe_utriformis	168.125	85	11	27.3746	89.375	35	27.3746	92.875	65.875	Sap	#A8550B	Conocybe	Agaricales
Conocybe_velata	203.625	151.75	77.625	35.7513	71.25	55.125	35.7513	64.625	80	Sap	#CC984E	Conocybe	Agaricales
Conocybe_velutipes	159.25	115.75	79.875	26.8781	34.875	47	26.8781	49.625	62.375	Sap	#9F7450	Conocybe	Agaricales	0.997008	0.722684	-0.270135	-0.13761	60.2138	0.143491	0.997008	0.722684	-0.270135	-0.13761	60.2138	0.143491	0.997008	0.722684	-0.270135	-0.13761	60.2138	0.143491	0.872759	0.885322
Conocybe_vestita	193	140.875	73.875	31.3129	59.125	52.375	31.3129	62.75	75.625	Sap	#C18D4A	Conocybe	Agaricales
Conocybe_vexans	154	95.125	22	32.9998	75.25	34.375	32.9998	85.75	60.375	Sap	#9A5F16	Conocybe	Agaricales
Conocybe_zeylanica	139	103.375	60.125	33.0002	48.75	39	33.0002	61.125	54.625	Sap	#8B673C	Conocybe	Agaricales
Coprinellus_amphithallus	225.5	207.875	183.375	35.9898	44.375	80.25	35.9898	19.125	88.375	Sap	#E2D0B7	Coprinellus	Agaricales	1.70277	0.649702	-0.676718	-0.413103	57.5105	0.19434	1.70277	0.649702	-0.676718	-0.413103	57.5105	0.19434	1.70277	0.649702	-0.676718	-0.413103	57.5105	0.19434	1.05684	1.07569
Coprinellus_angulatus	172	142.375	145.25	352.174	16.625	61.5	352.174	17.875	67.375	Sap	#AC8E91	Coprinellus	Agaricales	1.06123	0.564667	-0.495073	-0.278662	57.4098	0.196026	1.06123	0.564667	-0.495073	-0.278662	57.4098	0.196026	1.06123	0.564667	-0.495073	-0.278662	57.4098	0.196026	0.887717	0.900674
Coprinellus_bipellis	169.25	154.75	139.375	10.7439	16	60.5	10.7439	17	66.375	Sap	#A99B8B	Coprinellus	Agaricales
Coprinellus_bisporiger	188.375	154.25	104.625	35.5034	45.875	57.625	35.5034	45.875	74	Sap	#BC9A69	Coprinellus	Agaricales	1.66668	1.79949	-1.20409	0.0891661	59.7439	0.212705
Coprinellus_bisporus	197.75	179.625	146.375	39.2477	31.125	67.5	39.2477	26.125	77.625	Sap	#C6B492	Coprinellus	Agaricales	1.19555	0.745887	-0.698331	-0.407664	57.8078	0.174383	1.19555	0.745887	-0.698331	-0.407664	57.8078	0.174383	1.19555	0.745887	-0.698331	-0.407664	57.8078	0.174383	0.91993	0.933791
Coprinellus_brevisetulosus	197.625	159.125	136.875	21.505	36.125	65.75	21.505	31.5	77.5	Sap	#C69F89	Coprinellus	Agaricales	2.4397	-0.315364	-0.834936	-0.890134	54.9822	0.0180583	2.4397	-0.315364	-0.834936	-0.890134	54.9822	0.0180583	2.4397	-0.315364	-0.834936	-0.890134	54.9822	0.0180583	1.37114	1.43203
Coprinellus_bulleri	163.5	151.125	140	19.732	15.25	59.375	19.732	16.5	64.75	Sap	#A4978C	Coprinellus	Agaricales
Coprinellus_callinus	234.75	220.25	191.25	43.6407	57.5	83.75	43.6407	18.625	92.375	Sap	#EBDCBF	Coprinellus	Agaricales	1.74474	0.402367	-1.01937	-0.601311	56.1014	0.128619	1.74474	0.402367	-1.01937	-0.601311	56.1014	0.128619	1.74474	0.402367	-1.01937	-0.601311	56.1014	0.128619	1.06966	1.0891
Coprinellus_canistri	187.375	187.75	184.25	162.028	11	73	162.028	7.75	75.875	Sap	#BBBCB8	Coprinellus	Agaricales
Coprinellus_congregatus	179.875	149.5	121.375	31.7818	29.375	59.125	31.7818	32.75	70.5	Sap	#B49679	Coprinellus	Agaricales	1.55583	0.608924	-0.843561	-0.17781	58.338	0.146298	1.55583	0.608924	-0.843561	-0.17781	58.338	0.146298	1.55583	0.608924	-0.843561	-0.17781	58.338	0.146298	1.01411	1.03115
Coprinellus_curtus	223.625	220.875	214	49.6885	21.125	86	49.6885	6.875	88.875	Sap	#E0DDD6	Coprinellus	Agaricales	1.76853	0.864908	-0.818332	-0.415521	59.8612	0.182573	1.76853	0.864908	-0.818332	-0.415521	59.8612	0.182573	1.76853	0.864908	-0.818332	-0.415521	59.8612	0.182573	1.07705	1.09685
Coprinellus_dilectus	197.625	124	65.75	25.8802	63.5	51.625	25.8802	67.75	77.625	Sap	#C67C42	Coprinellus	Agaricales
Coprinellus_disseminatus	187.111	188.222	197.889	238.61	14.7778	75.4444	238.61	6.11111	77.8889	Sap	#BBBCC6	Coprinellus	Agaricales	1.23897	0.869355	-0.570845	-0.292546	59.7945	0.224804	1.23897	0.869355	-0.570845	-0.292546	59.7945	0.224804	1.23897	0.869355	-0.570845	-0.292546	59.7945	0.224804	0.930638	0.944817
Coprinellus_domesticus	130.111	99.8889	29.4444	41.8893	79.2222	31.3333	41.8893	83.1111	51	Sap	#82641D	Coprinellus	Agaricales	1.16746	0.931705	-0.573033	-0.283305	60.0885	0.227149	1.16746	0.931705	-0.573033	-0.283305	60.0885	0.227149	1.16746	0.931705	-0.573033	-0.283305	60.0885	0.227149	0.913085	0.926747
Coprinellus_ellisii	190.625	152.375	94.625	36.2496	50.25	56.125	36.2496	51.375	74.75	Sap	#BF985F	Coprinellus	Agaricales	1.66938	0.832764	-0.455241	-0.284477	61.6197	0.147771	1.66938	0.832764	-0.455241	-0.284477	61.6197	0.147771	1.66938	0.832764	-0.455241	-0.284477	61.6197	0.147771	1.04686	1.06525
Coprinellus_ephemerus	215.5	191.875	151.25	39.6293	52.375	71.75	39.6293	29.875	84.375	Sap	#D8C097	Coprinellus	Agaricales
Coprinellus_flocculosus	199.615	176.769	137.231	40.5102	38.9231	66.0769	40.5102	32.0769	78.2308	Sap	#C8B189	Coprinellus	Agaricales	1.59993	0.77722	-0.785281	-0.372187	59.1192	0.18815	1.59993	0.77722	-0.785281	-0.372187	59.1192	0.18815	1.59993	0.77722	-0.785281	-0.372187	59.1192	0.18815	1.02661	1.04416
Coprinellus_heptemerus	202.25	199	190.5	128.753	21.5	77	128.753	11.125	81.25	Sap	#CAC7BF	Coprinellus	Agaricales	1.49572	0.2303	-0.389619	-0.411242	58.7185	0.198341	1.49572	0.2303	-0.389619	-0.411242	58.7185	0.198341	1.49572	0.2303	-0.389619	-0.411242	58.7185	0.198341	0.997452	1.01386
Coprinellus_heterosetulosus	168.5	140.25	111	30.2054	29.5	54.875	30.2054	35.625	66	Sap	#A98C6F	Coprinellus	Agaricales	1.70116	0.0861835	-0.476708	-0.411776	58.4614	0.139361	1.70116	0.0861835	-0.476708	-0.411776	58.4614	0.139361	1.70116	0.0861835	-0.476708	-0.411776	58.4614	0.139361	1.05636	1.07518
Coprinellus_heterothrix	137	113	87.75	30.8921	22	44	30.8921	35.375	53.75	Sap	#897158	Coprinellus	Agaricales	1.71647	0.856773	-0.569944	-0.382337	60.3	0.213581	1.71647	0.856773	-0.569944	-0.382337	60.3	0.213581	1.71647	0.856773	-0.569944	-0.382337	60.3	0.213581	1.06099	1.08003
Coprinellus_hiascens	197.75	202.25	199	150.931	17.375	77.75	150.931	7.5	80.75	Sap	#C6CAC7	Coprinellus	Agaricales	1.71701	0.285713	-0.948893	-0.586195	56.3562	0.134997	1.71701	0.285713	-0.948893	-0.586195	56.3562	0.134997	1.71701	0.285713	-0.948893	-0.586195	56.3562	0.134997	1.06116	1.0802
Coprinellus_impatiens	163.778	141.556	118.111	29.8942	29.5556	55.2222	29.8942	32.8889	64.2222	Sap	#A48E76	Coprinellus	Agaricales	1.54045	0.949886	-0.899001	-0.280283	58.8493	0.196299	1.54045	0.949886	-0.899001	-0.280283	58.8493	0.196299	1.54045	0.949886	-0.899001	-0.280283	58.8493	0.196299	1.0098	1.02668
Coprinellus_limicola	197	205.5	183.125	103.084	27.375	75.875	103.084	15.125	82.125	Sap	#C5CEB7	Coprinellus	Agaricales
Coprinellus_marculentus	157.625	122	108.25	15.8613	25.75	52.125	15.8613	33.375	61.75	Sap	#9E7A6C	Coprinellus	Agaricales	1.59307	0.588304	-0.304204	-0.331998	61.5989	0.195793	1.59307	0.588304	-0.304204	-0.331998	61.5989	0.195793	1.59307	0.588304	-0.304204	-0.331998	61.5989	0.195793	1.02465	1.04211
Coprinellus_micaceus	148.556	130.778	106.556	34.2271	21.6667	50	34.2271	24.8889	58.2222	Sap	#95836B	Coprinellus	Agaricales	1.14863	0.645605	-0.448768	-0.294275	58.2561	0.208034	1.14863	0.645605	-0.448768	-0.294275	58.2561	0.208034	1.14863	0.645605	-0.448768	-0.294275	58.2561	0.208034	0.908528	0.922061
Coprinellus_pallidissimus	189.625	172.125	146.625	36.901	31.25	65.75	36.901	23.875	74.375	Sap	#BEAC93	Coprinellus	Agaricales
Coprinellus_pellucidus	166.556	156.667	124.222	60.0082	25.5556	57.3333	60.0082	29.7778	65.7778	Sap	#A79D7C	Coprinellus	Agaricales	1.54415	-0.122576	-0.370115	-0.291166	55.5848	0.14449	1.54415	-0.122576	-0.370115	-0.291166	55.5848	0.14449	1.54415	-0.122576	-0.370115	-0.291166	55.5848	0.14449	1.01084	1.02775
Coprinellus_plagioporus	198.333	164.889	119.333	35.0072	47.8889	62.3333	35.0072	41.6667	77.7778	Sap	#C6A577	Coprinellus	Agaricales	1.83289	0.136639	-1.21424	-0.313925	55.203	0.117924	1.83289	0.136639	-1.21424	-0.313925	55.203	0.117924	1.83289	0.136639	-1.21424	-0.313925	55.203	0.117924	1.09759	1.11845
Coprinellus_pusillulus	221.625	185.125	147.375	30.3737	51.5	72.375	30.3737	34	87	Sap	#DEB993	Coprinellus	Agaricales
Coprinellus_pyrrhanthes	221.75	157.5	122	21.7501	64.375	67.375	21.7501	45.75	86.75	Sap	#DE9E7A	Coprinellus	Agaricales
Coprinellus_radians	201	155.111	84.7778	37.9853	60.7778	56.1111	37.9853	58.8889	78.6667	Sap	#C99B55	Coprinellus	Agaricales	1.65584	0.727781	-0.968376	-0.429145	58.0523	0.205513	1.65584	0.727781	-0.968376	-0.429145	58.0523	0.205513	1.65584	0.727781	-0.968376	-0.429145	58.0523	0.205513	1.04286	1.06108
Coprinellus_saccharinus	172.625	158	134.875	34.1207	20	60.5	34.1207	23.25	67.75	Sap	#AD9E87	Coprinellus	Agaricales
Coprinellus_sassii	206.5	140.875	80.875	29	64	56.25	29	62.125	81.125	Sap	#CF8D51	Coprinellus	Agaricales
Coprinellus_sclerocystidiosus	116.222	105.444	98.3333	22.3647	9.33333	42.1111	22.3647	16.2222	45.6667	Sap	#746962	Coprinellus	Agaricales	2.28114	-0.367666	-1.11859	-0.985881	52.9206	0.036758	2.28114	-0.367666	-1.11859	-0.985881	52.9206	0.036758	2.28114	-0.367666	-1.11859	-0.985881	52.9206	0.036758	1.27514	1.31168
Coprinellus_silvaticus	190.875	148.5	124.375	22.8766	36.625	61.75	22.8766	35.625	74.875	Sap	#BF957C	Coprinellus	Agaricales
Coprinellus_singularis	204.75	174.625	146.375	26.8708	38.125	69	26.8708	28.5	80.375	Sap	#CDAF92	Coprinellus	Agaricales
Coprinellus_subdisseminatus	193.125	168.75	156.25	17.9062	24.625	68.625	17.9062	18.625	75.625	Sap	#C1A99C	Coprinellus	Agaricales	1.85457	0.406088	-1.19534	-0.448418	55.1499	0.203765	1.85457	0.406088	-1.19534	-0.448418	55.1499	0.203765	1.85457	0.406088	-1.19534	-0.448418	55.1499	0.203765	1.1047	1.12594
Coprinellus_subimpatiens	141.625	113	66.375	37.6267	41.625	40.75	37.6267	55.5	55.5	Sap	#8E7142	Coprinellus	Agaricales	2.02086	-0.0778219	-0.928134	-0.685921	53.7285	0.0882215	2.02086	-0.0778219	-0.928134	-0.685921	53.7285	0.0882215	2.02086	-0.0778219	-0.928134	-0.685921	53.7285	0.0882215	1.163	1.18794
Coprinellus_subpurpureus	161.667	139.111	143	348.504	14.1111	58.6667	348.504	16.3333	63.6667	Sap	#A28B8F	Coprinellus	Agaricales	1.36785	0.0331651	-1.21565	-0.984623	52.243	0.208755
Coprinellus_truncorum	194.75	144.125	79.875	33.2712	67.75	54	33.2712	60.875	76.5	Sap	#C39050	Coprinellus	Agaricales	1.51711	1.21842	-0.521186	-0.293446	62.7883	0.216887	1.51711	1.21842	-0.521186	-0.293446	62.7883	0.216887	1.51711	1.21842	-0.521186	-0.293446	62.7883	0.216887	1.00333	1.01996
Coprinellus_velatopruinatus	169.444	174.333	176.778	195.924	13.4444	67.8889	195.924	10.2222	71.4444	Sap	#A9AEB1	Coprinellus	Agaricales	2.56545	-1.13131	-0.978157	-0.782389	53.9429	0
Coprinellus_verrucispermus	173.444	156.667	136.333	33.2224	25.7778	60.8889	33.2224	21.8889	68	Sap	#AD9D88	Coprinellus	Agaricales	2.56398	-0.114497	-0.941878	-1.28642	54.2986	0	2.56398	-0.114497	-0.941878	-1.28642	54.2986	0							1.51734
Coprinellus_xanthothrix	129.25	123.75	82.375	53.625	22	41.5	53.625	36	50.625	Sap	#817C52	Coprinellus	Agaricales	1.36997	0.927652	-0.70629	-0.350042	59.9442	0.210182	1.36997	0.927652	-0.70629	-0.350042	59.9442	0.210182	1.36997	0.927652	-0.70629	-0.350042	59.9442	0.210182	0.963924	0.979157
Coprinopsis_acuminata	110.875	91.25	78.625	20.6616	20.25	37.375	20.6616	31.5	43.5	Sap	#6F5B4F	Coprinopsis	Agaricales	1.37102	0.418764	-0.795695	-0.355629	56.0406	0.160959	1.37102	0.418764	-0.795695	-0.355629	56.0406	0.160959	1.37102	0.418764	-0.795695	-0.355629	56.0406	0.160959	0.964197	0.97944
Coprinopsis_ammophilae	114.889	125.222	145.556	219.878	17.7778	51.1111	219.878	23	57.2222	Sap	#737D92	Coprinopsis	Agaricales	1.63134	-1.02779	-1.23046	-0.204425	49.1912	0.140566	1.63134	-1.02779	-1.23046	-0.204425	49.1912	0.140566	1.63134	-1.02779	-1.23046	-0.204425	49.1912	0.140566	1.03568	1.0536
Coprinopsis_atramentaria	167.444	161.111	159.333	5.21753	6.33333	64.1111	5.21753	5.77778	65.6667	Sap	#A7A19F	Coprinopsis	Agaricales	1.01264	0.677717	-0.364646	-0.27367	58.612	0.211316	1.01264	0.677717	-0.364646	-0.27367	58.612	0.211316	1.01264	0.677717	-0.364646	-0.27367	58.612	0.211316	0.876374	0.889031
Coprinopsis_bellula	160.125	156.5	156	341.683	2.875	62.125	341.683	4	63.25	Sap	#A09D9C	Coprinopsis	Agaricales
Coprinopsis_candidata	210.25	210.75	207.375	125.183	14.125	82	125.183	6.375	84.375	Sap	#D2D3CF	Coprinopsis	Agaricales
Coprinopsis_candidolanata	203.556	196.889	192.889	23.7728	13	77.6667	23.7728	6.88889	80.3333	Sap	#CCC5C1	Coprinopsis	Agaricales
Coprinopsis_cinerea	181.111	174.333	164.222	29.3287	12.7778	67.6667	29.3287	11.6667	71.5556	Sap	#B5AEA4	Coprinopsis	Agaricales	1.43574	0.778319	-0.341409	-0.372477	60.2493	0.18697	1.43574	0.778319	-0.341409	-0.372477	60.2493	0.18697	1.43574	0.778319	-0.341409	-0.372477	60.2493	0.18697	0.98125	0.997075
Coprinopsis_cinereofloccosa	211.625	208	198.5	53.779	15.5	80.5	53.779	7.625	83.625	Sap	#D4D0C7	Coprinopsis	Agaricales
Coprinopsis_coniophora	186	180.25	170.625	44.8873	9.5	69.875	44.8873	8.125	72.875	Sap	#BAB4AB	Coprinopsis	Agaricales
Coprinopsis_cordispora	227.375	175.375	130.5	28.25	65.375	70.125	28.25	43	89.125	Sap	#E3AF83	Coprinopsis	Agaricales
Coprinopsis_cortinata	235.625	237.75	240.125	204.785	11.875	93.375	204.785	1.875	94.25	Sap	#ECEEF0	Coprinopsis	Agaricales
Coprinopsis_cothurnata	219.125	221	216.75	86.9026	11	86	86.9026	2.75	86.875	Sap	#DBDDD9	Coprinopsis	Agaricales	2.0275	0.545946	-1.15973	-0.649067	56.06	0.12345	2.0275	0.545946	-1.15973	-0.649067	56.06	0.12345	2.0275	0.545946	-1.15973	-0.649067	56.06	0.12345	1.16549	1.19061
Coprinopsis_echinospora	125	122.625	114	48.8823	6.875	47	48.8823	10.375	49.25	Sap	#7D7B72	Coprinopsis	Agaricales	1.63086	0.20037	-0.830752	-0.481873	55.3819	0.158412	1.63086	0.20037	-0.830752	-0.481873	55.3819	0.158412	1.63086	0.20037	-0.830752	-0.481873	55.3819	0.158412	1.03554	1.05346
Coprinopsis_ephemeroides	242.5	236.5	219	44.2301	48.625	90.375	44.2301	9.625	94.875	Sap	#F3EDDB	Coprinopsis	Agaricales
Coprinopsis_episcopalis	117.375	109.25	107.125	329.118	15.125	44	329.118	17.375	47.625	Sap	#756D6B	Coprinopsis	Agaricales	1.43854	1.2492	0.0307094	-0.67905	66.4086	0.327318	1.43854	1.2492	0.0307094	-0.67905	66.4086	0.327318							0.981998
Coprinopsis_erythrocephala	203.375	132.875	63.625	30.004	72.875	52.375	30.004	70.5	79.75	Sap	#CB8540	Coprinopsis	Agaricales	1.9066	0.287398	-1.0773	-0.474922	56.6988	0.16316	1.9066	0.287398	-1.0773	-0.474922	56.6988	0.16316	1.9066	0.287398	-1.0773	-0.474922	56.6988	0.16316	1.12218	1.14443
Coprinopsis_extinctoria	187.75	176.875	183.5	340.637	13.125	71.75	340.637	8.75	74.625	Sap	#BCB1B8	Coprinopsis	Agaricales
Coprinopsis_foetidella	175	183.111	181.222	164.411	8.22222	70.2222	164.411	5.88889	72.3333	Sap	#AFB7B5	Coprinopsis	Agaricales
Coprinopsis_friesii	218.5	203.875	202.375	3.41688	43.375	82.25	3.41688	8.875	85.75	Sap	#DBCCCA	Coprinopsis	Agaricales	1.85783	0.388941	-0.966991	-0.582035	56.4227	0.145782	1.85783	0.388941	-0.966991	-0.582035	56.4227	0.145782	1.85783	0.388941	-0.966991	-0.582035	56.4227	0.145782	1.10577	1.12708
Coprinopsis_geesterani	149.25	186.625	196.75	191.298	32.375	68.125	191.298	24.375	77.5	Sap	#95BBC5	Coprinopsis	Agaricales	1.85604	0.644751	-0.944482	-0.273023	57.0218	0.0764575	1.85604	0.644751	-0.944482	-0.273023	57.0218	0.0764575							1.10518
Coprinopsis_gonophylla	118.5	128.625	121.75	127.667	22.125	47.75	127.667	20.5	50.75	Sap	#77817A	Coprinopsis	Agaricales	1.85397	0.249293	-0.786885	-0.485482	57.1001	0.218926	1.85397	0.249293	-0.786885	-0.485482	57.1001	0.218926	1.85397	0.249293	-0.786885	-0.485482	57.1001	0.218926	1.1045	1.12573
Coprinopsis_goudensis	192.125	173.75	158.75	26.7482	23.25	68.75	26.7482	17.5	75.375	Sap	#C0AE9F	Coprinopsis	Agaricales
Coprinopsis_insignis	210.25	189.75	162.125	34.3752	42.875	72.875	34.3752	22.125	82.625	Sap	#D2BEA2	Coprinopsis	Agaricales	1.33245	1.46918	-0.605336	0.148834	60.3707	0.220987	1.33245	1.46918	-0.605336	0.148834	60.3707	0.220987	1.33245	1.46918	-0.605336	0.148834	60.3707	0.220987	0.954232	0.969148
Coprinopsis_jonesii	133.75	134.625	126.125	93.8486	8.375	51.5	93.8486	11.5	54.75	Sap	#86877E	Coprinopsis	Agaricales	1.27101	0.321689	-0.564526	-0.45964	54.5893	0.124431	1.27101	0.321689	-0.564526	-0.45964	54.5893	0.124431	1.27101	0.321689	-0.564526	-0.45964	54.5893	0.124431	0.938639	0.953063
Coprinopsis_kimurae	160.125	141.25	132.25	20.0416	17.75	57.375	20.0416	21.625	63.375	Sap	#A08D84	Coprinopsis	Agaricales
Coprinopsis_krieglsteineri	178.75	163.375	152.375	26.4636	14.875	65	26.4636	16.75	70.375	Sap	#B3A398	Coprinopsis	Agaricales	2.07419	0.22777	-1.35961	-0.661929	54.3083	0.111396
Coprinopsis_kubickae	174.75	130.25	91.75	27.9989	39.125	52.25	27.9989	48.875	68.625	Sap	#AF825C	Coprinopsis	Agaricales
Coprinopsis_laanii	150.75	145.625	134.75	45.6239	10.25	56	45.6239	10.625	59.125	Sap	#979287	Coprinopsis	Agaricales	1.60998	0.409123	-0.698014	-0.518658	57.2272	0.133689	1.60998	0.409123	-0.698014	-0.518658	57.2272	0.133689	1.60998	0.409123	-0.698014	-0.518658	57.2272	0.133689	1.0295	1.04716
Coprinopsis_lagopides	147.333	141.778	129.778	46.3224	10.4444	54.1111	46.3224	11.2222	57.8889	Sap	#938E82	Coprinopsis	Agaricales	1.32959	0.829436	0.200112	-0.797716	66.0563	0.408164	1.32959	0.829436	0.200112	-0.797716	66.0563	0.408164	1.32959	0.829436	0.200112	-0.797716	66.0563	0.408164	0.953499	0.968391
Coprinopsis_lagopus	160.889	155.778	155.333	339.172	9.55556	61.7778	339.172	5.22222	63.5556	Sap	#A19C9B	Coprinopsis	Agaricales	1.40011	0.635987	-0.656263	-0.384188	57.909	0.196799	1.40011	0.635987	-0.656263	-0.384188	57.909	0.196799	1.40011	0.635987	-0.656263	-0.384188	57.909	0.196799	0.97181	0.987309
Coprinopsis_macrocephala	194	184.5	170.125	37.9482	18.5	71.5	37.9482	11.75	76	Sap	#C2B9AA	Coprinopsis	Agaricales	1.72325	0.436249	-0.852007	-0.476239	57.7644	0.174408	1.72325	0.436249	-0.852007	-0.476239	57.7644	0.174408	1.72325	0.436249	-0.852007	-0.476239	57.7644	0.174408	1.06306	1.08219
Coprinopsis_marcescibilis	168.75	139.125	104.625	32.4998	40.625	53.5	32.4998	41.75	66.25	Sap	#A98B69	Coprinopsis	Agaricales	1.44608	0.928825	-0.531651	-0.297772	60.8166	0.209035	1.44608	0.928825	-0.531651	-0.297772	60.8166	0.209035	1.44608	0.928825	-0.531651	-0.297772	60.8166	0.209035	0.984014	0.999937
Coprinopsis_martinii	189	172.375	153.625	41.8577	26.625	67.125	41.8577	20.625	74.25	Sap	#BDAC9A	Coprinopsis	Agaricales	0.311014	-0.320457	0.6304	-0.241413	56.5909	0.261878	0.311014	-0.320457	0.6304	-0.241413	56.5909	0.261878	0.311014	-0.320457	0.6304	-0.241413	56.5909	0.261878	0.726604	0.73594
Coprinopsis_mitraespora	185.875	179.125	165.875	41.0943	13.625	68.875	41.0943	11	72.75	Sap	#BAB3A6	Coprinopsis	Agaricales
Coprinopsis_narcotica	191.556	173.333	156	30.1113	33.1111	68	30.1113	21.5556	75.2222	Sap	#C0AD9C	Coprinopsis	Agaricales	1.61094	0.543961	-0.714793	-0.560338	57.2731	0.144234	1.61094	0.543961	-0.714793	-0.560338	57.2731	0.144234	1.61094	0.543961	-0.714793	-0.560338	57.2731	0.144234	1.02978	1.04745
Coprinopsis_nivea	106.222	96.1111	85.7778	30.9948	14.5556	37.4444	30.9948	23.1111	41.5556	Sap	#6A6056	Coprinopsis	Agaricales	1.22168	0.331543	-0.596456	-0.285735	57.1814	0.223305	1.22168	0.331543	-0.596456	-0.285735	57.1814	0.223305	1.22168	0.331543	-0.596456	-0.285735	57.1814	0.223305	0.926357	0.940408
Coprinopsis_ochraceolanata	124.375	111.5	89	41.3675	19.125	42	41.3675	26	48.75	Sap	#7C7059	Coprinopsis	Agaricales	2.33931	-0.016329	-1.05679	-0.908613	53.8202	0.109313
Coprinopsis_pachyderma	156	148.111	135.778	50.8127	12.3333	57.1111	50.8127	15.2222	62	Sap	#9C9488	Coprinopsis	Agaricales	2.75116	-0.999483	-1.24999	-1.10321	53.9649	0
Coprinopsis_pachysperma	222.625	229.5	213.625	86.4594	28.75	86.75	86.4594	7.125	90	Sap	#DFE6D6	Coprinopsis	Agaricales
Coprinopsis_pannucioides	165.5	144.625	119.625	33.3761	23.125	56	33.3761	28.625	64.875	Sap	#A69178	Coprinopsis	Agaricales	1.69464	0.445588	-1.36799	-0.443985	53.4231	0.133191	1.69464	0.445588	-1.36799	-0.443985	53.4231	0.133191	1.69464	0.445588	-1.36799	-0.443985	53.4231	0.133191	1.0544	1.07313
Coprinopsis_patouillardii	170	150.375	122.375	36.0073	24	57.25	36.0073	29.375	66.625	Sap	#AA967A	Coprinopsis	Agaricales
Coprinopsis_phaeospora	182.444	176.444	157.778	47.3253	17	66.6667	47.3253	14.8889	71.5556	Sap	#B6B09E	Coprinopsis	Agaricales	1.62933	0.696733	-0.850869	-0.322656	57.438	0.155144	1.62933	0.696733	-0.850869	-0.322656	57.438	0.155144	1.62933	0.696733	-0.850869	-0.322656	57.438	0.155144	1.0351	1.05299
Coprinopsis_phlyctidospora	191.125	159	136.5	24.5001	34.5	64.375	24.5001	30.125	75	Sap	#BF9F89	Coprinopsis	Agaricales	2.32831	-0.0534273	-1.11357	-0.912719	54.509	0.0809014	2.32831	-0.0534273	-1.11357	-0.912719	54.509	0.0809014	2.32831	-0.0534273	-1.11357	-0.912719	54.509	0.0809014	1.30019	1.3409
Coprinopsis_picacea	119.7	99.3	81	28.4934	26	39.4	28.4934	37.4	46.8	Sap	#786351	Coprinopsis	Agaricales	1.43895	0.893345	-0.700628	-0.42988	59.7082	0.204699	1.43895	0.893345	-0.700628	-0.42988	59.7082	0.204699	1.43895	0.893345	-0.700628	-0.42988	59.7082	0.204699	0.982108	0.997964
Coprinopsis_piepenbroekorum	167.625	178.625	151.25	83.882	27.75	64.75	83.882	15.5	70.125	Sap	#A8B397	Coprinopsis	Agaricales
Coprinopsis_poliomalla	165.875	164.875	167.375	294.069	3	65	294.069	2.875	66.25	Sap	#A6A5A7	Coprinopsis	Agaricales
Coprinopsis_pseudocortinata	168.75	160.625	127.25	49.0007	21.75	58.125	49.0007	26	66.25	Sap	#A9A17F	Coprinopsis	Agaricales
Coprinopsis_pseudofriesii	138.444	135	133.222	22.7786	14.1111	53	22.7786	14.8889	57.4444	Sap	#8A8785	Coprinopsis	Agaricales	2.41489	-0.146524	-1.01547	-0.805997	54.8286	0.019211	2.41489	-0.146524	-1.01547	-0.805997	54.8286	0.019211	2.41489	-0.146524	-1.01547	-0.805997	54.8286	0.019211	1.35336	1.40732
Coprinopsis_pseudonivea	167	138.222	112.444	28.6655	28.2222	54.6667	28.6655	35	65.6667	Sap	#A78A70	Coprinopsis	Agaricales	1.92671	0.0152429	-0.692049	-0.692804	57.2912	0.077721	1.92671	0.0152429	-0.692049	-0.692804	57.2912	0.077721	1.92671	0.0152429	-0.692049	-0.692804	57.2912	0.077721	1.12911	1.15177
Coprinopsis_pseudoradiata	172.875	172.375	171.5	259.648	3.875	67.5	259.648	4.375	68.875	Sap	#ADACAC	Coprinopsis	Agaricales	1.68939	-0.434047	-0.465175	-0.473682	53.4614	0.126799	1.68939	-0.434047	-0.465175	-0.473682	53.4614	0.126799	1.68939	-0.434047	-0.465175	-0.473682	53.4614	0.126799	1.05282	1.07148
Coprinopsis_radiata	124.5	123.75	126.75	242.626	11	49.125	242.626	9.5	51.375	Sap	#7D7C7F	Coprinopsis	Agaricales	1.62886	0.600619	-0.721631	-0.437832	58.4901	0.1667	1.62886	0.600619	-0.721631	-0.437832	58.4901	0.1667	1.62886	0.600619	-0.721631	-0.437832	58.4901	0.1667	1.03496	1.05285
Coprinopsis_radicans	189.125	169.5	159.125	18.875	21.5	68.125	18.875	16.25	74.125	Sap	#BDAA9F	Coprinopsis	Agaricales
Coprinopsis_romagnesiana	142	110.778	89.3333	23.7682	33.8889	45.2222	23.7682	40.8889	55.5556	Sap	#8E6F59	Coprinopsis	Agaricales	1.59854	0.371238	-0.274551	-0.639042	59.9913	0.214511	1.59854	0.371238	-0.274551	-0.639042	59.9913	0.214511	1.59854	0.371238	-0.274551	-0.639042	59.9913	0.214511	1.02622	1.04374
Coprinopsis_rugosobispora	174.111	140.667	113.556	25.6951	28.1111	56.4444	25.6951	34.3333	68.4444	Sap	#AE8D72	Coprinopsis	Agaricales
Coprinopsis_saccharomyces	171.625	151.875	135.625	27.2503	18.25	60.25	27.2503	21.125	67.125	Sap	#AC9888	Coprinopsis	Agaricales
Coprinopsis_sclerotiger	135.75	153.625	146.875	148.363	8.875	56.5	148.363	12.5	60.375	Sap	#889A93	Coprinopsis	Agaricales
Coprinopsis_sclerotiorum	173.111	164.667	183.778	268.595	29.4444	68.2222	268.595	13.2222	72.2222	Sap	#ADA5B8	Coprinopsis	Agaricales
Coprinopsis_scobicola	91.25	113.125	123.125	184.224	16.125	42.25	184.224	26	48.875	Sap	#5B717B	Coprinopsis	Agaricales	2.56183	-0.873821	-0.986057	-0.937105	54.1229	0
Coprinopsis_semitalis	146.556	162.889	176.889	206.574	23.6667	63.3333	206.574	18.3333	69.3333	Sap	#93A3B1	Coprinopsis	Agaricales	1.24569	-0.295888	-0.351613	-0.379678	53.6264	0.158366	1.24569	-0.295888	-0.351613	-0.379678	53.6264	0.158366	1.24569	-0.295888	-0.351613	-0.379678	53.6264	0.158366	0.932309	0.946539
Coprinopsis_spelaiophila	211.923	202.462	189.231	43.3903	33.5385	78.6923	43.3903	12.4615	83.3077	Sap	#D4CABD	Coprinopsis	Agaricales	2.09549	0.377063	-0.853768	-0.46841	56.9835	0.0812988	2.09549	0.377063	-0.853768	-0.46841	56.9835	0.0812988	2.09549	0.377063	-0.853768	-0.46841	56.9835	0.0812988	1.19189	1.21909
Coprinopsis_spilospora	206.222	206.889	193	66.4885	26.8889	78.4444	66.4885	11.2222	82.4444	Sap	#CECFC1	Coprinopsis	Agaricales	0.5542	1.70325	-0.277859	0.0442285	63.0131	0.314797
Coprinopsis_stangliana	138	143.667	134.444	110.266	12.6667	54.3333	110.266	9.44444	56.7778	Sap	#8A9086	Coprinopsis	Agaricales	1.41008	1.9663	-0.945493	0.199921	63.1828	0.232621	1.41008	1.9663	-0.945493	0.199921	63.1828	0.232621	1.41008	1.9663	-0.945493	0.199921	63.1828	0.232621	0.974439	0.990028
Coprinopsis_stercorea	185.375	157.125	144.875	19.2487	27	64.625	19.2487	21	72.625	Sap	#B99D91	Coprinopsis	Agaricales	1.15216	0.883612	-0.406234	-0.170404	60.2931	0.200848	1.15216	0.883612	-0.406234	-0.170404	60.2931	0.200848	1.15216	0.883612	-0.406234	-0.170404	60.2931	0.200848	0.909379	0.922935
Coprinopsis_strossmayeri	178.875	157.625	130.5	33.6242	32	60.625	33.6242	27.75	70.125	Sap	#B39E83	Coprinopsis	Agaricales	1.83811	0.602804	0.0693921	-0.798931	65.049	0.171327
Coprinopsis_tectispora	141	145.625	147.25	196.463	9.375	56.375	196.463	10.5	59.5	Sap	#8D9293	Coprinopsis	Agaricales
Coprinopsis_tigrinella	173.75	150.5	123.75	32.7527	27.25	58.375	32.7527	31.125	68.25	Sap	#AE977C	Coprinopsis	Agaricales
Coprinopsis_trispora	179.75	173.25	159.25	43.6048	13.375	66.625	43.6048	11	70.5	Sap	#B4AD9F	Coprinopsis	Agaricales	2.08183	0.101116	-1.02187	-0.728299	54.2034	0.104705	2.08183	0.101116	-1.02187	-0.728299	54.2034	0.104705	2.08183	0.101116	-1.02187	-0.728299	54.2034	0.104705	1.18645	1.2132
Coprinopsis_tuberosa	206.857	196.714	179.857	44.7693	34.8571	76	44.7693	13.8571	81.7143	Sap	#CFC5B4	Coprinopsis	Agaricales
Coprinopsis_urticicola	199.875	204.625	202	158.178	9.625	79.125	158.178	3.625	80.875	Sap	#C8CDCA	Coprinopsis	Agaricales	1.5864	0.427353	-0.896304	-0.250683	56.693	0.182406	1.5864	0.427353	-0.896304	-0.250683	56.693	0.182406	1.5864	0.427353	-0.896304	-0.250683	56.693	0.182406	1.02275	1.04013
Coprinopsis_xantholepis	169.625	152.25	124.5	38.7425	26	57.625	38.7425	30.625	66.5	Sap	#AA987D	Coprinopsis	Agaricales
Coprinopsis_xenobia	159.125	140.75	116.625	34.8716	26	54.125	34.8716	27.625	62.5	Sap	#9F8D75	Coprinopsis	Agaricales	0.471104	0.14449	-0.213103	0.0337636	52.6489	0.0895463
Coprinus_alopecia	209.75	184.875	159.25	30.6242	41.625	72.5	30.6242	24.5	82.375	Sap	#D2B99F	Coprinus	Agaricales
Coprinus_aquatilis	220.5	167.5	105.875	32.5004	66	64	32.5004	52.375	86.625	Sap	#DDA86A	Coprinus	Agaricales
Coprinus_bicornis	185.625	164.125	140.875	32.1164	28.625	64	32.1164	24.875	72.625	Sap	#BAA48D	Coprinus	Agaricales
Coprinus_comatus	176.786	186.714	193.286	207.011	36.3571	72.5	207.011	17.5	79.2857	Sap	#B1BBC1	Coprinus	Agaricales	1.16602	0.681975	-0.502079	-0.303218	59.076	0.212369	1.16602	0.681975	-0.502079	-0.303218	59.076	0.212369	1.16602	0.681975	-0.502079	-0.303218	59.076	0.212369	0.912734	0.926386
Coprinus_nemoralis	219.25	207.875	202.25	10.6955	29.625	82.375	10.6955	9	86.25	Sap	#DBD0CA	Coprinus	Agaricales
Coprinus_sterquilinus	210.125	187.875	180.25	1.83416	27.625	76	1.83416	17.625	82.25	Sap	#D2BCB4	Coprinus	Agaricales	1.5969	0.726618	-0.601152	-0.363486	59.0759	0.163422	1.5969	0.726618	-0.601152	-0.363486	59.0759	0.163422	1.5969	0.726618	-0.601152	-0.363486	59.0759	0.163422	1.02575	1.04325
Cortinarius_acetosus	180.5	142.125	103.125	30	39.25	55.625	30	43.25	70.75	Ecm	#B58E67	Cortinarius	Agaricales
Cortinarius_acidophilus	141.667	117.556	91.4444	30.0045	28.8889	45.5556	30.0045	39.3333	55.5556	Ecm	#8E765B	Cortinarius	Agaricales	-1.82854	-0.901895	1.4872	0.954849	42.4505	0.0305994
Cortinarius_acutovelatus	205.875	128.375	68.375	25.7496	67.75	53.875	25.7496	67.875	80.75	Ecm	#CE8044	Cortinarius	Agaricales	-0.0513445	2.39647	1.44152	0.960034	75.7359	0.348005
Cortinarius_acutus	215.444	169.778	92.5556	38.5542	67	60.4444	38.5542	58.2222	84.4444	Ecm	#D7AA5D	Cortinarius	Agaricales	0.750571	0.592972	0.263165	-0.185432	61.7414	0.22466	0.750571	0.592972	0.263165	-0.185432	61.7414	0.22466	0.750571	0.592972	0.263165	-0.185432	61.7414	0.22466	0.817657	0.828882
Cortinarius_adalbertii	141	118	130	317.941	12.625	51.25	317.941	17.625	56.25	Ecm	#8D7682	Cortinarius	Agaricales
Cortinarius_adustorimosus	252.667	209.222	157.333	32.7779	95.2222	80.3333	32.7779	37.7778	99	Ecm	#FDD19D	Cortinarius	Agaricales
Cortinarius_agathosmus	105.667	66	33.7778	26.7782	52.6667	27.4444	26.7782	68.5556	41.5556	Ecm	#6A4222	Cortinarius	Agaricales	-1.47419	-0.289049	1.45946	0.545623	47.8632	0.155903	-1.47419	-0.289049	1.45946	0.545623	47.8632	0.155903	-1.47419	-0.289049	1.45946	0.545623	47.8632	0.155903	0.410962	0.415525
Cortinarius_albertii	197.444	177.778	140.889	44.1213	34.4444	66.5556	44.1213	30.2222	77.4444	Ecm	#C5B28D	Cortinarius	Agaricales
Cortinarius_albidus	228.25	206.75	152.75	42.7492	62.25	74.625	42.7492	33.625	89.75	Ecm	#E4CF99	Cortinarius	Agaricales	1.13856	2.58808	1.26969	-0.526108	73.6108	0.309574
Cortinarius_albonigrellus	114.5	74.625	85.25	334.972	24.75	36.625	334.972	39.125	45.625	Ecm	#734B55	Cortinarius	Agaricales	-1.39354	0.459567	0.85568	0.29275	67.6959	0.263076	-1.39354	0.459567	0.85568	0.29275	67.6959	0.263076	-1.39354	0.459567	0.85568	0.29275	67.6959	0.263076	0.424052	0.428779
Cortinarius_alborufescens	234.125	191	143.625	31.6251	70.125	74	31.6251	38.75	92	Ecm	#EABF90	Cortinarius	Agaricales
Cortinarius_albovariegatus	125.625	90.375	69.625	21.618	28.75	38.25	21.618	44.5	49.25	Ecm	#7E5A46	Cortinarius	Agaricales	0.112497	0.589676	-0.0351443	0.212196	57.1284	0.280418	0.112497	0.589676	-0.0351443	0.212196	57.1284	0.280418	0.112497	0.589676	-0.0351443	0.212196	57.1284	0.280418	0.687859	0.696485
Cortinarius_alboviolaceus	179.889	187.222	197.222	215.427	15.1111	74.1111	215.427	9.33333	77.4444	Ecm	#B4BBC5	Cortinarius	Agaricales	0.734958	0.584743	-0.329059	-0.181729	56.959	0.212374	0.734958	0.584743	-0.329059	-0.181729	56.959	0.212374	0.734958	0.584743	-0.329059	-0.181729	56.959	0.212374	0.814276	0.825425
Cortinarius_alcalinophilus	192.75	119	37.5	29.7666	76.5	45.25	29.7666	79.875	75.5	Ecm	#C17726	Cortinarius	Agaricales	1.1269	0.433325	-1.48882	-0.233486	54.8861	0.301801	1.1269	0.433325	-1.48882	-0.233486	54.8861	0.301801	1.1269	0.433325	-1.48882	-0.233486	54.8861	0.301801	0.903301	0.916686
Cortinarius_aleuriosmus	167.5	150.25	111.375	41.6304	33	54.625	41.6304	35.125	65.875	Ecm	#A8966F	Cortinarius	Agaricales	1.60189	1.58688	-0.877682	-0.439527	63.2489	0.2753	1.60189	1.58688	-0.877682	-0.439527	63.2489	0.2753							1.02718
Cortinarius_allutus	206.5	118.125	65.375	21.8759	67.25	53.5	21.8759	68.875	80.75	Ecm	#CF7641	Cortinarius	Agaricales	0.310675	1.75265	0.968181	0.206046	72.5572	0.30553	0.310675	1.75265	0.968181	0.206046	72.5572	0.30553	0.310675	1.75265	0.968181	0.206046	72.5572	0.30553	0.726536	0.735871
Cortinarius_alnetorum	173	136.75	141.625	353.766	22.75	60.5	353.766	23.5	67.875	Ecm	#AD898E	Cortinarius	Agaricales	0.748354	0.640781	-0.16918	-0.170778	58.8391	0.228179	0.748354	0.640781	-0.16918	-0.170778	58.8391	0.228179	0.748354	0.640781	-0.16918	-0.170778	58.8391	0.228179	0.817176	0.82839
Cortinarius_alnobetulae	201.556	163.667	84.5556	40.6688	68	56	40.6688	59.2222	79	Ecm	#CAA455	Cortinarius	Agaricales	-0.0985819	0.963754	2.84082	-0.365262	83.0545	0.474735
Cortinarius_alpicola	192.667	132.111	118.111	10.9273	46	60.7778	10.9273	40.5556	75.6667	Ecm	#C18476	Cortinarius	Agaricales	-1.08455	-0.43461	3.56366	-0.657675	86.7959	0.58817
Cortinarius_alpinus	142.786	87.4286	26.2857	31.4291	72.3571	33.1429	31.4291	83.2143	55.9286	Ecm	#8F571A	Cortinarius	Agaricales	-2.67876	-0.3301	1.47177	0.390132	60.2656	0.233847	-2.67876	-0.3301	1.47177	0.390132	60.2656	0.233847	-2.67876	-0.3301	1.47177	0.390132	60.2656	0.233847	0.222624	0.224993
Cortinarius_americanus	124.5	121.125	124.625	292.961	11.25	48.875	292.961	16.875	53.125	Ecm	#7D797D	Cortinarius	Agaricales
Cortinarius_ammophilus	82.875	40.125	33	6.12516	53.25	22.625	6.12516	66.25	32.625	Ecm	#532821	Cortinarius	Agaricales	1.99654	-1.53097	0.140584	-0.230175	50.6968	0.117587
Cortinarius_amoenolens	195	165	123.75	36.3694	37.5	62.5	36.3694	37.75	76.5	Ecm	#C3A57C	Cortinarius	Agaricales
Cortinarius_angelesianus	127.875	68.25	37.875	19.7501	58.875	32.625	19.7501	72.875	50.25	Ecm	#804426	Cortinarius	Agaricales	-0.358439	1.10615	0.997409	0.285519	67.1391	0.294888	-0.358439	1.10615	0.997409	0.285519	67.1391	0.294888	-0.358439	1.10615	0.997409	0.285519	67.1391	0.294888	0.600456	0.607637
Cortinarius_anomalellus	164.5	127.75	108	20.3728	25.25	53.5	20.3728	34.75	64.5	Ecm	#A5806C	Cortinarius	Agaricales
Cortinarius_anomalus	186.778	163.667	152	12.0991	19.2222	66.4444	12.0991	18.6667	73.2222	Ecm	#BBA498	Cortinarius	Agaricales	0.743511	0.474876	-0.0970073	-0.212261	58.0478	0.205656	0.743511	0.474876	-0.0970073	-0.212261	58.0478	0.205656	0.743511	0.474876	-0.0970073	-0.212261	58.0478	0.205656	0.816127	0.827317
Cortinarius_anserinus	190.8	173.7	95.5	49.8147	49.2	56.2	49.8147	51.4	74.8	Ecm	#BFAE60	Cortinarius	Agaricales	1.02743	1.3424	-0.655309	-0.00903789	60.6837	0.265452	1.02743	1.3424	-0.655309	-0.00903789	60.6837	0.265452	1.02743	1.3424	-0.655309	-0.00903789	60.6837	0.265452	0.87981	0.892557
Cortinarius_anthracinus	163	109.111	126.222	338.799	29.3333	53.3333	338.799	35.6667	63.7778	Ecm	#A36D7E	Cortinarius	Agaricales	0.643937	0.292042	0.48852	-0.126386	58.6497	0.194969	0.643937	0.292042	0.48852	-0.126386	58.6497	0.194969	0.643937	0.292042	0.48852	-0.126386	58.6497	0.194969	0.794803	0.80552
Cortinarius_aprinus	114.25	94.75	69.875	33.0038	27.875	36.125	33.0038	41.375	44.75	Ecm	#725F46	Cortinarius	Agaricales	0.912995	1.04118	-1.10246	-0.0746767	57.4146	0.229989	0.912995	1.04118	-1.10246	-0.0746767	57.4146	0.229989	0.912995	1.04118	-1.10246	-0.0746767	57.4146	0.229989	0.853585	0.865662
Cortinarius_aquilanus	231.889	205.556	157.889	39.3328	62.5556	76.3333	39.3328	32.3333	90.8889	Ecm	#E8CE9E	Cortinarius	Agaricales
Cortinarius_arcuatorum	209.778	154.667	86.1111	33.1159	69.8889	58.2222	33.1159	60.7778	82.1111	Ecm	#D29B56	Cortinarius	Agaricales	1.24496	1.51141	0.217612	-0.0951669	66.0006	0.301441	1.24496	1.51141	0.217612	-0.0951669	66.0006	0.301441	1.24496	1.51141	0.217612	-0.0951669	66.0006	0.301441	0.932127	0.946352
Cortinarius_argentatus	144.625	127.375	118.625	47.9899	22	51.625	47.9899	25.625	59.375	Ecm	#917F77	Cortinarius	Agaricales
Cortinarius_argenteolilacinus	234.875	197.125	151.5	33.1245	70.75	75.875	33.1245	35.75	92.125	Ecm	#EBC598	Cortinarius	Agaricales	0.0393762	-0.138767	2.23949	0.144633	56.8612	0.314055	0.0393762	-0.138767	2.23949	0.144633	56.8612	0.314055							0.673898
Cortinarius_argillopallidus	143.875	102.375	47.125	33.3771	60.625	37.5	33.3771	70.625	56.5	Ecm	#90662F	Cortinarius	Agaricales
Cortinarius_argutus	183.222	152.444	141.333	12.0954	23.2222	63.3333	12.0954	24.1111	71.8889	Ecm	#B7988D	Cortinarius	Agaricales	-0.216964	0.701917	0.990778	0.39337	64.0388	0.267908	-0.216964	0.701917	0.990778	0.39337	64.0388	0.267908	-0.216964	0.701917	0.990778	0.39337	64.0388	0.267908	0.626122	0.633708
Cortinarius_armeniacus	132.125	81.25	52	21.2509	47.75	36.125	21.2509	62.375	51.625	Ecm	#845134	Cortinarius	Agaricales	-0.0406342	1.00605	0.682217	0.0826675	63.6342	0.345695	-0.0406342	1.00605	0.682217	0.0826675	63.6342	0.345695	-0.0406342	1.00605	0.682217	0.0826675	63.6342	0.345695	0.658798	0.666921
Cortinarius_armillatus	205.333	163.889	157.333	7.31066	35.2222	70.5556	7.31066	24.8889	80.3333	Ecm	#CDA49D	Cortinarius	Agaricales	0.36045	0.726119	-0.0464623	-0.0306903	57.8329	0.226863	0.36045	0.726119	-0.0464623	-0.0306903	57.8329	0.226863	0.36045	0.726119	-0.0464623	-0.0306903	57.8329	0.226863	0.736459	0.745984
Cortinarius_arquatus	205.333	188.556	129.778	49.4462	50.8889	65.7778	49.4462	39	81	Ecm	#CDBD82	Cortinarius	Agaricales	0.47677	2.04929	0.901713	0.556538	71.762	0.292581	0.47677	2.04929	0.901713	0.556538	71.762	0.292581	0.47677	2.04929	0.901713	0.556538	71.762	0.292581	0.760006	0.769995
Cortinarius_arvinaceus	148.5	108.375	59.625	34.2652	44.875	40.875	34.2652	60.625	58.25	Ecm	#956C3C	Cortinarius	Agaricales
Cortinarius_assiduus	183.333	123.222	93.8889	18.1851	63.4444	54.2222	18.1851	54.8889	71.7778	Ecm	#B77B5E	Cortinarius	Agaricales
Cortinarius_atropusillus	112.444	83.6667	103.889	307.614	23.5556	38.7778	307.614	30.3333	44.8889	Ecm	#705468	Cortinarius	Agaricales	-0.519582	0.549219	1.94681	0.0304643	76.7221	0.385877	-0.519582	0.549219	1.94681	0.0304643	76.7221	0.385877	-0.519582	0.549219	1.94681	0.0304643	76.7221	0.385877	0.571759	0.578505
Cortinarius_atrovirens	177.2	140.5	104.9	28.3935	34.5	55.5	28.3935	40.9	69.5	Ecm	#B18D69	Cortinarius	Agaricales	0.625199	1.94492	1.20754	0.149143	73.2799	0.327796	0.625199	1.94492	1.20754	0.149143	73.2799	0.327796	0.625199	1.94492	1.20754	0.149143	73.2799	0.327796	0.790842	0.801474
Cortinarius_aureifolius	141	88.125	56.5	22.5	43.75	38.75	22.5	60	55.25	Ecm	#8D5839	Cortinarius	Agaricales
Cortinarius_aureocalceolatus	171.375	118.25	36.625	36.5001	78.25	40.75	36.5001	81.75	67.375	Ecm	#AB7625	Cortinarius	Agaricales
Cortinarius_aureofulvus	173.75	104.375	40.5	28.5078	63.75	42	28.5078	76.625	68.125	Ecm	#AE6829	Cortinarius	Agaricales	-0.823634	1.2257	0.74821	0.57234	60.1206	0.231069	-0.823634	1.2257	0.74821	0.57234	60.1206	0.231069	-0.823634	1.2257	0.74821	0.57234	60.1206	0.231069	0.518992	0.524977
Cortinarius_aurilicis	144	133.625	90.125	42.4092	30.625	46	42.4092	39	56.75	Ecm	#90865A	Cortinarius	Agaricales
Cortinarius_badiovinaceus	99	48.1111	37.3333	9.23491	48.2222	26.6667	9.23491	64.4444	38.7778	Ecm	#633025	Cortinarius	Agaricales	-1.73331	-0.495937	1.52475	0.577432	48.8757	0.307999	-1.73331	-0.495937	1.52475	0.577432	48.8757	0.307999							0.369395
Cortinarius_balaustinus	213.75	101	31.25	22.8759	89.75	48	22.8759	86.5	84	Ecm	#D6651F	Cortinarius	Agaricales	0.577376	0.756939	0.407671	-0.01014	61.4014	0.222315	0.577376	0.756939	0.407671	-0.01014	61.4014	0.222315	0.577376	0.756939	0.407671	-0.01014	61.4014	0.222315	0.780804	0.791223
Cortinarius_balteatoalbus	185.125	109.5	57	24.3749	53.875	47.5	24.3749	69.25	72.5	Ecm	#B96E39	Cortinarius	Agaricales	0.0331467	0.695996	0.666356	0.179636	64.4711	0.218129	0.0331467	0.695996	0.666356	0.179636	64.4711	0.218129	0.0331467	0.695996	0.666356	0.179636	64.4711	0.218129	0.672716	0.681077
Cortinarius_balteatocumatilis	197.333	142.556	119.889	17.1127	45.8889	62.2222	17.1127	39.7778	77.3333	Ecm	#C58F78	Cortinarius	Agaricales	1.01079	0.8029	-0.050851	-0.0512214	59.0883	0.218061	1.01079	0.8029	-0.050851	-0.0512214	59.0883	0.218061	1.01079	0.8029	-0.050851	-0.0512214	59.0883	0.218061	0.875947	0.888592
Cortinarius_balteatus	139.25	108.875	90	22.6391	26	44.875	22.6391	37.125	54.625	Ecm	#8B6D5A	Cortinarius	Agaricales	-0.338872	0.724094	0.915352	0.189898	59.62	0.222326	-0.338872	0.724094	0.915352	0.189898	59.62	0.222326	-0.338872	0.724094	0.915352	0.189898	59.62	0.222326	0.603979	0.611214
Cortinarius_barbaricus	175.25	145.125	105.375	34.8724	40.25	55.25	34.8724	40.25	68.875	Ecm	#AF9169	Cortinarius	Agaricales
Cortinarius_barbarorum	232.875	162.875	75.625	33.8865	78.875	60.5	33.8865	67.875	91.25	Ecm	#E9A34C	Cortinarius	Agaricales	-0.827202	0.68152	-0.0945489	0.379603	52.8233	0.153505	-0.827202	0.68152	-0.0945489	0.379603	52.8233	0.153505	-0.827202	0.68152	-0.0945489	0.379603	52.8233	0.153505	0.518382	0.524359
Cortinarius_barbatus	224.5	175	124.25	30.4992	62.375	68.5	30.4992	44.875	88	Ecm	#E1AF7C	Cortinarius	Agaricales
Cortinarius_basililaceus	204.25	160.625	93.375	36.6249	52.5	58.375	36.6249	54.625	80.125	Ecm	#CCA15D	Cortinarius	Agaricales
Cortinarius_basiroseus	147.75	137.5	140.75	325.507	8.75	55.875	325.507	9	59	Ecm	#948A8D	Cortinarius	Agaricales
Cortinarius_bataillei	150.333	75.5556	22.8889	23.4515	74.4444	34	23.4515	84.5556	59	Ecm	#964C17	Cortinarius	Agaricales	0.259806	0.598902	0.0138437	0.0672229	59.7126	0.314183	0.259806	0.598902	0.0138437	0.0672229	59.7126	0.314183	0.259806	0.598902	0.0138437	0.0672229	59.7126	0.314183	0.716485	0.725631
Cortinarius_bayeri	181.875	132.75	92.25	26.0792	44.375	53.75	26.0792	50	71.375	Ecm	#B6855C	Cortinarius	Agaricales
Cortinarius_bergeronii	185.75	157.375	107.125	44.023	40.25	57.75	44.023	44.75	73.5	Ecm	#BA9D6B	Cortinarius	Agaricales
Cortinarius_betuletorum	181.25	158.375	106.25	41.7499	40.75	56.25	41.7499	42.75	71	Ecm	#B59E6A	Cortinarius	Agaricales	0.461948	0.160707	-0.495648	-0.0466349	52.8576	0.180729	0.461948	0.160707	-0.495648	-0.0466349	52.8576	0.180729	0.461948	0.160707	-0.495648	-0.0466349	52.8576	0.180729	0.756976	0.766905
Cortinarius_betulinus	142.375	89.875	79	10.2474	32	43.5	10.2474	45.5	55.875	Ecm	#8E5A4F	Cortinarius	Agaricales
Cortinarius_bibulus	176.25	108.875	112.125	356.452	39.25	55.375	356.452	42.5	69.125	Ecm	#B06D70	Cortinarius	Agaricales	1.08077	0.585119	-0.384153	-0.296862	58.5469	0.209077	1.08077	0.585119	-0.384153	-0.296862	58.5469	0.209077	1.08077	0.585119	-0.384153	-0.296862	58.5469	0.209077	0.892324	0.905406
Cortinarius_biformis	216.75	114.875	83.625	17.0743	76.75	58.75	17.0743	63.625	85	Ecm	#D97354	Cortinarius	Agaricales	-0.0902276	0.564305	-0.0539894	0.184974	56.6302	0.305055	-0.0902276	0.564305	-0.0539894	0.184974	56.6302	0.305055	-0.0902276	0.564305	-0.0539894	0.184974	56.6302	0.305055	0.649526	0.657494
Cortinarius_bivelus	210.556	156.889	107	28.9998	62.4444	62.1111	28.9998	49.2222	82.5556	Ecm	#D39D6B	Cortinarius	Agaricales	0.482023	0.699799	-0.185168	-0.0292539	57.2177	0.257624	0.482023	0.699799	-0.185168	-0.0292539	57.2177	0.257624	0.482023	0.699799	-0.185168	-0.0292539	57.2177	0.257624	0.761082	0.771093
Cortinarius_bolaris	208.333	128.889	94.6667	18.1121	69.7778	59.6667	18.1121	57.1111	81.6667	Ecm	#D0815F	Cortinarius	Agaricales	1.0368	0.453055	0.0120601	-0.180466	58.0525	0.235882	1.0368	0.453055	0.0120601	-0.180466	58.0525	0.235882	1.0368	0.453055	0.0120601	-0.180466	58.0525	0.235882	0.881994	0.894799
Cortinarius_boudieri	201.533	153.667	124.467	21.2097	45.7333	63.9333	21.2097	38.6667	79.0667	Ecm	#CA9A7C	Cortinarius	Agaricales	1.50473	1.97799	-0.163131	-0.268652	66.351	0.304813	1.50473	1.97799	-0.163131	-0.268652	66.351	0.304813	1.50473	1.97799	-0.163131	-0.268652	66.351	0.304813	0.999919	1.01642
Cortinarius_boulderensis	197.625	147.25	110.125	25.25	45.625	60.375	25.25	44.75	77.5	Ecm	#C6936E	Cortinarius	Agaricales
Cortinarius_bovinus	170.625	107.25	81.25	17.625	39.75	49.375	17.625	53	67	Ecm	#AB6B51	Cortinarius	Agaricales	-0.192701	1.00307	0.772869	0.393909	61.042	0.288075	-0.192701	1.00307	0.772869	0.393909	61.042	0.288075	-0.192701	1.00307	0.772869	0.393909	61.042	0.288075	0.630572	0.638229
Cortinarius_brunneofulvus	151	96.5	77.75	14.3807	36.125	45	14.3807	49.125	59.25	Ecm	#97614E	Cortinarius	Agaricales	0.695614	1.64118	1.63323	-0.42413	75.5452	0.413505	0.695614	1.64118	1.63323	-0.42413	75.5452	0.413505	0.695614	1.64118	1.63323	-0.42413	75.5452	0.413505	0.80581	0.816769
Cortinarius_brunneus	153.778	120.611	128.167	347.864	26.3333	53.6111	347.864	25.6111	60.5556	Ecm	#9A7980	Cortinarius	Agaricales	0.412105	0.821242	0.27346	0.00345265	61.9149	0.235688	0.412105	0.821242	0.27346	0.00345265	61.9149	0.235688	0.412105	0.821242	0.27346	0.00345265	61.9149	0.235688	0.746852	0.75658
Cortinarius_bulbopodius	177	145.625	94.25	36.8765	39.5	53.375	36.8765	46.875	69.375	Ecm	#B1925E	Cortinarius	Agaricales
Cortinarius_bulbosus	232	157.75	86.5	29.3752	82.375	62.375	29.3752	63.125	91	Ecm	#E89E57	Cortinarius	Agaricales	1.33432	1.0396	0.167915	-0.414853	64.3272	0.209654	1.33432	1.0396	0.167915	-0.414853	64.3272	0.209654	1.33432	1.0396	0.167915	-0.414853	64.3272	0.209654	0.954712	0.969644
Cortinarius_bulliardii	178.75	77	58.875	9.37137	57.375	46.5	9.37137	68.125	70.125	Ecm	#B34D3B	Cortinarius	Agaricales	1.11193	1.68211	0.0699893	-0.196857	67.3565	0.295545	1.11193	1.68211	0.0699893	-0.196857	67.3565	0.295545	1.11193	1.68211	0.0699893	-0.196857	67.3565	0.295545	0.899723	0.913008
Cortinarius_bulliardioides	118.625	79.25	27.75	33.7496	63.625	28.75	33.7496	77.5	46.5	Ecm	#774F1C	Cortinarius	Agaricales
Cortinarius_caerulescens	149.875	115.125	125.125	333.22	24.375	50.75	333.22	29	59.375	Ecm	#96737D	Cortinarius	Agaricales	1.09287	1.2735	-0.151795	-0.17474	63.9607	0.278329	1.09287	1.2735	-0.151795	-0.17474	63.9607	0.278329	1.09287	1.2735	-0.151795	-0.17474	63.9607	0.278329	0.895189	0.908349
Cortinarius_caesiocanescens	156.375	125.125	99	27.2584	24.375	50	27.2584	35.875	61.25	Ecm	#9C7D63	Cortinarius	Agaricales	0.335519	1.78231	1.44923	0.0409085	74.0166	0.381363	0.335519	1.78231	1.44923	0.0409085	74.0166	0.381363	0.335519	1.78231	1.44923	0.0409085	74.0166	0.381363	0.731478	0.740907
Cortinarius_caesiocinctus	206.222	164.889	123	38.9504	47.4444	64.6667	38.9504	41.3333	81.2222	Ecm	#CEA57B	Cortinarius	Agaricales
Cortinarius_caesiocortinatus	185	116.125	49.375	29.1261	63.25	45.875	29.1261	73.375	72.625	Ecm	#B97431	Cortinarius	Agaricales	0.806328	1.20484	-0.523031	0.165266	61.2566	0.312658	0.806328	1.20484	-0.523031	0.165266	61.2566	0.312658	0.806328	1.20484	-0.523031	0.165266	61.2566	0.312658	0.82983	0.841336
Cortinarius_caesiogriseus	191	156.25	110.125	34.3752	42.5	59	34.3752	42.375	74.625	Ecm	#BF9C6E	Cortinarius	Agaricales
Cortinarius_caesiostramineus	177.222	167.778	133.556	63.0182	24.5556	61.3333	63.0182	28.8889	70.1111	Ecm	#B1A886	Cortinarius	Agaricales	-0.291933	0.715543	0.455745	0.375497	59.0369	0.207531	-0.291933	0.715543	0.455745	0.375497	59.0369	0.207531	-0.291933	0.715543	0.455745	0.375497	59.0369	0.207531	0.612464	0.619832
Cortinarius_cagei	193.222	112.222	81.1111	18.8082	64.8889	53.6667	18.8082	60.1111	75.8889	Ecm	#C17051	Cortinarius	Agaricales	0.653368	0.884921	0.0626578	0.0383009	61.8459	0.283436	0.653368	0.884921	0.0626578	0.0383009	61.8459	0.283436	0.653368	0.884921	0.0626578	0.0383009	61.8459	0.283436	0.796802	0.807563
Cortinarius_callisteus	227.625	139.25	74.875	25.9974	79.375	59.5	25.9974	68	89.25	Ecm	#E48B4B	Cortinarius	Agaricales	-0.275363	0.923743	1.30096	0.1914	63.4139	0.299033	-0.275363	0.923743	1.30096	0.1914	63.4139	0.299033	-0.275363	0.923743	1.30096	0.1914	63.4139	0.299033	0.615471	0.622887
Cortinarius_callochrous	184	116.125	87.375	16.3993	43.25	53.125	16.3993	52.5	72.125	Ecm	#B87457	Cortinarius	Agaricales
Cortinarius_camphoratus	162	134.333	126	356.529	18.2222	55.5556	356.529	25.2222	63.5556	Ecm	#A2867E	Cortinarius	Agaricales	0.100554	1.02195	0.72418	0.147232	64.562	0.24749	0.100554	1.02195	0.72418	0.147232	64.562	0.24749	0.100554	1.02195	0.72418	0.147232	64.562	0.24749	0.685567	0.694153
Cortinarius_camptoros	154.875	85.625	50.125	19.6244	55.125	40.25	19.6244	68.625	60.75	Ecm	#9B5632	Cortinarius	Agaricales	-0.670574	1.38248	-0.528386	0.228285	54.5025	0.129755
Cortinarius_canabarba	105.222	83.6667	87.5556	350.429	16.7778	37.7778	350.429	26.7778	43.6667	Ecm	#695458	Cortinarius	Agaricales	0.22952	1.95229	1.08299	0.625203	72.7622	0.415352
Cortinarius_caninus	179.5	126.125	72	30.2499	51.75	49.25	30.2499	61.25	70.625	Ecm	#B47E48	Cortinarius	Agaricales	0.569463	0.904327	0.198564	-0.0287135	63.3882	0.252464	0.569463	0.904327	0.198564	-0.0287135	63.3882	0.252464	0.569463	0.904327	0.198564	-0.0287135	63.3882	0.252464	0.779153	0.789537
Cortinarius_caperatus	200.333	150.889	94.1111	31.4922	54.4444	57.7778	31.4922	52.3333	78.5556	Ecm	#C8975E	Cortinarius	Agaricales	-0.0405781	0.907755	0.299442	0.135307	60.9932	0.271848	-0.0405781	0.907755	0.299442	0.135307	60.9932	0.271848	-0.0405781	0.907755	0.299442	0.135307	60.9932	0.271848	0.658808	0.666932
Cortinarius_caput.medusae	156.5	97.875	88.25	8.38187	29	48	8.38187	44	61.5	Ecm	#9D6258	Cortinarius	Agaricales
Cortinarius_carneinatus	184	131	110.75	16.1298	35.875	57.75	16.1298	40.125	72.375	Ecm	#B8836F	Cortinarius	Agaricales
Cortinarius_casimiri	221	175.333	123	31.7166	65.1111	67.5556	31.7166	45.4444	86.6667	Ecm	#DDAF7B	Cortinarius	Agaricales	0.858234	0.52892	-0.275381	-0.141335	58.8333	0.24774	0.858234	0.52892	-0.275381	-0.141335	58.8333	0.24774	0.858234	0.52892	-0.275381	-0.141335	58.8333	0.24774	0.841311	0.853089
Cortinarius_castaneus	150.125	129.75	117.125	18.5232	15.375	52.375	18.5232	21.875	58.875	Ecm	#968275	Cortinarius	Agaricales
Cortinarius_catharinae	219.75	163.125	80	36.4954	73.25	58.875	36.4954	64.625	86.125	Ecm	#DCA350	Cortinarius	Agaricales	0.6994	0.966187	-1.32654	0.0406803	56.6054	0.23825	0.6994	0.966187	-1.32654	0.0406803	56.6054	0.23825	0.6994	0.966187	-1.32654	0.0406803	56.6054	0.23825	0.806622	0.817599
Cortinarius_causticus	147.125	128.75	87.375	49.3459	33.375	46.125	49.3459	44.5	58.25	Ecm	#938157	Cortinarius	Agaricales	0.796546	1.80961	0.0395892	0.156653	66.944	0.301592	0.796546	1.80961	0.0395892	0.156653	66.944	0.301592	0.796546	1.80961	0.0395892	0.156653	66.944	0.301592	0.827683	0.839139
Cortinarius_cedretorum	176.625	139	66.25	38.5049	52.5	47.75	38.5049	62.5	69.25	Ecm	#B18B42	Cortinarius	Agaricales	0.786884	1.07097	-0.162047	-0.338813	63.7738	0.21228	0.786884	1.07097	-0.162047	-0.338813	63.7738	0.21228							0.825567
Cortinarius_cephalixus	195.5	157.75	96.625	37.4998	45.625	57.125	37.4998	50.75	76.625	Ecm	#C49E61	Cortinarius	Agaricales	0.708262	2.03288	0.87838	0.164483	72.5261	0.364781	0.708262	2.03288	0.87838	0.164483	72.5261	0.364781	0.708262	2.03288	0.87838	0.164483	72.5261	0.364781	0.808524	0.819543
Cortinarius_chamaesalicis	168.625	116.875	75.125	27	53.25	47.875	27	57.625	66	Ecm	#A9754B	Cortinarius	Agaricales
Cortinarius_chevassutii	166.125	134.5	117	20.0004	24	55.5	20.0004	32.25	65.125	Ecm	#A68775	Cortinarius	Agaricales
Cortinarius_chrysolitus	189.75	148.875	104	31.747	49.5	57.5	31.747	47.625	74.625	Ecm	#BE9568	Cortinarius	Agaricales	0.0082125	0.994807	0.302525	0.130503	60.7396	0.239387	0.0082125	0.994807	0.302525	0.130503	60.7396	0.239387	0.0082125	0.994807	0.302525	0.130503	60.7396	0.239387	0.667995	0.676275
Cortinarius_chrysomallus	205.375	129.5	67.625	26.6204	60.875	53.5	26.6204	67	80.375	Ecm	#CD8244	Cortinarius	Agaricales	-1.8439	0.103424	1.83291	0.543354	78.7154	0.540332
Cortinarius_cingulatus	175.625	144.875	108.875	32.745	31.625	55.75	32.745	39.125	68.875	Ecm	#B0916D	Cortinarius	Agaricales
Cortinarius_cinnabarinus	222	98.75	27.75	22.1263	84.625	49.125	22.1263	87.875	87.25	Ecm	#DE631C	Cortinarius	Agaricales	0.990526	0.776099	0.0759266	-0.155701	60.7741	0.22844	0.990526	0.776099	0.0759266	-0.155701	60.7741	0.22844	0.990526	0.776099	0.0759266	-0.155701	60.7741	0.22844	0.871264	0.883788
Cortinarius_cinnamomeofulvus	168	125.125	108.125	15.2764	31.375	54.125	15.2764	36.75	66.125	Ecm	#A87D6C	Cortinarius	Agaricales
Cortinarius_cinnamomeoluteus	169.75	120.375	84.75	25.0077	38	50	25.0077	50.375	66.625	Ecm	#AA7855	Cortinarius	Agaricales
Cortinarius_cinnamomeus	187.8	115.3	71.2	21.1886	59.3	50.7	21.1886	62.9	73.7	Ecm	#BC7347	Cortinarius	Agaricales	0.615633	0.667302	-0.228326	-0.111188	58.3143	0.21904	0.615633	0.667302	-0.228326	-0.111188	58.3143	0.21904	0.615633	0.667302	-0.228326	-0.111188	58.3143	0.21904	0.788826	0.799415
Cortinarius_cinnamoviolaceus	170.75	150.75	134	22.8421	19.375	59.875	22.8421	22.625	67.125	Ecm	#AB9786	Cortinarius	Agaricales
Cortinarius_cisticola	179.875	161.625	134.25	33.6406	23	61.5	33.6406	25.75	70.625	Ecm	#B4A286	Cortinarius	Agaricales	1.47935	0.480122	-0.995483	-0.48494	57.8156	0.20611	1.47935	0.480122	-0.995483	-0.48494	57.8156	0.20611							0.99299
Cortinarius_citrinofulvescens	211	136	75.375	26.3738	65.75	56.25	26.3738	64.75	82.875	Ecm	#D3884B	Cortinarius	Agaricales	-0.693004	1.31028	2.72731	0.128069	71.9925	0.375311	-0.693004	1.31028	2.72731	0.128069	71.9925	0.375311							0.541456
Cortinarius_citrinolilacinus	202.875	183.375	117.75	48.2333	51.375	63	48.2333	43.375	79.5	Ecm	#CBB776	Cortinarius	Agaricales
Cortinarius_citrinus	159.125	116.625	57.375	34.3769	51.5	42.375	34.3769	64.5	62.375	Ecm	#9F7539	Cortinarius	Agaricales	1.08081	1.40208	-0.386922	-0.143094	63.1634	0.282955	1.08081	1.40208	-0.386922	-0.143094	63.1634	0.282955	1.08081	1.40208	-0.386922	-0.143094	63.1634	0.282955	0.892332	0.905414
Cortinarius_claricolor	226.444	161.333	89.4444	30.8888	72.4444	61.8889	30.8888	60.4444	88.8889	Ecm	#E2A159	Cortinarius	Agaricales	-0.414762	0.789595	1.4718	0.319113	64.817	0.288649	-0.414762	0.789595	1.4718	0.319113	64.817	0.288649	-0.414762	0.789595	1.4718	0.319113	64.817	0.288649	0.590363	0.597389
Cortinarius_clarobrunneus	137.625	82.75	49.125	22.9987	49	36.5	22.9987	64.375	54	Ecm	#8A5331	Cortinarius	Agaricales	-1.64362	-0.0815	0.0643227	0.678365	41.6138	0.117744
Cortinarius_claroflavus	192.875	174.25	79	50.7492	54.125	53.375	50.7492	59.75	75.5	Ecm	#C1AE4F	Cortinarius	Agaricales	1.70915	2.34324	0.346422	-0.440286	70.5899	0.302777	1.70915	2.34324	0.346422	-0.440286	70.5899	0.302777							1.05877
Cortinarius_cliduchus	174.875	136.125	93.5	30.8737	39	52.75	30.8737	47.375	68.375	Ecm	#AF885E	Cortinarius	Agaricales	0.966863	1.5009	-0.265907	-0.149312	63.878	0.311353	0.966863	1.5009	-0.265907	-0.149312	63.878	0.311353	0.966863	1.5009	-0.265907	-0.149312	63.878	0.311353	0.865829	0.878214
Cortinarius_coalescens	207.125	179.5	115.875	41.7501	50.75	63.25	41.7501	44.75	81.25	Ecm	#CFB474	Cortinarius	Agaricales
Cortinarius_coerulescentium	224	212.125	179.125	47.3176	40.875	79	47.3176	20.25	87.75	Ecm	#E0D4B3	Cortinarius	Agaricales	0.715361	1.3538	-0.671186	0.209172	60.0483	0.276243	0.715361	1.3538	-0.671186	0.209172	60.0483	0.276243	0.715361	1.3538	-0.671186	0.209172	60.0483	0.276243	0.81005	0.821103
Cortinarius_collinitoides	192.875	114.5	92.125	13.1266	49.5	55.875	13.1266	53.125	75.75	Ecm	#C1735C	Cortinarius	Agaricales
Cortinarius_collinitus	178	146.333	123.333	19.5457	29	59	19.5457	31.8889	69.8889	Ecm	#B2927B	Cortinarius	Agaricales	0.0820931	0.970448	0.274485	0.219523	62.1875	0.278476	0.0820931	0.970448	0.274485	0.219523	62.1875	0.278476	0.0820931	0.970448	0.274485	0.219523	62.1875	0.278476	0.682034	0.690558
Cortinarius_colus	223	112.875	65.75	17.6247	78	56.75	17.6247	71.125	87.5	Ecm	#DF7142	Cortinarius	Agaricales	-0.479489	1.14429	0.323918	0.431497	63.5539	0.244711	-0.479489	1.14429	0.323918	0.431497	63.5539	0.244711	-0.479489	1.14429	0.323918	0.431497	63.5539	0.244711	0.578849	0.5857
Cortinarius_comatus	201.625	174.5	157.875	23.0059	37.125	70.625	23.0059	22.125	79.125	Ecm	#CAAF9E	Cortinarius	Agaricales
Cortinarius_compar	182.75	148.875	86.75	38.8748	41.875	52.625	38.8748	53.125	71.625	Ecm	#B79557	Cortinarius	Agaricales
Cortinarius_comptulus	98.375	79.5	62.125	27.856	26.375	31.5	27.856	40.25	38.5	Ecm	#62503E	Cortinarius	Agaricales	1.2679	0.745321	0.0864007	-0.556204	64.0754	0.22409	1.2679	0.745321	0.0864007	-0.556204	64.0754	0.22409	1.2679	0.745321	0.0864007	-0.556204	64.0754	0.22409	0.937859	0.952258
Cortinarius_conicus	216.25	191.625	127	44.8335	54.625	67.5	44.8335	41.625	84.875	Ecm	#D8C07F	Cortinarius	Agaricales
Cortinarius_coniferarum	175.625	140.125	88.125	35.1269	38.625	51.75	35.1269	50.5	68.875	Ecm	#B08C58	Cortinarius	Agaricales
Cortinarius_corrosus	185.875	130.25	65.75	32.3812	60.625	49.375	32.3812	66.5	72.875	Ecm	#BA8242	Cortinarius	Agaricales	-0.322521	1.1391	0.600925	0.144264	62.1467	0.305707	-0.322521	1.1391	0.600925	0.144264	62.1467	0.305707	-0.322521	1.1391	0.600925	0.144264	62.1467	0.305707	0.606929	0.61421
Cortinarius_cotoneus	121.875	81.625	22.125	35.019	73.125	28.375	35.019	83.375	47.625	Ecm	#7A5216	Cortinarius	Agaricales	0.586251	1.44441	0.267021	0.0868641	66.1598	0.281418	0.586251	1.44441	0.267021	0.0868641	66.1598	0.281418	0.586251	1.44441	0.267021	0.0868641	66.1598	0.281418	0.782659	0.793117
Cortinarius_crassifolius	144.875	98.625	78.375	16.3285	31.75	43.875	16.3285	44.5	56.75	Ecm	#91634E	Cortinarius	Agaricales
Cortinarius_crassus	186.25	97.875	42.5	23.1251	67.625	44.75	23.1251	77.25	73.125	Ecm	#BA622B	Cortinarius	Agaricales	-0.110338	1.19644	1.68607	0.336379	68.4765	0.283389	-0.110338	1.19644	1.68607	0.336379	68.4765	0.283389	-0.110338	1.19644	1.68607	0.336379	68.4765	0.283389	0.645785	0.653691
Cortinarius_croceocoeruleus	154.5	149.125	174.875	256.602	18.625	63.375	256.602	14.875	68.5	Ecm	#9B95AF	Cortinarius	Agaricales
Cortinarius_croceus	182.444	108.667	64.3333	21.7774	53.5556	48.3333	21.7774	65	71.4444	Ecm	#B66D40	Cortinarius	Agaricales	0.30631	0.532645	-0.19514	-0.00563534	57.0341	0.223163	0.30631	0.532645	-0.19514	-0.00563534	57.0341	0.223163	0.30631	0.532645	-0.19514	-0.00563534	57.0341	0.223163	0.72567	0.734989
Cortinarius_cruentus	193.625	95.375	68.125	12.9996	54.125	51.25	12.9996	64.75	75.875	Ecm	#C25F44	Cortinarius	Agaricales
Cortinarius_crystallinus	180.875	168	141.625	45.8686	26.125	63.375	45.8686	25.125	70.875	Ecm	#B5A88E	Cortinarius	Agaricales	1.74681	0.381641	-0.401917	-0.684086	58.8686	0.19742	1.74681	0.381641	-0.401917	-0.684086	58.8686	0.19742	1.74681	0.381641	-0.401917	-0.684086	58.8686	0.19742	1.07029	1.08977
Cortinarius_cumatilis	127.667	75.3333	76	356.707	31.7778	39.1111	356.707	46.2222	50	Ecm	#804B4C	Cortinarius	Agaricales	-0.0134153	0.865886	1.61008	0.253051	64.1439	0.29313	-0.0134153	0.865886	1.61008	0.253051	64.1439	0.29313	-0.0134153	0.865886	1.61008	0.253051	64.1439	0.29313	0.663914	0.672125
Cortinarius_cupreorufus	140.625	85.125	78.625	3.84701	38.375	42.5	3.84701	49.75	55.125	Ecm	#8D554F	Cortinarius	Agaricales	-1.55631	0.554564	0.642242	0.710202	57.806	0.191925	-1.55631	0.554564	0.642242	0.710202	57.806	0.191925	-1.55631	0.554564	0.642242	0.710202	57.806	0.191925	0.397712	0.402111
Cortinarius_cyanites	159.778	145.556	160.778	305.871	20.4444	60.5556	305.871	14.7778	65.3333	Ecm	#A092A1	Cortinarius	Agaricales	-0.0915887	0.098274	1.64754	0.252463	58.4608	0.234069	-0.0915887	0.098274	1.64754	0.252463	58.4608	0.234069	-0.0915887	0.098274	1.64754	0.252463	58.4608	0.234069	0.649273	0.657236
Cortinarius_cyanobasalis	174.5	148.125	101.5	40.3298	32.625	54	40.3298	41.5	68.375	Ecm	#AF9466	Cortinarius	Agaricales
Cortinarius_cyanopus	210.375	184.625	135.625	39.3752	47.25	67.75	39.3752	36	82.375	Ecm	#D2B988	Cortinarius	Agaricales
Cortinarius_dalecarlicus	140.75	123.625	75	43.75	32.875	42.375	43.75	47.125	55.25	Ecm	#8D7C4B	Cortinarius	Agaricales	-0.865271	1.081	0.477132	0.532514	55.2551	0.180028
Cortinarius_damascenus	230	121.125	73.25	18.1243	78.5	59.625	18.1243	68	90.125	Ecm	#E67949	Cortinarius	Agaricales
Cortinarius_danicus	152.375	108.375	98.125	6.77773	31.25	49.125	6.77773	36.375	59.75	Ecm	#986C62	Cortinarius	Agaricales
Cortinarius_decipiens	88.2222	70.6667	58.1111	23.3618	23.1111	28.6667	23.3618	36.7778	34.7778	Ecm	#58473A	Cortinarius	Agaricales	0.940921	0.443264	-0.243979	-0.304133	57.5825	0.212111	0.940921	0.443264	-0.243979	-0.304133	57.5825	0.212111	0.940921	0.443264	-0.243979	-0.304133	57.5825	0.212111	0.859911	0.872146
Cortinarius_decipientoides	154.75	126.25	118.25	10.3732	17.125	53.5	10.3732	23.75	60.75	Ecm	#9B7E76	Cortinarius	Agaricales
Cortinarius_delibutus	166.444	156.556	99.7778	53.3228	30.6667	52.4444	53.3228	40.7778	65.4444	Ecm	#A69D64	Cortinarius	Agaricales	0.594227	0.685874	-0.212621	-0.186845	58.2383	0.215241	0.594227	0.685874	-0.212621	-0.186845	58.2383	0.215241	0.594227	0.685874	-0.212621	-0.186845	58.2383	0.215241	0.78433	0.794823
Cortinarius_depallens	146	142.25	142.5	284.463	9	56.75	284.463	12.75	60.125	Ecm	#928E8F	Cortinarius	Agaricales
Cortinarius_depressus	95.6667	82.5556	78.8889	326.475	12.2222	34.1111	326.475	20.7778	38.2222	Ecm	#60534F	Cortinarius	Agaricales	-0.257135	0.641594	-0.695057	0.151278	51.9331	0.31027	-0.257135	0.641594	-0.695057	0.151278	51.9331	0.31027	-0.257135	0.641594	-0.695057	0.151278	51.9331	0.31027	0.618787	0.626255
Cortinarius_diabolicus	191.375	157.375	122.125	30.2498	37.875	61.5	30.2498	37.25	75	Ecm	#BF9D7A	Cortinarius	Agaricales
Cortinarius_diasemospermus	217.75	170.25	139	23.3682	56.125	70.125	23.3682	36.25	85.375	Ecm	#DAAA8B	Cortinarius	Agaricales	1.01897	-0.0793028	-0.702298	-0.368403	54.3584	0.218082	1.01897	-0.0793028	-0.702298	-0.368403	54.3584	0.218082	1.01897	-0.0793028	-0.702298	-0.368403	54.3584	0.218082	0.877843	0.890538
Cortinarius_dibaphus	183.625	152.75	160	329.93	19.25	65.875	329.93	18.625	72.5	Ecm	#B899A0	Cortinarius	Agaricales	1.36635	1.915	0.509611	-0.391298	69.6937	0.25961	1.36635	1.915	0.509611	-0.391298	69.6937	0.25961	1.36635	1.915	0.509611	-0.391298	69.6937	0.25961	0.962983	0.978185
Cortinarius_dilutus	132.125	77.5	72.625	3.37219	31.125	40.125	3.37219	45.25	52	Ecm	#844E49	Cortinarius	Agaricales
Cortinarius_dionysae	182.125	138.75	114.125	20.5753	34.625	58	20.5753	38.5	71.5	Ecm	#B68B72	Cortinarius	Agaricales	0.622744	1.52153	0.965144	0.0442655	72.2736	0.335565	0.622744	1.52153	0.965144	0.0442655	72.2736	0.335565	0.622744	1.52153	0.965144	0.0442655	72.2736	0.335565	0.790324	0.800945
Cortinarius_diosmus	216.75	186.125	150.75	33.1171	52.875	71.875	33.1171	31.125	85.25	Ecm	#D9BA97	Cortinarius	Agaricales	1.32738	1.04674	0.177159	-0.510703	59.8497	0.15508	1.32738	1.04674	0.177159	-0.510703	59.8497	0.15508	1.32738	1.04674	0.177159	-0.510703	59.8497	0.15508	0.952933	0.967807
Cortinarius_disjungendus	188.111	113.333	80.3333	18.4481	46.5556	52.4444	18.4481	57.2222	73.7778	Ecm	#BC7150	Cortinarius	Agaricales	-0.173277	-1.30575	1.84293	0.273307	46.664	0.212849	-0.173277	-1.30575	1.84293	0.273307	46.664	0.212849							0.634144
Cortinarius_durus	152.75	109.25	34.375	38.4989	68	36.625	38.4989	78.375	60	Ecm	#996D22	Cortinarius	Agaricales
Cortinarius_eburneus	175.875	166.875	149.75	36.3261	14	63.875	36.3261	16.125	68.75	Ecm	#B0A796	Cortinarius	Agaricales
Cortinarius_ectypus	88.1429	76.1429	54.1429	48.3695	23.5714	28.1429	48.3695	36.7143	34.8571	Ecm	#584C36	Cortinarius	Agaricales
Cortinarius_elatior	185	135.875	80.625	32.1241	48.375	52.125	32.1241	57.125	72.375	Ecm	#B98851	Cortinarius	Agaricales
Cortinarius_elegantior	145.75	126.375	79	43.3693	37.25	44.125	43.3693	49	57.25	Ecm	#927E4F	Cortinarius	Agaricales	0.040247	1.23349	0.862486	0.297114	66.4728	0.277299	0.040247	1.23349	0.862486	0.297114	66.4728	0.277299	0.040247	1.23349	0.862486	0.297114	66.4728	0.277299	0.674063	0.682448
Cortinarius_elegantissimus	234.25	171.125	75.875	37.8659	85	60.875	37.8659	68.375	91.875	Ecm	#EAAB4C	Cortinarius	Agaricales	1.25605	1.51822	-0.498005	-0.173191	63.6283	0.283859	1.25605	1.51822	-0.498005	-0.173191	63.6283	0.283859	1.25605	1.51822	-0.498005	-0.173191	63.6283	0.283859	0.934892	0.949201
Cortinarius_emollitoides	190.625	163.875	139.75	27.3733	31.25	64.625	27.3733	28.625	74.75	Ecm	#BFA48C	Cortinarius	Agaricales
Cortinarius_emollitus	191.5	135.75	63.125	34.1255	61.125	49.875	34.1255	68.125	75.125	Ecm	#C0883F	Cortinarius	Agaricales
Cortinarius_emunctus	102.25	67.125	84.25	316.13	24.75	33.625	316.13	39	42.375	Ecm	#664354	Cortinarius	Agaricales
Cortinarius_epipoleus	199	163.5	101.875	38.7214	50.375	59.125	38.7214	49.625	78	Ecm	#C7A466	Cortinarius	Agaricales
Cortinarius_erubescens	140.375	133.5	132	349.307	13.375	53.125	349.307	19.125	58.375	Ecm	#8C8684	Cortinarius	Agaricales
Cortinarius_erythrinus	153.375	108.125	68.875	27.3757	42.75	43.5	27.3757	56	60	Ecm	#996C45	Cortinarius	Agaricales	1.256	0.852818	1.4706	-0.993543	73.8158	0.309364	1.256	0.852818	1.4706	-0.993543	73.8158	0.309364	1.256	0.852818	1.4706	-0.993543	73.8158	0.309364	0.934881	0.949189
Cortinarius_eucaerulescens	188.125	157.25	163.875	351.055	21.25	67.375	351.055	18.625	73.75	Ecm	#BC9DA4	Cortinarius	Agaricales
Cortinarius_eucaeruleus	134.125	124.5	135.5	296.258	8.375	51.375	296.258	12.375	54.625	Ecm	#867D88	Cortinarius	Agaricales	0.372518	0.303348	-1.37772	0.411123	51.5896	0.246555
Cortinarius_eufulmineus	194.875	128.75	69.5	28.2496	62.375	51.875	28.2496	64.625	76.375	Ecm	#C38146	Cortinarius	Agaricales	1.52158	1.6364	1.16172	-0.578458	74.0291	0.598193
Cortinarius_europaeus	181	150.625	98.125	38.3746	37.625	54.75	38.3746	46.125	71	Ecm	#B59762	Cortinarius	Agaricales
Cortinarius_eustriatulus	122.375	86.25	56.75	25.996	39.875	35.125	25.996	56	48	Ecm	#7A5639	Cortinarius	Agaricales
Cortinarius_evernius	136.571	107.286	97.8571	14.4317	23.1429	46	14.4317	32.5714	53.7143	Ecm	#896B62	Cortinarius	Agaricales	0.23623	0.494357	0.630405	0.00948393	60.1529	0.253785	0.23623	0.494357	0.630405	0.00948393	60.1529	0.253785	0.23623	0.494357	0.630405	0.00948393	60.1529	0.253785	0.711856	0.720916
Cortinarius_fagetorum	141.5	135.375	128.75	63.9663	13.25	53	63.9663	18.75	58.75	Ecm	#8E8781	Cortinarius	Agaricales
Cortinarius_fasciatus	130.889	71.3333	47.8889	11.8046	49	34.8889	11.8046	62.8889	51.3333	Ecm	#834730	Cortinarius	Agaricales
Cortinarius_fennoscandicus	141.25	67	28.625	19.38	66.25	33.375	19.38	79.125	55.375	Ecm	#8D431D	Cortinarius	Agaricales	-3.82414	-0.49711	-0.259449	0.662673	38.1869	0.0788609
Cortinarius_fervidus	241.5	161.75	81.625	30	87.375	63.25	30	66.375	94.75	Ecm	#F2A252	Cortinarius	Agaricales	-1.81466	0.539008	-0.562202	0.825496	47.735	0.198697	-1.81466	0.539008	-0.562202	0.825496	47.735	0.198697	-1.81466	0.539008	-0.562202	0.825496	47.735	0.198697	0.356484	0.360382
Cortinarius_finitimus	154	121.25	99.75	23.8747	28.875	49.75	23.8747	37.75	60.375	Ecm	#9A7964	Cortinarius	Agaricales
Cortinarius_flavovirens	186.556	132.889	82.7778	28.8886	53.4444	52.8889	28.8886	57.2222	73.2222	Ecm	#BB8553	Cortinarius	Agaricales	1.14554	1.32328	-0.474759	-0.311823	60.9025	0.230034	1.14554	1.32328	-0.474759	-0.311823	60.9025	0.230034	1.14554	1.32328	-0.474759	-0.311823	60.9025	0.230034	0.907781	0.921292
Cortinarius_flexipes	133.222	86.3333	75	11.7714	40.8889	40.6667	11.7714	49.7778	52.3333	Ecm	#85564B	Cortinarius	Agaricales	0.72711	0.5354	-0.186132	-0.125274	58.3425	0.227386	0.72711	0.5354	-0.186132	-0.125274	58.3425	0.227386	0.72711	0.5354	-0.186132	-0.125274	58.3425	0.227386	0.812581	0.823691
Cortinarius_flos.paludis	131.375	100.25	64.125	32	34.375	38.375	32	50.5	51.5	Ecm	#836440	Cortinarius	Agaricales
Cortinarius_fluryi	205.75	160	107.25	32.625	50.125	61.375	32.625	48.375	80.625	Ecm	#CEA06B	Cortinarius	Agaricales
Cortinarius_foetens	174	179.375	177.875	153.055	8.625	69.375	153.055	6	71.5	Ecm	#AEB3B2	Cortinarius	Agaricales	0.814001	0.217328	-0.889239	-0.284062	56.2126	0.306749	0.814001	0.217328	-0.889239	-0.284062	56.2126	0.306749	0.814001	0.217328	-0.889239	-0.284062	56.2126	0.306749	0.831518	0.843064
Cortinarius_fragrantior	103	81.75	53.5	34.8745	37.5	30.625	34.8745	51.875	40.5	Ecm	#675236	Cortinarius	Agaricales
Cortinarius_fulmineus	162.5	128.1	53.9	42.9523	65.4	42.4	42.9523	69.4	63.7	Ecm	#A38036	Cortinarius	Agaricales	0.639208	0.319179	0.862897	-0.146525	59.3193	0.272944	0.639208	0.319179	0.862897	-0.146525	59.3193	0.272944	0.639208	0.319179	0.862897	-0.146525	59.3193	0.272944	0.793802	0.804497
Cortinarius_fulminoides	188.875	127.125	67.75	29.6252	60.25	50.25	29.6252	65.25	74	Ecm	#BD7F44	Cortinarius	Agaricales	0.788855	2.19566	0.665081	-0.119536	72.0016	0.324867
Cortinarius_fulvaureus	214.625	186.125	114.625	43.3731	55.875	64.5	43.3731	47.125	84.125	Ecm	#D7BA73	Cortinarius	Agaricales
Cortinarius_fulvescens	143.625	98.375	98.625	342.351	22.375	47	342.351	32.875	57.125	Ecm	#906263	Cortinarius	Agaricales	0.233328	0.728043	0.251945	-0.0359698	61.7704	0.237015	0.233328	0.728043	0.251945	-0.0359698	61.7704	0.237015	0.233328	0.728043	0.251945	-0.0359698	61.7704	0.237015	0.711288	0.720337
Cortinarius_fulvo.ochrascens	135.5	103.125	73.625	27.9992	31.875	41.125	27.9992	46.5	53.125	Ecm	#88674A	Cortinarius	Agaricales
Cortinarius_fulvocitrinus	149.556	126	62.8889	42.7824	47.5556	41.5556	42.7824	60.1111	58.6667	Ecm	#967E3F	Cortinarius	Agaricales	1.1738	1.09973	-1.57854	0.38713	56.4477	0.331166
Cortinarius_fulvoincarnatus	205.333	169	120.667	34.5531	49.6667	63.7778	34.5531	42.3333	80.4444	Ecm	#CDA979	Cortinarius	Agaricales	1.54351	2.50518	0.291144	-0.262491	70.9919	0.349852
Cortinarius_fulvoisabellinus	111	82.75	88.75	330.155	18.5	37.875	330.155	29.375	44.375	Ecm	#6F5359	Cortinarius	Agaricales
Cortinarius_furvolaesus	133.778	98.2222	67.2222	28.2195	38.7778	39.4444	28.2195	52.3333	52.4444	Ecm	#866243	Cortinarius	Agaricales
Cortinarius_fuscobovinus	110.5	95.5	66	42.3969	27	34.625	42.3969	41.5	43.625	Ecm	#6F6042	Cortinarius	Agaricales
Cortinarius_fuscoperonatus	126.667	94	63.6667	28.2235	37	37.2222	28.2235	51.7778	49.8889	Ecm	#7F5E40	Cortinarius	Agaricales	-0.446561	1.1538	1.61919	0.351652	71.1942	0.306201	-0.446561	1.1538	1.61919	0.351652	71.1942	0.306201	-0.446561	1.1538	1.61919	0.351652	71.1942	0.306201	0.584695	0.591635
Cortinarius_fusisporus	127.25	92	87.125	0.457593	23.125	41.125	0.457593	34.75	49.75	Ecm	#7F5C57	Cortinarius	Agaricales	1.93948	0.070047	-1.28639	-0.630019	51.8781	0.150348	1.93948	0.070047	-1.28639	-0.630019	51.8781	0.150348	1.93948	0.070047	-1.28639	-0.630019	51.8781	0.150348	1.13356	1.1565
Cortinarius_galeobdolon	160	141.375	96.625	51.2751	34.5	50.75	51.2751	43	63.25	Ecm	#A08D61	Cortinarius	Agaricales
Cortinarius_gausapatus	96.625	99.125	88.625	88.3846	9.875	37.125	88.3846	16.625	39.75	Ecm	#616359	Cortinarius	Agaricales
Cortinarius_gentianeus	215.1	202.8	175.3	47.845	31.5	76.5	47.845	18.5	84.4	Ecm	#D7CBAF	Cortinarius	Agaricales
Cortinarius_gentilis	148.111	81.4444	63.8889	11.3242	46.3333	41.1111	11.3242	60.2222	58	Ecm	#945140	Cortinarius	Agaricales	-0.193762	0.972885	0.635114	0.242979	62.0559	0.268699	-0.193762	0.972885	0.635114	0.242979	62.0559	0.268699	-0.193762	0.972885	0.635114	0.242979	62.0559	0.268699	0.630377	0.638031
Cortinarius_geophilus	132.375	125.875	132.375	319.191	5.875	51.125	319.191	7.625	53.5	Ecm	#847E84	Cortinarius	Agaricales
Cortinarius_glandicolor	130.778	114.333	109	350.398	20.5556	46.6667	350.398	25	53	Ecm	#83726D	Cortinarius	Agaricales
Cortinarius_glaucescens	183.889	102.222	84.3333	9.24678	46.4444	52.4444	9.24678	54.8889	72	Ecm	#B86654	Cortinarius	Agaricales	1.31773	1.75458	-0.839247	-0.11877	61.1619	0.406039
Cortinarius_glaucopus	214.444	166.778	121	32.2428	56.3333	65.7778	32.2428	44.5556	84.2222	Ecm	#D6A779	Cortinarius	Agaricales	0.154117	1.26071	0.567654	0.269575	64.5863	0.278312	0.154117	1.26071	0.567654	0.269575	64.5863	0.278312	0.154117	1.26071	0.567654	0.269575	64.5863	0.278312	0.695877	0.704646
Cortinarius_gracilior	208	152.5	57.875	38.1249	71.5	52	38.1249	73	81.75	Ecm	#D0993A	Cortinarius	Agaricales	1.26575	1.43265	-0.287582	-0.37289	61.4524	0.276687	1.26575	1.43265	-0.287582	-0.37289	61.4524	0.276687	1.26575	1.43265	-0.287582	-0.37289	61.4524	0.276687	0.937319	0.951702
Cortinarius_guttatus	188.125	132.625	64.375	33.6366	56.375	49.5	33.6366	66.375	73.625	Ecm	#BC8540	Cortinarius	Agaricales	0.203831	2.37388	1.36852	0.247334	75.7782	0.35226	0.203831	2.37388	1.36852	0.247334	75.7782	0.35226							0.705525
Cortinarius_helobius	212.75	116	81.625	15.6172	67.25	57.75	15.6172	62.5	83.625	Ecm	#D57452	Cortinarius	Agaricales	1.27129	0.178226	-0.33596	-0.495219	57.0093	0.156349	1.27129	0.178226	-0.33596	-0.495219	57.0093	0.156349	1.27129	0.178226	-0.33596	-0.495219	57.0093	0.156349	0.93871	0.953136
Cortinarius_helvelloides	196.444	157.556	105	34.7726	52.6667	59.1111	34.7726	48.4444	77.1111	Ecm	#C49E69	Cortinarius	Agaricales	1.05492	0.684677	-0.277061	-0.353272	60.3717	0.211811	1.05492	0.684677	-0.277061	-0.353272	60.3717	0.211811	1.05492	0.684677	-0.277061	-0.353272	60.3717	0.211811	0.886235	0.899153
Cortinarius_helvolus	188.125	141.75	66.625	37.4997	54.75	50	37.4997	65.375	73.75	Ecm	#BC8E43	Cortinarius	Agaricales	1.00584	1.2138	-0.102111	-0.0606163	63.1975	0.21978	1.00584	1.2138	-0.102111	-0.0606163	63.1975	0.21978	1.00584	1.2138	-0.102111	-0.0606163	63.1975	0.21978	0.8748	0.887415
Cortinarius_hemitrichus	158.278	142.944	137.611	10.0949	13.4444	57.3333	10.0949	15.7222	62.1111	Ecm	#9E8F8A	Cortinarius	Agaricales	1.12145	0.644448	-0.686596	-0.284242	57.1095	0.20486	1.12145	0.644448	-0.686596	-0.284242	57.1095	0.20486	1.12145	0.644448	-0.686596	-0.284242	57.1095	0.20486	0.901996	0.915344
Cortinarius_henricii	147	88.625	50.125	23.3743	51.875	38.75	23.3743	67.375	57.625	Ecm	#935932	Cortinarius	Agaricales
Cortinarius_herbarum	194.875	102.375	47.375	21.873	64	47.5	21.873	75.5	76.5	Ecm	#C3662F	Cortinarius	Agaricales
Cortinarius_hercynicus	118.75	106.25	149.375	260.978	24.875	49.875	260.978	28	58.625	Ecm	#776A95	Cortinarius	Agaricales	-0.203602	2.41635	1.20392	0.890485	71.3859	0.335213	-0.203602	2.41635	1.20392	0.890485	71.3859	0.335213	-0.203602	2.41635	1.20392	0.890485	71.3859	0.335213	0.628571	0.636196
Cortinarius_heterosporus	141.222	120.889	115.667	7.87154	17	50.3333	7.87154	22	56	Ecm	#8D7974	Cortinarius	Agaricales	1.34875	1.84509	-1.90573	-0.128014	56.7784	0.427702	1.34875	1.84509	-1.90573	-0.128014	56.7784	0.427702							0.958426
Cortinarius_hillieri	174.75	155	129.875	34.2491	24.75	59.875	34.2491	27.625	68.5	Ecm	#AF9B82	Cortinarius	Agaricales
Cortinarius_hinnuleus	209.444	179.333	170.667	346.494	43	74	346.494	22.6667	83.1111	Ecm	#D1B3AB	Cortinarius	Agaricales	0.854331	0.726387	-0.0860395	-0.259084	59.8845	0.198535	0.854331	0.726387	-0.0860395	-0.259084	59.8845	0.198535	0.854331	0.726387	-0.0860395	-0.259084	59.8845	0.198535	0.840443	0.8522
Cortinarius_hinnuloides	176.25	137.375	112.75	20.6658	31.5	56.5	20.6658	36.625	69.125	Ecm	#B08971	Cortinarius	Agaricales
Cortinarius_humicola	214.286	149.786	75.7857	32.8551	68.3571	56.7857	32.8551	64.9286	84.0714	Ecm	#D6964C	Cortinarius	Agaricales	1.06706	1.51401	0.857827	-0.196486	70.8025	0.285548	1.06706	1.51401	0.857827	-0.196486	70.8025	0.285548	1.06706	1.51401	0.857827	-0.196486	70.8025	0.285548	0.889088	0.902082
Cortinarius_humolens	233.556	204.222	124.889	47.2083	69.5556	70.3333	47.2083	46.2222	91.5556	Ecm	#EACC7D	Cortinarius	Agaricales	1.18243	1.38478	-1.33594	0.274411	60.5036	0.270352
Cortinarius_huronensis	115.556	70.6667	45.5556	20.7826	43.3333	31.6667	20.7826	60.2222	45.3333	Ecm	#74472E	Cortinarius	Agaricales
Cortinarius_illibatus	229.333	207.222	166.444	42.6573	50.8889	77.4444	42.6573	28	89.8889	Ecm	#E5CFA6	Cortinarius	Agaricales	0.756295	1.32173	1.04701	-0.311223	72.3332	0.30488	0.756295	1.32173	1.04701	-0.311223	72.3332	0.30488	0.756295	1.32173	1.04701	-0.311223	72.3332	0.30488	0.818899	0.830153
Cortinarius_illuminus	177.2	88.3	23.6	24.801	77.8	39.4	24.801	85.6	69.6	Ecm	#B15818	Cortinarius	Agaricales	-0.620661	0.796265	0.882698	0.234232	58.7829	0.2493	-0.620661	0.796265	0.882698	0.234232	58.7829	0.2493	-0.620661	0.796265	0.882698	0.234232	58.7829	0.2493	0.554028	0.560512
Cortinarius_imbutus	139.375	102.625	86.5	17.8757	24.375	44.25	17.8757	38.375	54.875	Ecm	#8B6757	Cortinarius	Agaricales
Cortinarius_immissus	178.875	142	110.5	27.121	36	56.75	27.121	40.75	70.125	Ecm	#B38E6F	Cortinarius	Agaricales
Cortinarius_impennis	137	97.75	95.375	0.0317908	24.375	45.25	0.0317908	34.625	53.875	Ecm	#89625F	Cortinarius	Agaricales
Cortinarius_imperialis	149.375	144.375	158.125	280.776	12.75	59.75	280.776	12.375	63.875	Ecm	#95909E	Cortinarius	Agaricales
Cortinarius_impolitus	172.625	123.5	81.25	27.7511	41.375	49.75	27.7511	53.5	67.75	Ecm	#AD7C51	Cortinarius	Agaricales
Cortinarius_inamoenus	210.444	153.667	110.889	25.5555	55	63.1111	25.5555	48.2222	82.5556	Ecm	#D29A6F	Cortinarius	Agaricales
Cortinarius_incisus	140.875	105.75	64.875	31.751	44.375	40.25	31.751	57.25	55.125	Ecm	#8D6A41	Cortinarius	Agaricales	1.98042	0.965129	-0.512226	-0.652739	60.302	0.194099	1.98042	0.965129	-0.512226	-0.652739	60.302	0.194099	1.98042	0.965129	-0.512226	-0.652739	60.302	0.194099	1.14813	1.17202
Cortinarius_inconspicuus	127.5	85.75	64.125	20.0034	37.375	37.625	20.0034	52.875	50	Ecm	#805640	Cortinarius	Agaricales
Cortinarius_inexspectatus	201.125	148.125	94.375	30.4996	53.75	58	30.4996	54	78.75	Ecm	#C9945E	Cortinarius	Agaricales
Cortinarius_infractus	143	122.444	105.444	26.112	18.8889	48.6667	26.112	26.8889	56.1111	Ecm	#8F7A69	Cortinarius	Agaricales	0.670063	0.820493	-0.0322	-0.0970045	60.2456	0.246994	0.670063	0.820493	-0.0322	-0.0970045	60.2456	0.246994	0.670063	0.820493	-0.0322	-0.0970045	60.2456	0.246994	0.800352	0.811191
Cortinarius_inops	117.222	76.8889	90.3333	330.341	25.2222	38.1111	330.341	38.8889	46.8889	Ecm	#754D5A	Cortinarius	Agaricales
Cortinarius_insignibulbus	196.333	139.222	94.4444	26.4444	53.8889	57	26.4444	53	77.1111	Ecm	#C48B5E	Cortinarius	Agaricales
Cortinarius_integerrimus	245.75	156	100.875	22.1225	88.75	68.125	22.1225	58.75	96.5	Ecm	#F69C65	Cortinarius	Agaricales	1.52264	1.75556	1.14279	-0.437617	69.3338	0.400603	1.52264	1.75556	1.14279	-0.437617	69.3338	0.400603	1.52264	1.75556	1.14279	-0.437617	69.3338	0.400603	1.00486	1.02154
Cortinarius_intermedius	156.75	107.875	28.875	36.8755	71.25	36.5	36.8755	81.875	61.625	Ecm	#9D6C1D	Cortinarius	Agaricales
Cortinarius_ionochlorus	188.636	158.727	117.091	31.4467	36.9091	59.9091	31.4467	38.0909	73.9091	Ecm	#BD9F75	Cortinarius	Agaricales
Cortinarius_ionophyllus	175	122.333	75.8889	28.4444	50.3333	49.2222	28.4444	58.4444	68.5556	Ecm	#AF7A4C	Cortinarius	Agaricales	-1.08254	-0.276892	1.06765	0.288246	48.0509	0.167239	-1.08254	-0.276892	1.06765	0.288246	48.0509	0.167239	-1.08254	-0.276892	1.06765	0.288246	48.0509	0.167239	0.475289	0.48068
Cortinarius_ionosmus	181.75	115.375	96	12.5042	51.875	54.5	12.5042	50	71.25	Ecm	#B67360	Cortinarius	Agaricales	-0.959728	0.782516	1.92633	0.319694	68.9668	0.371145	-0.959728	0.782516	1.92633	0.319694	68.9668	0.371145	-0.959728	0.782516	1.92633	0.319694	68.9668	0.371145	0.49589	0.501558
Cortinarius_junghuhnii	161.125	102.625	63.625	22.6209	47.875	43.875	22.6209	56.875	63.25	Ecm	#A16740	Cortinarius	Agaricales	1.05553	1.03684	0.31691	-0.0322894	64.3257	0.217528	1.05553	1.03684	0.31691	-0.0322894	64.3257	0.217528	1.05553	1.03684	0.31691	-0.0322894	64.3257	0.217528	0.88638	0.899301
Cortinarius_juranus	171.5	148.375	147.875	346.973	14.875	62.25	346.973	17.125	67.75	Ecm	#AC9494	Cortinarius	Agaricales
Cortinarius_kuehneri	154.385	122.077	94.8462	27.3203	31.9231	48.9231	27.3203	40.7692	60.5385	Ecm	#9A7A5F	Cortinarius	Agaricales	-1.30022	-0.0838315	2.71776	-0.227358	84.555	0.479538	-1.30022	-0.0838315	2.71776	-0.227358	84.555	0.479538							0.439294
Cortinarius_laetissimus	196.25	128.125	93.625	25.7562	70.5	56.5	25.7562	58.875	77.125	Ecm	#C4805E	Cortinarius	Agaricales	0.386097	1.01626	1.95537	-0.348757	75.6568	0.393695
Cortinarius_laniger	218.75	168.5	110	32.3751	62.125	64.5	32.3751	50.25	85.75	Ecm	#DBA96E	Cortinarius	Agaricales	-0.545108	0.928714	0.89408	0.33945	62.7745	0.262441	-0.545108	0.928714	0.89408	0.33945	62.7745	0.262441	-0.545108	0.928714	0.89408	0.33945	62.7745	0.262441	0.567263	0.573941
Cortinarius_largus	157.222	112.111	92.8889	16.5232	30.4444	48.8889	16.5232	42.3333	61.4444	Ecm	#9D705D	Cortinarius	Agaricales	0.972461	0.355206	0.177127	-0.149996	57.4862	0.200197	0.972461	0.355206	0.177127	-0.149996	57.4862	0.200197	0.972461	0.355206	0.177127	-0.149996	57.4862	0.200197	0.867112	0.879529
Cortinarius_latus	181.875	135.5	64.5	36.1248	52.25	48.375	36.1248	65	71.25	Ecm	#B68841	Cortinarius	Agaricales
Cortinarius_lebretonii	199.889	134.111	95.1111	21.4448	57.6667	57.8889	21.4448	53.5556	78.3333	Ecm	#C8865F	Cortinarius	Agaricales	-0.577824	0.516794	-0.709067	0.0998652	54.4955	0.251293	-0.577824	0.516794	-0.709067	0.0998652	54.4955	0.251293	-0.577824	0.516794	-0.709067	0.0998652	54.4955	0.251293	0.561518	0.568112
Cortinarius_leochrous	224.875	187.5	140.25	35.9955	63.25	71.5	35.9955	38.375	88.375	Ecm	#E1BC8C	Cortinarius	Agaricales
Cortinarius_lepidus	195.875	125.875	89.625	20.4999	48.625	56	20.4999	54.375	76.75	Ecm	#C47E5A	Cortinarius	Agaricales
Cortinarius_lepistoides	159.222	143.444	118.556	38.3199	19.5556	54.4444	38.3199	25.3333	62.4444	Ecm	#9F8F77	Cortinarius	Agaricales
Cortinarius_levipileus	140.125	107.75	98.125	11.907	21.75	46.75	11.907	32.125	55	Ecm	#8C6C62	Cortinarius	Agaricales
Cortinarius_lignicola	202.75	129.625	77.125	24.6244	55.125	54.75	24.6244	61.875	79.625	Ecm	#CB824D	Cortinarius	Agaricales
Cortinarius_lilacinovelatus	216.889	193.444	164.667	24.1431	37.1111	74.6667	24.1431	26.2222	85.2222	Ecm	#D9C1A5	Cortinarius	Agaricales	0.905085	-0.100419	-2.28822	-0.133896	48.4956	0.35556
Cortinarius_limonius	250.125	178.625	91.25	33.5043	95	66.875	33.5043	63.625	98	Ecm	#FAB35B	Cortinarius	Agaricales	-0.176233	0.733913	1.15881	0.294724	63.2616	0.28678	-0.176233	0.733913	1.15881	0.294724	63.2616	0.28678	-0.176233	0.733913	1.15881	0.294724	63.2616	0.28678	0.6336	0.641306
Cortinarius_livido.ochraceus	183.625	169.375	72	52.626	56.5	50.25	52.626	62.75	72	Ecm	#B8A948	Cortinarius	Agaricales
Cortinarius_lividopallidus	160.5	141.875	162.625	295.846	11.875	60	295.846	14	64.625	Ecm	#A18EA3	Cortinarius	Agaricales
Cortinarius_lividoviolaceus	164.778	119.444	92.8889	20.2641	34.6667	50.5556	20.2641	44.6667	64.7778	Ecm	#A5775D	Cortinarius	Agaricales	0.681328	2.26727	0.749989	0.39778	72.4218	0.339504	0.681328	2.26727	0.749989	0.39778	72.4218	0.339504	0.681328	2.26727	0.749989	0.39778	72.4218	0.339504	0.802755	0.813646
Cortinarius_lucorum	198.125	166.625	135.875	28.7489	39	65.5	28.7489	31.75	77.625	Ecm	#C6A788	Cortinarius	Agaricales	0.57183	0.648532	-0.254144	0.0941743	58.1195	0.240196	0.57183	0.648532	-0.254144	0.0941743	58.1195	0.240196	0.57183	0.648532	-0.254144	0.0941743	58.1195	0.240196	0.779647	0.790041
Cortinarius_luhmannii	136.25	108.75	75.125	33.3736	34.625	41.625	33.3736	47	53.5	Ecm	#886D4B	Cortinarius	Agaricales	0.641703	0.427361	-1.59536	0.169362	52.3303	0.345487	0.641703	0.427361	-1.59536	0.169362	52.3303	0.345487	0.641703	0.427361	-1.59536	0.169362	52.3303	0.345487	0.79433	0.805037
Cortinarius_lundellii	235.125	161.375	99.375	27.3835	78.25	65.5	27.3835	57.625	92.25	Ecm	#EBA163	Cortinarius	Agaricales
Cortinarius_lustrabilis	190.5	147.375	96.625	32.6247	45.25	56.375	32.6247	49.875	74.75	Ecm	#BF9361	Cortinarius	Agaricales	-0.966318	-1.26092	2.9743	0.611362	50.4822	0.109234
Cortinarius_luteo.ornatus	125.5	74.25	57.375	14.1265	40	35.875	14.1265	54.875	49.25	Ecm	#7E4A39	Cortinarius	Agaricales
Cortinarius_lutulentus	155.625	115	65	32.3845	48.125	43.125	32.3845	59.875	61	Ecm	#9C7341	Cortinarius	Agaricales
Cortinarius_lux.nymphae	127.875	93.625	77.25	13.6817	31	40.25	13.6817	46.375	52.625	Ecm	#805E4D	Cortinarius	Agaricales
Cortinarius_magicus	106.875	75.375	34.125	32.1176	53.75	27.625	32.1176	67.125	41.75	Ecm	#6B4B22	Cortinarius	Agaricales	1.14285	1.39191	-0.11082	-0.269397	62.0581	0.244909	1.14285	1.39191	-0.11082	-0.269397	62.0581	0.244909	1.14285	1.39191	-0.11082	-0.269397	62.0581	0.244909	0.907134	0.920627
Cortinarius_mairei	165.25	109.375	117.5	343.258	36.125	52.625	343.258	36.625	64.75	Ecm	#A56D76	Cortinarius	Agaricales	0.564506	1.89181	0.245089	0.713752	70.1362	0.295605	0.564506	1.89181	0.245089	0.713752	70.1362	0.295605	0.564506	1.89181	0.245089	0.713752	70.1362	0.295605	0.77812	0.788482
Cortinarius_majusculus	197.333	170.556	113.333	40.3479	52.7778	60.8889	40.3479	43.5556	77.2222	Ecm	#C5AB71	Cortinarius	Agaricales
Cortinarius_malachius	236.125	203.25	184.25	20.8734	58.75	82.25	20.8734	22.125	92.75	Ecm	#ECCBB8	Cortinarius	Agaricales	0.373077	1.08282	0.0472303	0.114151	61.1146	0.25773	0.373077	1.08282	0.0472303	0.114151	61.1146	0.25773	0.373077	1.08282	0.0472303	0.114151	61.1146	0.25773	0.738991	0.748564
Cortinarius_malicorius	139.222	88.1111	37.1111	28.7575	60.4444	34.5556	28.7575	74.4444	54.6667	Ecm	#8B5825	Cortinarius	Agaricales	0.266908	0.389965	0.154681	0.0386416	58.8582	0.224022	0.266908	0.389965	0.154681	0.0386416	58.8582	0.224022	0.266908	0.389965	0.154681	0.0386416	58.8582	0.224022	0.717883	0.727055
Cortinarius_meinhardii	221.625	132.5	63.625	25.8759	80.5	56	25.8759	72.25	86.875	Ecm	#DE8540	Cortinarius	Agaricales	0.121271	1.84031	0.658111	0.674532	67.7423	0.276783	0.121271	1.84031	0.658111	0.674532	67.7423	0.276783	0.121271	1.84031	0.658111	0.674532	67.7423	0.276783	0.689545	0.698201
Cortinarius_microspermus	170.75	109.25	69.875	23.7445	51.125	47.125	23.7445	60.75	67	Ecm	#AB6D46	Cortinarius	Agaricales
Cortinarius_miniatopus	174.778	129	95	26.3452	41.4444	52.7778	26.3452	48.1111	68.5556	Ecm	#AF815F	Cortinarius	Agaricales	0.77002	2.07699	0.294182	-0.0620751	67.6118	0.288029
Cortinarius_minutalis	177.125	135.5	97.875	36.2275	42.875	54.25	36.2275	45.125	70.125	Ecm	#B18862	Cortinarius	Agaricales
Cortinarius_miraculosus	202.125	141.375	120.125	15.8727	44.625	63.375	15.8727	41	79.375	Ecm	#CA8D78	Cortinarius	Agaricales
Cortinarius_mirandus	154	75.4444	35.8889	19.6663	66	37.1111	19.6663	77.8889	60.2222	Ecm	#9A4B24	Cortinarius	Agaricales
Cortinarius_moenne.loccozii	130.875	89.125	81.25	4.15779	26.75	40.75	4.15779	41.375	51.25	Ecm	#835951	Cortinarius	Agaricales
Cortinarius_montanus	163.444	114.222	81.5556	22.3381	45.8889	48	22.3381	52.3333	64	Ecm	#A37252	Cortinarius	Agaricales	0.650204	2.11532	0.829964	0.425903	72.1348	0.297414	0.650204	2.11532	0.829964	0.425903	72.1348	0.297414	0.650204	2.11532	0.829964	0.425903	72.1348	0.297414	0.796131	0.806877
Cortinarius_moseri	178	98.375	48.375	23.2518	64.625	44.5	23.2518	74.5	69.875	Ecm	#B26230	Cortinarius	Agaricales
Cortinarius_mucifluoides	191.125	154.625	127	25.8752	41	62.5	25.8752	35.375	74.875	Ecm	#BF9B7F	Cortinarius	Agaricales
Cortinarius_mucifluus	145.667	100.889	56	29.2215	47.8889	39.4444	29.2215	62.6667	57.1111	Ecm	#926538	Cortinarius	Agaricales	-0.0569761	0.127199	0.464514	0.134523	52.9973	0.221398	-0.0569761	0.127199	0.464514	0.134523	52.9973	0.221398	-0.0569761	0.127199	0.464514	0.134523	52.9973	0.221398	0.655735	0.663807
Cortinarius_mucosus	164.556	70.5556	24	18.9962	79.1111	36.8889	18.9962	86.2222	64.4444	Ecm	#A54718	Cortinarius	Agaricales	-0.105375	0.952368	-0.406566	0.312561	57.8266	0.261998	-0.105375	0.952368	-0.406566	0.312561	57.8266	0.261998	-0.105375	0.952368	-0.406566	0.312561	57.8266	0.261998	0.646707	0.654629
Cortinarius_multiformis	206	149	71.375	34.7553	64.75	54.375	34.7553	66.125	80.875	Ecm	#CE9547	Cortinarius	Agaricales	0.0176788	0.821378	0.694261	0.094744	62.1135	0.273059	0.0176788	0.821378	0.694261	0.094744	62.1135	0.273059	0.0176788	0.821378	0.694261	0.094744	62.1135	0.273059	0.669785	0.678096
Cortinarius_multiformium	233.75	172.125	118.5	27.8752	75.125	69.125	27.8752	49.25	91.625	Ecm	#EAAC77	Cortinarius	Agaricales
Cortinarius_multivagus	142.375	102.375	90.375	11.1259	26.125	45.5	11.1259	37.625	55.875	Ecm	#8E665A	Cortinarius	Agaricales
Cortinarius_mussivus	157.125	94.5	52.25	32.6843	68.625	41.25	32.6843	69.125	61.625	Ecm	#9D5F34	Cortinarius	Agaricales	-0.375544	0.89077	1.50436	0.278277	65.8221	0.280765	-0.375544	0.89077	1.50436	0.278277	65.8221	0.280765	-0.375544	0.89077	1.50436	0.278277	65.8221	0.280765	0.597384	0.604517
Cortinarius_myxo.anomalus	187.5	162.25	107.25	41.6246	40.125	57.75	41.6246	43	73.75	Ecm	#BCA26B	Cortinarius	Agaricales
Cortinarius_nanceiensis	174.75	78.25	41.25	15.1209	63.25	42.5	15.1209	75.125	68.5	Ecm	#AF4E29	Cortinarius	Agaricales	0.667663	1.57707	0.715361	-0.0409152	69.5219	0.331605	0.667663	1.57707	0.715361	-0.0409152	69.5219	0.331605	0.667663	1.57707	0.715361	-0.0409152	69.5219	0.331605	0.799841	0.810668
Cortinarius_napus	142.667	85.3333	71.1111	10.5836	40.8889	41.7778	10.5836	53.5556	56	Ecm	#8F5547	Cortinarius	Agaricales	-1.30083	-0.0496688	1.25552	0.140386	51.6433	0.233962	-1.30083	-0.0496688	1.25552	0.140386	51.6433	0.233962	-1.30083	-0.0496688	1.25552	0.140386	51.6433	0.233962	0.439195	0.444115
Cortinarius_natalis	192.111	140.778	102.222	26.5577	42.2222	57.7778	26.5577	47.6667	75.3333	Ecm	#C08D66	Cortinarius	Agaricales
Cortinarius_nebularis	213.375	166.25	114.625	31.3751	54.375	64.25	31.3751	46.375	83.625	Ecm	#D5A673	Cortinarius	Agaricales
Cortinarius_neofurvolaesus	167.444	115	95.3333	15.8914	35.4444	51.6667	15.8914	44.5556	65.6667	Ecm	#A7735F	Cortinarius	Agaricales
Cortinarius_nitens	102.5	106.125	85	71.7114	12	37.75	71.7114	21.125	42.25	Ecm	#676A55	Cortinarius	Agaricales
Cortinarius_niveoglobosus	190.556	169.667	137.444	37.2057	28.8889	64.3333	37.2057	27.7778	74.7778	Ecm	#BFAA89	Cortinarius	Agaricales
Cortinarius_norrlandicus	168.5	91.875	66.125	14.2634	45.5	45.75	14.2634	61	65.875	Ecm	#A95C42	Cortinarius	Agaricales
Cortinarius_norvegicus	215.25	171.625	139.5	25.3749	49.625	69.75	25.3749	34.875	84.5	Ecm	#D7AC8C	Cortinarius	Agaricales
Cortinarius_nothosaniosus	136.5	96.125	76.875	19.2703	36	41.875	19.2703	47.25	53.375	Ecm	#89604D	Cortinarius	Agaricales
Cortinarius_nymphicolor	211.375	202.5	175.875	60.1038	27	76.25	60.1038	17.375	83	Ecm	#D3CBB0	Cortinarius	Agaricales
Cortinarius_obsoletus	139.375	95	48	31.2458	51.25	36.75	31.2458	66.875	54.75	Ecm	#8B5F30	Cortinarius	Agaricales
Cortinarius_obtusobrunneus	142.625	107.25	102.375	10.5347	18	47.75	10.5347	29.125	55.875	Ecm	#8F6B66	Cortinarius	Agaricales
Cortinarius_obtusus	156.667	121.222	91.5556	32.9453	35.6667	48.6667	32.9453	45.6667	61.7778	Ecm	#9D795C	Cortinarius	Agaricales	0.492633	0.318032	-0.0199655	-0.124667	57.4523	0.215949	0.492633	0.318032	-0.0199655	-0.124667	57.4523	0.215949	0.492633	0.318032	-0.0199655	-0.124667	57.4523	0.215949	0.763257	0.773313
Cortinarius_occidentalis	125.25	74.75	65.625	9.24925	34	37.5	9.24925	49	49.125	Ecm	#7D4B42	Cortinarius	Agaricales	0.892272	2.25123	0.620878	0.573148	70.1089	0.205102
Cortinarius_ochroleucus	169.625	161	141.125	36.9105	16	61	36.9105	20.625	66.625	Ecm	#AAA18D	Cortinarius	Agaricales
Cortinarius_odhinnii	174.625	87.75	47.375	18.2549	67.875	43.75	18.2549	73.625	68.375	Ecm	#AF582F	Cortinarius	Agaricales
Cortinarius_odoratus	146.375	159.875	91.875	69.9437	36	49.625	69.9437	43.625	63.5	Ecm	#92A05C	Cortinarius	Agaricales	1.07827	1.72542	-0.0974461	-0.252167	66.5011	0.342498	1.07827	1.72542	-0.0974461	-0.252167	66.5011	0.342498	1.07827	1.72542	-0.0974461	-0.252167	66.5011	0.342498	0.891732	0.904797
Cortinarius_odorifer	191.556	139.111	99.8889	25.8055	43.6667	57.3333	25.8055	47.2222	75.2222	Ecm	#C08B64	Cortinarius	Agaricales	0.171218	1.81039	1.64619	0.236589	76.672	0.351532	0.171218	1.81039	1.64619	0.236589	76.672	0.351532	0.171218	1.81039	1.64619	0.236589	76.672	0.351532	0.699187	0.708016
Cortinarius_olearioides	203	114.444	26.2222	29.8902	87.5556	45	29.8902	88.1111	79.5556	Ecm	#CB721A	Cortinarius	Agaricales	1.03144	0.659748	-0.725638	-0.282925	57.0959	0.232098	1.03144	0.659748	-0.725638	-0.282925	57.0959	0.232098	1.03144	0.659748	-0.725638	-0.282925	57.0959	0.232098	0.880746	0.893518
Cortinarius_olidovolvatus	221.875	180.625	132.75	33.129	57.375	69.5	33.129	40.5	87	Ecm	#DEB585	Cortinarius	Agaricales
Cortinarius_olidus	186.125	154.375	101	37.8753	39.25	56.25	37.8753	46	72.875	Ecm	#BA9A65	Cortinarius	Agaricales	0.460833	0.936179	0.678159	0.0717907	62.9991	0.260047	0.460833	0.936179	0.678159	0.0717907	62.9991	0.260047	0.460833	0.936179	0.678159	0.0717907	62.9991	0.260047	0.756749	0.766673
Cortinarius_olivaceofuscus	165.125	144	75.75	40.5282	39.75	47.25	40.5282	49.75	64.75	Ecm	#A5904C	Cortinarius	Agaricales	0.730469	0.698685	0.0719374	-0.07153	59.345	0.221222	0.730469	0.698685	0.0719374	-0.07153	59.345	0.221222	0.730469	0.698685	0.0719374	-0.07153	59.345	0.221222	0.813306	0.824433
Cortinarius_olivascentium	175.375	138.5	85.25	36.7134	43.375	51.25	36.7134	52	69	Ecm	#AF8B55	Cortinarius	Agaricales
Cortinarius_olivellus	176.375	168.875	126.375	50.5166	29.5	59.5	50.5166	29	69.25	Ecm	#B0A97E	Cortinarius	Agaricales	1.48595	2.95632	1.04046	-0.510698	73.4212	0.467971
Cortinarius_ophiopus	163.556	125.444	88	34.8657	41.4444	49.5556	34.8657	51	64.7778	Ecm	#A47D58	Cortinarius	Agaricales	1.07216	1.86576	0.0194156	-0.0514396	67.6077	0.282309	1.07216	1.86576	0.0194156	-0.0514396	67.6077	0.282309	1.07216	1.86576	0.0194156	-0.0514396	67.6077	0.282309	0.890291	0.903317
Cortinarius_orellanus	212.375	145.75	55	34.6249	65.75	52.375	34.6249	74.125	83.125	Ecm	#D49237	Cortinarius	Agaricales	0.975871	1.46007	0.319216	0.0852569	65.1663	0.293817	0.975871	1.46007	0.319216	0.0852569	65.1663	0.293817	0.975871	1.46007	0.319216	0.0852569	65.1663	0.293817	0.867894	0.880332
Cortinarius_oreobius	126.625	91.125	66.125	18.1938	32.375	37.625	18.1938	47	49.875	Ecm	#7F5B42	Cortinarius	Agaricales	-3.17568	-0.33303	1.52286	-0.0228017	61.1475	0.371072
Cortinarius_orichalceus	142.222	126.444	93.8889	79.3118	35.5556	46.7778	79.3118	44	62	Ecm	#8E7E5E	Cortinarius	Agaricales	0.807778	1.05882	1.34186	-0.561424	65.0207	0.347222	0.807778	1.05882	1.34186	-0.561424	65.0207	0.347222	0.807778	1.05882	1.34186	-0.561424	65.0207	0.347222	0.830149	0.841663
Cortinarius_osloensis	215.25	185.875	91.25	47.2596	70.5	60.125	47.2596	59.25	84.375	Ecm	#D7BA5B	Cortinarius	Agaricales
Cortinarius_osmophorus	224.75	165.75	87.375	34.6245	76.875	61.25	34.6245	61.875	88	Ecm	#E1A657	Cortinarius	Agaricales	1.43275	0.136947	-1.42803	-0.524685	52.7514	0.177903	1.43275	0.136947	-1.42803	-0.524685	52.7514	0.177903	1.43275	0.136947	-1.42803	-0.524685	52.7514	0.177903	0.980452	0.99625
Cortinarius_pachypus	183.75	134.25	111.625	16.1055	33.625	58	16.1055	40.125	72	Ecm	#B88670	Cortinarius	Agaricales
Cortinarius_paleaceus	131.545	110.455	104.273	4.88545	20.2727	46.0909	4.88545	25.5455	51.6364	Ecm	#846E68	Cortinarius	Agaricales	1.55577	0.907498	-0.269763	-0.459371	61.5875	0.183552	1.55577	0.907498	-0.269763	-0.459371	61.5875	0.183552	1.55577	0.907498	-0.269763	-0.459371	61.5875	0.183552	1.01409	1.03113
Cortinarius_pangloius	160.75	130.375	82.125	36.1297	38	47.75	36.1297	50	63.125	Ecm	#A18252	Cortinarius	Agaricales
Cortinarius_papulosus	171.111	124.111	96.4444	23.3569	38.3333	52.5556	23.3569	46.4444	67.1111	Ecm	#AB7C60	Cortinarius	Agaricales	-0.771497	0.643378	1.16584	0.466476	57.8829	0.220789	-0.771497	0.643378	1.16584	0.466476	57.8829	0.220789	-0.771497	0.643378	1.16584	0.466476	57.8829	0.220789	0.527922	0.534033
Cortinarius_paracephalixus	163.625	142.25	79	45.4991	38.5	47.625	45.4991	52.375	64.125	Ecm	#A48E4F	Cortinarius	Agaricales	1.3134	2.5247	-0.251943	-0.0782226	68.5606	0.326068	1.3134	2.5247	-0.251943	-0.0782226	68.5606	0.326068							0.949362
Cortinarius_paragaudis	135.625	88.625	62.25	21.1112	38	38.875	21.1112	54.5	53.25	Ecm	#88593E	Cortinarius	Agaricales	-1.21186	0.496514	0.91673	0.29892	60.0645	0.311833	-1.21186	0.496514	0.91673	0.29892	60.0645	0.311833	-1.21186	0.496514	0.91673	0.29892	60.0645	0.311833	0.453829	0.458938
Cortinarius_parasuaveolens	165.125	119.25	91.75	20.8792	32.625	50.5	20.8792	44.625	64.75	Ecm	#A5775C	Cortinarius	Agaricales
Cortinarius_parelegantior	214.625	183.75	131.125	28.2969	52.5	67.625	28.2969	39	84.25	Ecm	#D7B883	Cortinarius	Agaricales
Cortinarius_parevernius	130.875	93.5	67.25	24.251	42.5	38.625	24.251	53.5	51.375	Ecm	#835E43	Cortinarius	Agaricales
Cortinarius_parvannulatus	193.625	96.375	39.375	20.6256	82.25	45.625	20.6256	82	76	Ecm	#C26027	Cortinarius	Agaricales	1.03334	0.713164	-0.627777	-0.206689	58.0764	0.222744	1.03334	0.713164	-0.627777	-0.206689	58.0764	0.222744	1.03334	0.713164	-0.627777	-0.206689	58.0764	0.222744	0.881188	0.893971
Cortinarius_patibilis	132.5	88.875	47.875	29.1267	51.625	35.5	29.1267	66.25	52	Ecm	#855930	Cortinarius	Agaricales	-0.67586	-0.185587	1.35438	0.0413861	50.6245	0.232179	-0.67586	-0.185587	1.35438	0.0413861	50.6245	0.232179	-0.67586	-0.185587	1.35438	0.0413861	50.6245	0.232179	0.544427	0.550772
Cortinarius_pauperculus	206.455	113.636	86.3636	11.6088	68.5455	57.1818	11.6088	60	80.9091	Ecm	#CE7256	Cortinarius	Agaricales	-0.864657	-0.997721	0.621116	-0.0678278	60.6849	0.218	-0.864657	-0.997721	0.621116	-0.0678278	60.6849	0.218							0.511997
Cortinarius_pearsonii	179.5	120.5	88	21.1263	38.75	52.5	21.1263	51.375	70.125	Ecm	#B47958	Cortinarius	Agaricales
Cortinarius_percavus	188.5	152.625	142	358.483	28.25	64	358.483	27.875	73.875	Ecm	#BD998E	Cortinarius	Agaricales
Cortinarius_percomis	193.889	151.556	85.2222	36.8898	55.4444	54.7778	36.8898	57.5556	76.2222	Ecm	#C29855	Cortinarius	Agaricales	-0.236725	1.19589	0.954084	0.340286	65.4824	0.286981	-0.236725	1.19589	0.954084	0.340286	65.4824	0.286981	-0.236725	1.19589	0.954084	0.340286	65.4824	0.286981	0.622509	0.630037
Cortinarius_phaeopygmaeus	126.5	92.75	93.5	341.114	23.875	42.25	341.114	33.75	51.375	Ecm	#7F5D5E	Cortinarius	Agaricales	-2.67942	-0.326302	1.31341	0.569677	66.7853	0.295554	-2.67942	-0.326302	1.31341	0.569677	66.7853	0.295554							0.222523
Cortinarius_phaeosmus	159.625	114.125	71.75	28.3793	41.875	45.375	28.3793	55.375	62.625	Ecm	#A07248	Cortinarius	Agaricales
Cortinarius_pholideus	78.125	59.125	45.375	23.5052	31.5	24.125	23.5052	46.25	30.5	Ecm	#4E3B2D	Cortinarius	Agaricales	0.489191	0.553739	-0.206565	-0.0454974	56.1578	0.208023	0.489191	0.553739	-0.206565	-0.0454974	56.1578	0.208023	0.489191	0.553739	-0.206565	-0.0454974	56.1578	0.208023	0.762551	0.772592
Cortinarius_piceae	187.75	158.25	83.875	43.1521	53.875	53.375	43.1521	57.375	73.5	Ecm	#BC9E54	Cortinarius	Agaricales	-1.54456	0.5553	0.581108	0.979915	51.9862	0.162739	-1.54456	0.5553	0.581108	0.979915	51.9862	0.162739	-1.54456	0.5553	0.581108	0.979915	51.9862	0.162739	0.399603	0.404024
Cortinarius_pilatii	174.875	149.25	134.375	22.6008	23.125	60.625	22.6008	25	68.625	Ecm	#AF9586	Cortinarius	Agaricales
Cortinarius_pini	201.5	187.375	159.125	33.3487	33	70.75	33.3487	22.625	79.125	Ecm	#CABB9F	Cortinarius	Agaricales
Cortinarius_pinigaudis	168.75	114.625	59.125	30.3751	56.5	44.75	30.3751	67.25	66.125	Ecm	#A9733B	Cortinarius	Agaricales	-4.33538	1.09935	-1.51203	1.47843	41.7131	0
Cortinarius_pinophilus	208.625	171.125	120.25	34.4999	48.875	64.5	34.4999	42.75	81.625	Ecm	#D1AB78	Cortinarius	Agaricales
Cortinarius_platypus	214.75	166.375	88.25	37.1249	62.25	59.5	37.1249	59.5	84.125	Ecm	#D7A658	Cortinarius	Agaricales	1.07096	1.39335	-0.130098	-0.0570078	63.6902	0.312424	1.07096	1.39335	-0.130098	-0.0570078	63.6902	0.312424	1.07096	1.39335	-0.130098	-0.0570078	63.6902	0.312424	0.890008	0.903027
Cortinarius_plumbosus	166.5	142.75	150.875	337.383	15.625	60.75	337.383	16.375	66	Ecm	#A78F97	Cortinarius	Agaricales
Cortinarius_pluvialis	180	96.875	24.125	27.2522	76.5	40.125	27.2522	86	70.5	Ecm	#B46118	Cortinarius	Agaricales
Cortinarius_pluviorum	169.625	114.625	81.125	22.123	42.75	49.25	22.123	52.875	66.5	Ecm	#AA7351	Cortinarius	Agaricales	-3.55735	0.47362	-0.802062	1.2535	39.2944	0.0643627	-3.55735	0.47362	-0.802062	1.2535	39.2944	0.0643627							0.0905707
Cortinarius_pluvius	192.556	158.444	76.7778	42.5577	51.2222	52.8889	42.5577	60.5556	75.5556	Ecm	#C19E4D	Cortinarius	Agaricales	0.261248	0.385699	0.800633	-0.369113	62.1383	0.255115	0.261248	0.385699	0.800633	-0.369113	62.1383	0.255115	0.261248	0.385699	0.800633	-0.369113	62.1383	0.255115	0.716769	0.72592
Cortinarius_poecilopus	187.25	116.25	105.625	6.77782	39.625	57	6.77782	44.5	73.375	Ecm	#BB746A	Cortinarius	Agaricales
Cortinarius_polaris	98.75	65.875	59	9.11923	33	30.875	9.11923	45.75	38.875	Ecm	#63423B	Cortinarius	Agaricales	-2.36216	-0.684388	2.53047	-0.544769	73.9177	0.314085	-2.36216	-0.684388	2.53047	-0.544769	73.9177	0.314085	-2.36216	-0.684388	2.53047	-0.544769	73.9177	0.314085	0.271066	0.273974
Cortinarius_polymorphus	235.75	160.625	83.25	31.1274	86.375	62.5	31.1274	65.625	92.375	Ecm	#ECA153	Cortinarius	Agaricales
Cortinarius_poppyzon	175.375	128.75	115	13.377	27.75	56.875	13.377	34.625	68.875	Ecm	#AF8173	Cortinarius	Agaricales
Cortinarius_populinus	216.125	167.75	94.75	36.6244	63.75	60.75	36.6244	57	84.875	Ecm	#D8A85F	Cortinarius	Agaricales	-0.798397	-1.93657	2.00695	0.583767	44.2262	0.182349	-0.798397	-1.93657	2.00695	0.583767	44.2262	0.182349							0.523309
Cortinarius_porphyropus	148.75	112.25	75.5	29.9987	35.125	44	29.9987	49.875	58.25	Ecm	#95704C	Cortinarius	Agaricales	-0.316099	0.387488	0.343464	0.119177	53.7459	0.173399	-0.316099	0.387488	0.343464	0.119177	53.7459	0.173399	-0.316099	0.387488	0.343464	0.119177	53.7459	0.173399	0.608089	0.615388
Cortinarius_praestans	129.1	95.2	86.6	11.6043	23.2	42.4	11.6043	34.8	50.6	Ecm	#815F57	Cortinarius	Agaricales	0.506706	1.25148	0.9945	0.0921848	66.4226	0.287177	0.506706	1.25148	0.9945	0.0921848	66.4226	0.287177	0.506706	1.25148	0.9945	0.0921848	66.4226	0.287177	0.766151	0.776265
Cortinarius_praestigiosus	151	107.667	89.1111	17.7779	30.5556	47.2222	17.7779	42.1111	59.1111	Ecm	#976C59	Cortinarius	Agaricales	-0.307145	0.129768	0.923463	-0.0874392	55.3214	0.158471	-0.307145	0.129768	0.923463	-0.0874392	55.3214	0.158471	-0.307145	0.129768	0.923463	-0.0874392	55.3214	0.158471	0.609708	0.617033
Cortinarius_prasinus	177.222	133	91	27.7939	43.2222	52.5556	27.7939	50.1111	69.4444	Ecm	#B1855B	Cortinarius	Agaricales	1.4404	1.5135	0.193084	-0.36661	65.8311	0.357707	1.4404	1.5135	0.193084	-0.36661	65.8311	0.357707	1.4404	1.5135	0.193084	-0.36661	65.8311	0.357707	0.982494	0.998363
Cortinarius_pratensis	175.125	113	85.625	17.7505	42.125	51	17.7505	52	68.625	Ecm	#AF7156	Cortinarius	Agaricales	2.08162	-0.809524	-0.0370164	-0.437694	51.5926	0.0495805	2.08162	-0.809524	-0.0370164	-0.437694	51.5926	0.0495805	2.08162	-0.809524	-0.0370164	-0.437694	51.5926	0.0495805	1.18637	1.21311
Cortinarius_privignoides	139.375	83	41.375	25.2503	54.375	35.5	25.2503	70.125	54.625	Ecm	#8B5329	Cortinarius	Agaricales	0.784219	1.37761	0.720885	-0.192266	70.4875	0.309865	0.784219	1.37761	0.720885	-0.192266	70.4875	0.309865	0.784219	1.37761	0.720885	-0.192266	70.4875	0.309865	0.824984	0.836377
Cortinarius_privignorum	203.75	151.875	71.625	37.0003	65.5	54	37.0003	65.125	79.625	Ecm	#CC9848	Cortinarius	Agaricales
Cortinarius_psammocephalus	137.125	101.875	80	22.875	27.875	42.625	22.875	42.375	53.75	Ecm	#896650	Cortinarius	Agaricales	1.52403	-0.453708	0.380361	-0.660916	56.5581	0.129412	1.52403	-0.453708	0.380361	-0.660916	56.5581	0.129412	1.52403	-0.453708	0.380361	-0.660916	56.5581	0.129412	1.00524	1.02194
Cortinarius_pseudoarcuatorum	164	116.75	88.5	22.2524	35.125	49.625	22.2524	47.125	64.125	Ecm	#A47559	Cortinarius	Agaricales	1.07648	1.84887	-0.793709	0.125484	64.9609	0.406609
Cortinarius_pseudocyanites	120.625	110.75	91.5	42.1728	19.125	41.5	42.1728	29.625	47.875	Ecm	#796F5C	Cortinarius	Agaricales	0.869582	2.0233	0.851615	0.223345	73.6809	0.409978	0.869582	2.0233	0.851615	0.223345	73.6809	0.409978							0.84384
Cortinarius_pseudoduracinus	182.125	129.875	97	22.8688	44.875	54.75	22.8688	47.875	71.5	Ecm	#B68261	Cortinarius	Agaricales
Cortinarius_pseudoglaucopus	167	136.875	86.5	37.2592	42.875	49.75	37.2592	50.875	65.5	Ecm	#A78957	Cortinarius	Agaricales	-0.178428	1.44647	0.786642	0.100141	66.325	0.2774	-0.178428	1.44647	0.786642	0.100141	66.325	0.2774	-0.178428	1.44647	0.786642	0.100141	66.325	0.2774	0.633196	0.640896
Cortinarius_pseudonapus	141.25	121.625	70.5	43.2502	37.5	41.5	43.2502	51.5	55.5	Ecm	#8D7A47	Cortinarius	Agaricales	0.687862	1.98158	1.7903	-0.31761	78.2138	0.428299
Cortinarius_pseudoprivignus	181	116	83.125	19.8745	43.25	51.875	19.8745	54.5	71.125	Ecm	#B57453	Cortinarius	Agaricales
Cortinarius_pseudorubricosus	186.111	156.333	144.889	11.5635	21.8889	64.8889	11.5635	23.4444	72.8889	Ecm	#BA9C91	Cortinarius	Agaricales
Cortinarius_pseudosalor	196.625	127.375	55.625	29.9971	66.375	49.625	29.9971	72.25	77.125	Ecm	#C57F38	Cortinarius	Agaricales	1.35226	3.08215	1.50542	-0.31092	74.797	0.449998
Cortinarius_pseudosuillus	184.25	145.125	114	26.8747	37.625	58.375	26.8747	38.375	72.25	Ecm	#B89172	Cortinarius	Agaricales
Cortinarius_psittacinus	172.25	143.875	82.375	41.0001	38.625	49.875	41.0001	52.5	67.5	Ecm	#AC9052	Cortinarius	Agaricales
Cortinarius_pulchripes	94.5	74	82	328.972	12.25	33.125	328.972	21.5	37.25	Ecm	#5F4A52	Cortinarius	Agaricales	1.23364	1.38739	0.0968059	-0.134114	66.1992	0.259967	1.23364	1.38739	0.0968059	-0.134114	66.1992	0.259967	1.23364	1.38739	0.0968059	-0.134114	66.1992	0.259967	0.929317	0.943456
Cortinarius_purpurascens	166.556	136.556	154.667	320.668	17	59.6667	320.668	18.7778	66	Ecm	#A7899B	Cortinarius	Agaricales	0.929852	0.662617	0.185845	-0.124092	60.1229	0.206473	0.929852	0.662617	0.185845	-0.124092	60.1229	0.206473	0.929852	0.662617	0.185845	-0.124092	60.1229	0.206473	0.857398	0.86957
Cortinarius_purpureus	156.125	99.25	58	25.5	51.375	41.875	25.5	64.625	61.25	Ecm	#9C633A	Cortinarius	Agaricales
Cortinarius_quarciticus	159.5	117.875	108.75	10.1256	23.625	52.5	10.1256	32.25	62.375	Ecm	#A0766D	Cortinarius	Agaricales
Cortinarius_rapaceus	203.111	191.444	157.111	51.5644	37	70.6667	51.5644	24.8889	80.1111	Ecm	#CBBF9D	Cortinarius	Agaricales	0.638041	2.12666	0.792193	0.189753	72.8335	0.418381	0.638041	2.12666	0.792193	0.189753	72.8335	0.418381	0.638041	2.12666	0.792193	0.189753	72.8335	0.418381	0.793555	0.804245
Cortinarius_regis.romae	179.5	161.375	131.75	55.7576	24.375	61.5	55.7576	28.25	71.25	Ecm	#B4A184	Cortinarius	Agaricales
Cortinarius_renidens	169.25	107.625	78	19.8695	42.75	48.5	19.8695	55.125	66.375	Ecm	#A96C4E	Cortinarius	Agaricales	-0.264464	1.1143	1.44426	0.306233	69.2272	0.306515	-0.264464	1.1143	1.44426	0.306233	69.2272	0.306515	-0.264464	1.1143	1.44426	0.306233	69.2272	0.306515	0.617453	0.6249
Cortinarius_rheubarbarinus	142.25	116.375	112.125	358.097	15.875	49.5	358.097	23.375	55.875	Ecm	#8E7470	Cortinarius	Agaricales
Cortinarius_rhizophorus	202	183.875	123.125	47.1217	42.75	63.875	47.1217	39.25	79.25	Ecm	#CAB87B	Cortinarius	Agaricales
Cortinarius_rickenianus	215	158.333	106.889	28.1086	56.7778	63.1111	28.1086	49.8889	84.2222	Ecm	#D79E6B	Cortinarius	Agaricales	1.88834	0.656302	-0.640944	-0.715765	60.8705	0.240912	1.88834	0.656302	-0.640944	-0.715765	60.8705	0.240912							1.11597
Cortinarius_riederi	186.5	116.75	68.25	24.5	55.125	50	24.5	64.125	73.125	Ecm	#BB7544	Cortinarius	Agaricales	-1.22235	-0.0280411	1.73632	0.860916	53.7909	0.225647	-1.22235	-0.0280411	1.73632	0.860916	53.7909	0.225647	-1.22235	-0.0280411	1.73632	0.860916	53.7909	0.225647	0.452097	0.457184
Cortinarius_rigens	130.556	110	80.3333	36.3303	26.2222	41.3333	36.3303	38.8889	51.1111	Ecm	#836E50	Cortinarius	Agaricales	0.69504	0.594004	0.265935	-0.160136	61.003	0.209079	0.69504	0.594004	0.265935	-0.160136	61.003	0.209079	0.69504	0.594004	0.265935	-0.160136	61.003	0.209079	0.805687	0.816643
Cortinarius_rigidipes	107	87.625	69	28.8735	22.125	34.625	28.8735	35	41.75	Ecm	#6B5845	Cortinarius	Agaricales
Cortinarius_rigidiusculus	146.5	114.75	124.5	338.864	17.25	51.375	338.864	24	57.75	Ecm	#93737D	Cortinarius	Agaricales
Cortinarius_rigidus	136	99.375	71.875	25.4999	33.625	40.75	25.4999	47.25	53.375	Ecm	#886348	Cortinarius	Agaricales
Cortinarius_romagnesii	82	70	72.2222	312.817	12.1111	29.8889	312.817	20.5556	33.2222	Ecm	#524648	Cortinarius	Agaricales
Cortinarius_roseipes	127.222	100.667	86.7778	19.7764	19.4444	42	19.7764	31.8889	49.7778	Ecm	#7F6557	Cortinarius	Agaricales
Cortinarius_roseoarmillatus	169	134.25	110.5	23.9999	32.375	54.875	23.9999	36.75	66.375	Ecm	#A9866F	Cortinarius	Agaricales
Cortinarius_rubellus	213.111	138.889	86.1111	25.9941	64.1111	58.7778	25.9941	60.6667	83.6667	Ecm	#D58B56	Cortinarius	Agaricales	0.353216	0.439639	0.995176	0.118824	60.8045	0.248343	0.353216	0.439639	0.995176	0.118824	60.8045	0.248343	0.353216	0.439639	0.995176	0.118824	60.8045	0.248343	0.735012	0.744508
Cortinarius_rubicundulus	231	176.75	115.75	31.7527	72	67.75	31.7527	50	90.5	Ecm	#E7B174	Cortinarius	Agaricales	0.461574	0.637921	1.32342	0.108888	60.6102	0.220884	0.461574	0.637921	1.32342	0.108888	60.6102	0.220884	0.461574	0.637921	1.32342	0.108888	60.6102	0.220884	0.7569	0.766827
Cortinarius_rufo.olivaceus	196.889	150.889	141.667	6.69938	35.5556	66.2222	6.69938	30.4444	77.2222	Ecm	#C5978E	Cortinarius	Agaricales
Cortinarius_rufostriatus	125.75	70.375	50.75	14.3728	49.625	34.625	14.3728	63.625	49.25	Ecm	#7E4633	Cortinarius	Agaricales	-1.74927	0.0852044	2.5238	0.335719	84.7069	0.449739
Cortinarius_rugosus	179.111	127.556	72.4444	31.1102	45.6667	49.3333	31.1102	59.6667	70.2222	Ecm	#B38048	Cortinarius	Agaricales
Cortinarius_russeus	181.111	151.667	110.333	37.5759	33.3333	57.1111	37.5759	40.2222	71.2222	Ecm	#B5986E	Cortinarius	Agaricales
Cortinarius_sabuletorum	190	146.375	135.5	11.2507	31.5	63.75	11.2507	29.375	74.375	Ecm	#BE9288	Cortinarius	Agaricales
Cortinarius_saginus	157	108	62.625	28.1337	43.25	43.125	28.1337	59.5	61.5	Ecm	#9D6C3F	Cortinarius	Agaricales	-0.400573	0.654345	1.48206	0.403105	63.9671	0.267725	-0.400573	0.654345	1.48206	0.403105	63.9671	0.267725	-0.400573	0.654345	1.48206	0.403105	63.9671	0.267725	0.592899	0.599964
Cortinarius_salicis	209.333	181.222	151.444	30.6656	41.2222	70.6667	30.6656	28	82	Ecm	#D1B597	Cortinarius	Agaricales
Cortinarius_salor	164.875	146.75	166.125	288.799	22.875	63.375	288.799	20.5	70.375	Ecm	#A593A6	Cortinarius	Agaricales	0.304876	1.19481	1.03721	0.112671	68.6423	0.289602	0.304876	1.19481	1.03721	0.112671	68.6423	0.289602	0.304876	1.19481	1.03721	0.112671	68.6423	0.289602	0.725386	0.734699
Cortinarius_sanguineus	162	76.3333	99.2222	342.892	40	46.7778	342.892	53.6667	63.6667	Ecm	#A24C63	Cortinarius	Agaricales	0.509683	0.76651	0.0934664	-0.120816	60.9528	0.241977	0.509683	0.76651	0.0934664	-0.120816	60.9528	0.241977	0.509683	0.76651	0.0934664	-0.120816	60.9528	0.241977	0.766764	0.776891
Cortinarius_saniosus	149.125	100.875	35.75	34.8771	69	36.125	34.8771	78.75	58.375	Ecm	#956524	Cortinarius	Agaricales	1.22184	0.16253	-0.540071	-0.372216	54.7463	0.186696	1.22184	0.16253	-0.540071	-0.372216	54.7463	0.186696	1.22184	0.16253	-0.540071	-0.372216	54.7463	0.186696	0.926394	0.940447
Cortinarius_saporatus	142.5	96	40.5	30.5095	60.125	35.875	30.5095	71.625	56	Ecm	#8F6029	Cortinarius	Agaricales	0.891622	1.58073	-0.0442205	-0.057309	63.8355	0.277512	0.891622	1.58073	-0.0442205	-0.057309	63.8355	0.277512	0.891622	1.58073	-0.0442205	-0.057309	63.8355	0.277512	0.848774	0.860733
Cortinarius_saturatus	93.875	63.75	31.875	30.5008	53.875	24.75	30.5008	68.125	37	Ecm	#5E4020	Cortinarius	Agaricales	1.21322	2.31215	1.48923	-0.804244	72.0691	0.411522
Cortinarius_saturninus	71.25	44.625	23.875	26.5001	50.5	18.625	26.5001	66.375	27.875	Ecm	#472D18	Cortinarius	Agaricales	1.04823	0.0577934	-0.347225	-0.286955	54.5499	0.177229	1.04823	0.0577934	-0.347225	-0.286955	54.5499	0.177229	1.04823	0.0577934	-0.347225	-0.286955	54.5499	0.177229	0.884668	0.897543
Cortinarius_scandens	225.75	169.125	116.5	32.4024	70.5	67.125	32.4024	49.5	88.5	Ecm	#E2A975	Cortinarius	Agaricales	1.19531	0.528906	0.262183	-0.587827	63.4329	0.197055	1.19531	0.528906	0.262183	-0.587827	63.4329	0.197055							0.919871
Cortinarius_scaurus	145.25	92.375	50.875	25.5025	57	38.5	25.5025	68	57	Ecm	#915C33	Cortinarius	Agaricales	-0.117813	0.252119	1.14199	0.150077	58.8134	0.257891	-0.117813	0.252119	1.14199	0.150077	58.8134	0.257891	-0.117813	0.252119	1.14199	0.150077	58.8134	0.257891	0.644397	0.65228
Cortinarius_scotoides	66.375	44.25	42.125	2.86803	23.5	21.125	2.86803	37.25	26	Ecm	#422C2A	Cortinarius	Agaricales	-4.21567	-1.34814	0.857898	-0.115042	46.6871	0.13153
Cortinarius_scutulatus	216.222	176.778	160.778	21.8807	48.1111	74	21.8807	27.1111	84.8889	Ecm	#D8B1A1	Cortinarius	Agaricales
Cortinarius_sebaceus	160.75	97.375	49.75	25.507	55	41.25	25.507	69.5	63	Ecm	#A16132	Cortinarius	Agaricales	0.185521	1.30819	0.86584	0.323519	63.9748	0.270193	0.185521	1.30819	0.86584	0.323519	63.9748	0.270193	0.185521	1.30819	0.86584	0.323519	63.9748	0.270193	0.701963	0.710842
Cortinarius_selandicus	183	156.5	145.875	12.2919	24.875	64.375	12.2919	23.5	71.75	Ecm	#B79D92	Cortinarius	Agaricales
Cortinarius_semisanguineus	185	113.111	48.6667	28.1119	68.5556	45.6667	28.1119	75.7778	72.4444	Ecm	#B97131	Cortinarius	Agaricales	0.652806	0.61282	-0.191671	-0.120405	58.0037	0.219774	0.652806	0.61282	-0.191671	-0.120405	58.0037	0.219774	0.652806	0.61282	-0.191671	-0.120405	58.0037	0.219774	0.796683	0.807441
Cortinarius_semivestitus	185.556	119	92.1111	16.6703	49.1111	54.3333	16.6703	51.3333	72.8889	Ecm	#BA775C	Cortinarius	Agaricales
Cortinarius_septentrionalis	174.667	96.1111	45.7778	23.0045	73.2222	43	23.0045	76.6667	68.4444	Ecm	#AF602E	Cortinarius	Agaricales	-2.91923	-0.843886	0.562606	0.181586	38.4374	0.15523	-2.91923	-0.843886	0.562606	0.181586	38.4374	0.15523							0.186188
Cortinarius_sericeofulvus	179.556	146.111	117.444	28.0003	34.4444	58.1111	28.0003	37	70.4444	Ecm	#B49275	Cortinarius	Agaricales
Cortinarius_serratissimus	144.333	105.778	102.778	356.248	20.4444	48.1111	356.248	32.2222	57.7778	Ecm	#906A67	Cortinarius	Agaricales
Cortinarius_sodagnitus	188.5	165.75	162.5	345.98	42.125	67.875	345.98	29.625	80	Ecm	#BDA6A3	Cortinarius	Agaricales	1.32506	1.33256	-0.437438	-0.309269	63.2167	0.262405	1.32506	1.33256	-0.437438	-0.309269	63.2167	0.262405	1.32506	1.33256	-0.437438	-0.309269	63.2167	0.262405	0.952337	0.967193
Cortinarius_solis.occasus	178.556	130.444	92.8889	26.8879	37.8889	53.3333	26.8879	48.2222	70.1111	Ecm	#B3825D	Cortinarius	Agaricales
Cortinarius_sommerfeltii	153.125	83.875	58.625	12.7935	50.125	41.375	12.7935	60.75	60	Ecm	#99543B	Cortinarius	Agaricales	0.378874	1.23827	0.483346	0.132216	64.04	0.282562	0.378874	1.23827	0.483346	0.132216	64.04	0.282562	0.378874	1.23827	0.483346	0.132216	64.04	0.282562	0.740155	0.749751
Cortinarius_sordescens	193.333	170.222	137.778	36.0005	38.1111	65	36.0005	28.6667	75.8889	Ecm	#C1AA8A	Cortinarius	Agaricales
Cortinarius_sordidemaculatus	121.556	78.5556	59.7778	17.9999	34.6667	35.5556	17.9999	51.2222	47.8889	Ecm	#7A4F3C	Cortinarius	Agaricales	-0.267638	0.3013	0.921899	0.498399	50.5904	0.158794
Cortinarius_spadicellus	152.25	109.75	70	29.5003	42.25	43.5	29.5003	56.375	59.625	Ecm	#986E46	Cortinarius	Agaricales	-0.614872	-0.641025	1.30925	0.473109	52.7776	0.203061	-0.614872	-0.641025	1.30925	0.473109	52.7776	0.203061	-0.614872	-0.641025	1.30925	0.473109	52.7776	0.203061	0.555038	0.561537
Cortinarius_spectabilis	156.444	148.222	141.222	16.7809	8.88889	58.1111	16.7809	11.5556	61.8889	Ecm	#9C948D	Cortinarius	Agaricales	-0.381339	1.50437	-0.0749891	0.521674	59.5536	0.143142
Cortinarius_sphagneti	170.333	108.667	65.5556	24.2397	49.6667	46.2222	24.2397	62.8889	66.7778	Ecm	#AA6D42	Cortinarius	Agaricales
Cortinarius_sphagnogenus	186.333	159.222	148.111	13.245	22.8889	65	13.245	22.3333	73	Ecm	#BA9F94	Cortinarius	Agaricales
Cortinarius_sphagnophilus	217.778	166.222	99.7778	33.6665	62.6667	62.2222	33.6665	54.5556	85.4444	Ecm	#DAA664	Cortinarius	Agaricales	0.0766043	-0.649037	1.42998	0.347041	50.4312	0.263063	0.0766043	-0.649037	1.42998	0.347041	50.4312	0.263063	0.0766043	-0.649037	1.42998	0.347041	50.4312	0.263063	0.680986	0.689491
Cortinarius_spilomeus	129.875	110.5	104.25	11.5058	13.75	45.75	11.5058	22.25	51.125	Ecm	#826F68	Cortinarius	Agaricales	-0.0352403	0.716881	1.62726	0.216228	65.5155	0.294283	-0.0352403	0.716881	1.62726	0.216228	65.5155	0.294283	-0.0352403	0.716881	1.62726	0.216228	65.5155	0.294283	0.65981	0.667951
Cortinarius_splendens	160.5	134.875	34.625	44.2268	71.25	38.375	44.2268	78.625	62.875	Ecm	#A18723	Cortinarius	Agaricales	0.958865	1.43735	0.348379	-0.103329	67.3152	0.289477	0.958865	1.43735	0.348379	-0.103329	67.3152	0.289477	0.958865	1.43735	0.348379	-0.103329	67.3152	0.289477	0.864	0.876339
Cortinarius_splendificus	177.625	122.75	88.5	23.0026	47.625	52.125	23.0026	52.875	69.75	Ecm	#B27B59	Cortinarius	Agaricales
Cortinarius_squamulosus	227.333	164.667	106.667	28.8863	80.8889	65.3333	28.8863	54.7778	89	Ecm	#E3A56B	Cortinarius	Agaricales
Cortinarius_stillatitius	141.5	100.5	53.75	31.7574	51.625	38.375	31.7574	64.75	55.5	Ecm	#8E6536	Cortinarius	Agaricales	-0.0412443	1.143	0.342572	0.114646	62.5936	0.26591	-0.0412443	1.143	0.342572	0.114646	62.5936	0.26591	-0.0412443	1.143	0.342572	0.114646	62.5936	0.26591	0.658683	0.666805
Cortinarius_strenuipes	170.667	171.333	173.556	197.532	17.1111	67.3333	197.532	8.33333	69.7778	Ecm	#ABABAE	Cortinarius	Agaricales
Cortinarius_striaepilus	188.333	112.889	62.6667	24.1096	57.1111	49.2222	24.1096	67.3333	73.7778	Ecm	#BC713F	Cortinarius	Agaricales
Cortinarius_suaveolens	157.125	131.25	115.625	19.6748	18.5	53.5	19.6748	26.5	61.625	Ecm	#9D8374	Cortinarius	Agaricales	0.717194	1.01661	-0.936995	0.130409	57.1472	0.23703	0.717194	1.01661	-0.936995	0.130409	57.1472	0.23703	0.717194	1.01661	-0.936995	0.130409	57.1472	0.23703	0.810445	0.821507
Cortinarius_subannulatus	162.667	146.444	129.667	27.384	17	57.2222	27.384	21.3333	63.8889	Ecm	#A39282	Cortinarius	Agaricales
Cortinarius_subargentatus	209.444	208	211	280.931	21.8889	82.1111	280.931	3.44444	83.5556	Ecm	#D1D0D3	Cortinarius	Agaricales
Cortinarius_subarquatus	162.75	131.125	84.75	35.372	41.125	48.375	35.372	49.625	63.625	Ecm	#A38355	Cortinarius	Agaricales	1.24611	1.41574	-0.231233	-0.664586	63.683	0.242272
Cortinarius_subbalteatus	196.333	153.222	103.333	32.3336	46.4444	58.7778	32.3336	47.5556	77.1111	Ecm	#C49967	Cortinarius	Agaricales	1.14449	2.63849	1.63754	-0.0156817	76.0882	0.403677
Cortinarius_subelegantior	245.222	193.111	132	32.2211	85.6667	74	32.2211	46.1111	96.1111	Ecm	#F5C184	Cortinarius	Agaricales
Cortinarius_suberi	134.778	117	96.7778	31.8924	19.8889	45.3333	31.8924	29.7778	52.7778	Ecm	#877561	Cortinarius	Agaricales	-2.0492	-0.474985	1.13432	0.830652	43.5407	0.125598	-2.0492	-0.474985	1.13432	0.830652	43.5407	0.125598							0.3196
Cortinarius_subfloccopus	194.125	99	95.375	1.64137	50	56.25	1.64137	53	76.125	Ecm	#C2635F	Cortinarius	Agaricales	0.326002	2.05459	-0.188644	0.0032602	68.1848	0.400702
Cortinarius_subhygrophanus	154.111	144.444	141.444	355.672	7.44444	57.7778	355.672	9.77778	60.6667	Ecm	#9A908D	Cortinarius	Agaricales
Cortinarius_sublanatus	182.222	149.556	102.889	35.1105	37.4444	56	35.1105	43.5556	71.4444	Ecm	#B69667	Cortinarius	Agaricales
Cortinarius_sublatisporus	182.444	170.889	149	50.9371	29.1111	65.3333	50.9371	23.3333	72.2222	Ecm	#B6AB95	Cortinarius	Agaricales
Cortinarius_sublilacinopes	187.25	171.25	86.5	51.2741	54.125	53.875	51.2741	56.625	73.625	Ecm	#BBAB57	Cortinarius	Agaricales
Cortinarius_suboenochelis	227.333	147.222	100.444	21.3633	83.3333	64.5556	21.3633	57.1111	89.2222	Ecm	#E39364	Cortinarius	Agaricales	-2.89115	0.963015	-0.553084	1.47218	46.5516	0.117813
Cortinarius_subporphyropus	190.444	186.444	193.889	277.865	7.77778	74.8889	277.865	4.44444	76.3333	Ecm	#BEBAC2	Cortinarius	Agaricales
Cortinarius_subtigrinus	161.333	122.667	124.333	353.846	21.7778	54.8889	353.846	28.2222	63.2222	Ecm	#A17B7C	Cortinarius	Agaricales
Cortinarius_subtortus	215.5	172.125	78.25	40.4994	65.75	57.5	40.4994	63.625	84.5	Ecm	#D8AC4E	Cortinarius	Agaricales	0.247424	1.08307	0.840959	0.0434018	65.8104	0.28008	0.247424	1.08307	0.840959	0.0434018	65.8104	0.28008	0.247424	1.08307	0.840959	0.0434018	65.8104	0.28008	0.714052	0.723152
Cortinarius_subtorvus	154.125	112.125	86.375	22.1381	33	47.125	22.1381	45.5	60.625	Ecm	#9A7056	Cortinarius	Agaricales	-2.80963	-0.598255	0.651491	0.169031	50.169	0.201562	-2.80963	-0.598255	0.651491	0.169031	50.169	0.201562	-2.80963	-0.598255	0.651491	0.169031	50.169	0.201562	0.20276	0.204911
Cortinarius_subturibulosus	117.444	105.667	105.667	350.087	11.5556	43.4444	350.087	18	47.7778	Ecm	#756A6A	Cortinarius	Agaricales
Cortinarius_subvalidus	189.75	117.375	53.875	27.0009	62.625	47.875	27.0009	72	74.625	Ecm	#BE7536	Cortinarius	Agaricales	0.999962	2.82033	1.83288	-0.328261	76.715	0.432628	0.999962	2.82033	1.83288	-0.328261	76.715	0.432628							0.873441
Cortinarius_subviolascens	176.111	131.333	126	4.29702	30.4444	58.7778	4.29702	32	69	Ecm	#B0837E	Cortinarius	Agaricales
Cortinarius_sulphurinus	138.875	136.625	72.375	57.6288	50.125	41.75	57.6288	56.375	54.875	Ecm	#8B8948	Cortinarius	Agaricales	-0.947264	0.168331	1.06945	0.402912	54.7045	0.147164	-0.947264	0.168331	1.06945	0.402912	54.7045	0.147164	-0.947264	0.168331	1.06945	0.402912	54.7045	0.147164	0.497994	0.50369
Cortinarius_superbus	189.5	140.875	106.75	24.8926	48.75	58.25	24.8926	44.875	74.625	Ecm	#BE8D6B	Cortinarius	Agaricales
Cortinarius_tabularis	239.875	188.625	139.25	29.5	79.375	74.25	29.5	42.25	94.125	Ecm	#F0BD8B	Cortinarius	Agaricales	0.733732	0.0480763	0.193582	-0.213585	57.5724	0.19877	0.733732	0.0480763	0.193582	-0.213585	57.5724	0.19877	0.733732	0.0480763	0.193582	-0.213585	57.5724	0.19877	0.814011	0.825154
Cortinarius_talus	205.625	187.25	167.875	24.4169	25.75	73.25	24.4169	19.125	80.5	Ecm	#CEBBA8	Cortinarius	Agaricales	0.40855	0.460068	-0.17643	-0.0865274	55.0014	0.238679	0.40855	0.460068	-0.17643	-0.0865274	55.0014	0.238679	0.40855	0.460068	-0.17643	-0.0865274	55.0014	0.238679	0.746134	0.755847
Cortinarius_terpsichores	133.375	106.375	121.375	326.61	12.875	46.875	326.61	20.75	52.25	Ecm	#856A79	Cortinarius	Agaricales	1.04179	1.87587	-0.255348	0.000540616	64.9011	0.360626	1.04179	1.87587	-0.255348	0.000540616	64.9011	0.360626	1.04179	1.87587	-0.255348	0.000540616	64.9011	0.360626	0.883161	0.895997
Cortinarius_testaceofolius	162.25	126.5	110	18.373	23.5	53.375	18.373	32	63.75	Ecm	#A27F6E	Cortinarius	Agaricales	-0.922511	-0.215698	0.153341	0.533439	45.6812	0.222112
Cortinarius_tigrinipes	189.778	160.889	138.111	25.6818	35	64.2222	25.6818	29.5556	74.5556	Ecm	#BEA18A	Cortinarius	Agaricales
Cortinarius_tiliae	126.556	91.2222	35.1111	36.6706	60.5556	31.6667	36.6706	74	49.7778	Ecm	#7F5B23	Cortinarius	Agaricales
Cortinarius_tofaceus	199.667	121.556	47.2222	29.3337	73.7778	48.3333	29.3337	77.6667	78.2222	Ecm	#C87A2F	Cortinarius	Agaricales	0.466393	1.11506	1.28685	0.450072	67.9974	0.359525	0.466393	1.11506	1.28685	0.450072	67.9974	0.359525	0.466393	1.11506	1.28685	0.450072	67.9974	0.359525	0.757884	0.767831
Cortinarius_tomentosus	174.778	132.556	67.2222	36.1184	47.3333	47.5556	36.1184	61.5556	68.4444	Ecm	#AF8543	Cortinarius	Agaricales
Cortinarius_tortuosus	121.75	100.375	101.5	347.626	18.25	43.375	347.626	26.75	48.75	Ecm	#7A6466	Cortinarius	Agaricales	-0.648754	0.959078	0.655345	0.183479	59.827	0.240023	-0.648754	0.959078	0.655345	0.183479	59.827	0.240023	-0.648754	0.959078	0.655345	0.183479	59.827	0.240023	0.549135	0.555548
Cortinarius_torvus	138.852	109.852	96.6667	14.7013	24.7037	46.1111	14.7013	34.2593	54.4815	Ecm	#8B6E61	Cortinarius	Agaricales	1.02759	0.792802	-0.602876	-0.270111	58.1885	0.23245	1.02759	0.792802	-0.602876	-0.270111	58.1885	0.23245	1.02759	0.792802	-0.602876	-0.270111	58.1885	0.23245	0.879848	0.892596
Cortinarius_traganus	191	153.25	153.5	348.651	27.875	65.875	348.651	24.75	75.375	Ecm	#BF999A	Cortinarius	Agaricales	-0.116573	1.1672	0.537418	0.223933	64.5435	0.275569	-0.116573	1.1672	0.537418	0.223933	64.5435	0.275569	-0.116573	1.1672	0.537418	0.223933	64.5435	0.275569	0.644627	0.652514
Cortinarius_transiens	179.222	118.222	104.333	9.33691	34.1111	55.4444	9.33691	42.6667	70.4444	Ecm	#B37668	Cortinarius	Agaricales
Cortinarius_triformis	116.75	52.5	45.125	6.49908	55.25	31.625	6.49908	67.75	45.875	Ecm	#75352D	Cortinarius	Agaricales	0.327467	1.19275	0.735959	0.143776	67.2703	0.305548	0.327467	1.19275	0.735959	0.143776	67.2703	0.305548	0.327467	1.19275	0.735959	0.143776	67.2703	0.305548	0.729874	0.739272
Cortinarius_triumphans	163.889	125.778	70.1111	36.2204	46.4444	45.8889	36.2204	57.8889	64.3333	Ecm	#A47E46	Cortinarius	Agaricales	0.754718	0.250294	0.0742533	-0.113613	56.811	0.201059	0.754718	0.250294	0.0742533	-0.113613	56.811	0.201059	0.754718	0.250294	0.0742533	-0.113613	56.811	0.201059	0.818557	0.829802
Cortinarius_trivialis	150.056	71.9444	21.6111	21.8888	73.5556	33.6111	21.8888	84.2778	58.8333	Ecm	#964816	Cortinarius	Agaricales	0.615004	0.724489	-0.397331	-0.07482	57.3973	0.222884	0.615004	0.724489	-0.397331	-0.07482	57.3973	0.222884	0.615004	0.724489	-0.397331	-0.07482	57.3973	0.222884	0.788694	0.799279
Cortinarius_tubarius	160.75	81.625	27.75	24.1227	73.125	37	24.1227	83.875	63	Ecm	#A1521C	Cortinarius	Agaricales	-0.054851	1.10414	0.0927276	0.223633	61.6147	0.221945	-0.054851	1.10414	0.0927276	0.223633	61.6147	0.221945	-0.054851	1.10414	0.0927276	0.223633	61.6147	0.221945	0.656133	0.664212
Cortinarius_tubulipes	124.875	91.875	68.5	25.3658	29.5	37.875	25.3658	45	48.875	Ecm	#7D5C45	Cortinarius	Agaricales
Cortinarius_turgidus	204.25	179.125	149.25	30.7539	46	69.375	30.7539	30.125	80.125	Ecm	#CCB395	Cortinarius	Agaricales	1.08619	0.998071	-0.595559	-0.107573	60.5491	0.280736	1.08619	0.998071	-0.595559	-0.107573	60.5491	0.280736	1.08619	0.998071	-0.595559	-0.107573	60.5491	0.280736	0.893605	0.906722
Cortinarius_turmalis	202.25	153.5	79	36.5001	61.875	55.25	36.5001	62.375	79.375	Ecm	#CA9A4F	Cortinarius	Agaricales	-0.496078	0.574698	1.7183	0.589184	59.438	0.220741	-0.496078	0.574698	1.7183	0.589184	59.438	0.220741	-0.496078	0.574698	1.7183	0.589184	59.438	0.220741	0.575911	0.582719
Cortinarius_uliginosus	194.889	63.7778	18	15.333	87.8889	41.7778	15.333	91.6667	76.3333	Ecm	#C34012	Cortinarius	Agaricales	0.621602	0.061099	0.01162	-0.180527	54.4419	0.196132	0.621602	0.061099	0.01162	-0.180527	54.4419	0.196132	0.621602	0.061099	0.01162	-0.180527	54.4419	0.196132	0.790083	0.800699
Cortinarius_umbrinolens	135.375	96.125	75	20.3748	34.25	41.25	20.3748	42.25	53	Ecm	#87604B	Cortinarius	Agaricales	1.45494	0.172503	-0.879002	-0.440889	53.7761	0.158164	1.45494	0.172503	-0.879002	-0.440889	53.7761	0.158164	1.45494	0.172503	-0.879002	-0.440889	53.7761	0.158164	0.986392	1.0024
Cortinarius_uraceus	137.25	71.75	64.75	6.24977	37.375	39.5	6.24977	50.75	53.75	Ecm	#894841	Cortinarius	Agaricales	0.444894	0.71675	0.300153	-0.0830777	62.7514	0.21149	0.444894	0.71675	0.300153	-0.0830777	62.7514	0.21149	0.444894	0.71675	0.300153	-0.0830777	62.7514	0.21149	0.753502	0.763361
Cortinarius_urbicus	187.875	138.875	109.75	22.0019	45.875	58.5	22.0019	42.375	73.75	Ecm	#BC8B6E	Cortinarius	Agaricales	0.728684	0.335153	-0.620853	-0.180162	53.7076	0.165977	0.728684	0.335153	-0.620853	-0.180162	53.7076	0.165977	0.728684	0.335153	-0.620853	-0.180162	53.7076	0.165977	0.812921	0.824039
Cortinarius_vacciniophilus	75.375	37.625	16.5	21.5014	63.75	18	21.5014	77.625	29.5	Ecm	#4B2611	Cortinarius	Agaricales	-1.71294	-0.911413	1.8038	0.614572	41.5769	0.17335
Cortinarius_vaginatopus	175.667	158.667	179.556	292.078	14.1111	66.6667	292.078	13	71.2222	Ecm	#B09FB4	Cortinarius	Agaricales
Cortinarius_valgus	165.625	127.875	82.625	32.2532	43.75	48.625	32.2532	51.75	65	Ecm	#A68053	Cortinarius	Agaricales	0.167116	0.365683	-0.162329	-0.073698	53.9466	0.178346	0.167116	0.365683	-0.162329	-0.073698	53.9466	0.178346	0.167116	0.365683	-0.162329	-0.073698	53.9466	0.178346	0.698392	0.707206
Cortinarius_variegatus	200.25	135.875	69.75	31.1235	66.5	52.75	31.1235	66.125	78.75	Ecm	#C88846	Cortinarius	Agaricales	-0.29892	0.730996	1.73729	0.704341	61.3614	0.255727	-0.29892	0.730996	1.73729	0.704341	61.3614	0.255727	-0.29892	0.730996	1.73729	0.704341	61.3614	0.255727	0.611198	0.618546
Cortinarius_variicolor	127.667	92.2222	67.8889	23.4355	31.4444	38.2222	23.4355	47.1111	50	Ecm	#805C44	Cortinarius	Agaricales	0.67129	0.925217	0.383325	-0.0772996	62.5676	0.24338	0.67129	0.925217	0.383325	-0.0772996	62.5676	0.24338	0.67129	0.925217	0.383325	-0.0772996	62.5676	0.24338	0.800614	0.811458
Cortinarius_variiformis	182.875	128.375	66	30.925	52.5	48.75	30.925	64.125	71.75	Ecm	#B78042	Cortinarius	Agaricales	1.06096	0.256242	-0.406371	-0.238602	62.2967	0.394872
Cortinarius_variipes	209.75	174.5	126.375	34.6373	53.75	65.875	34.6373	40.5	82.25	Ecm	#D2AF7E	Cortinarius	Agaricales	0.721096	2.56505	1.73063	0.441642	76.9966	0.380902
Cortinarius_varius	202.333	145.8	78	32.9355	63.4	54.9333	32.9355	62.7333	79.3333	Ecm	#CA924E	Cortinarius	Agaricales	0.151419	1.39491	0.569462	0.145815	66.591	0.266715	0.151419	1.39491	0.569462	0.145815	66.591	0.266715	0.151419	1.39491	0.569462	0.145815	66.591	0.266715	0.695355	0.704115
Cortinarius_venetus	149.75	117.5	13.25	45.75	86.375	31.875	45.75	92.125	58.75	Ecm	#96760D	Cortinarius	Agaricales	0.321689	1.32349	0.555761	0.155387	66.8059	0.278646	0.321689	1.32349	0.555761	0.155387	66.8059	0.278646	0.321689	1.32349	0.555761	0.155387	66.8059	0.278646	0.728725	0.738101
Cortinarius_venustus	216.125	157.875	114	25.75	61.5	64.75	25.75	48.5	84.75	Ecm	#D89E72	Cortinarius	Agaricales	-2.53437	-0.10798	0.401635	0.631007	42.062	0.147796	-2.53437	-0.10798	0.401635	0.631007	42.062	0.147796	-2.53437	-0.10798	0.401635	0.631007	42.062	0.147796	0.244644	0.247256
Cortinarius_veregregius	175.5	126.125	106.75	16.3749	36.25	55.375	16.3749	39.125	68.75	Ecm	#B07E6B	Cortinarius	Agaricales	1.83301	2.1882	1.76412	-0.916258	74.8905	0.502457
Cortinarius_vernalis	137.125	93.125	65.125	23.2338	38.125	39.625	23.2338	53.5	53.75	Ecm	#895D41	Cortinarius	Agaricales	1.02106	3.25758	-0.252995	0.825998	69.8102	0.315613
Cortinarius_vernus	164.625	143.5	148.375	328.842	14.875	61	328.842	17.75	66.75	Ecm	#A59094	Cortinarius	Agaricales	1.2325	0.937506	-0.758357	-0.166201	58.4219	0.235379	1.2325	0.937506	-0.758357	-0.166201	58.4219	0.235379	1.2325	0.937506	-0.758357	-0.166201	58.4219	0.235379	0.929033	0.943165
Cortinarius_vesterholtii	219.875	159	102.375	29.745	67.75	63.125	29.745	54.375	86.125	Ecm	#DC9F66	Cortinarius	Agaricales
Cortinarius_vibratilis	181.625	151.625	99	42.3437	40.25	55.125	42.3437	47.25	71.375	Ecm	#B69863	Cortinarius	Agaricales	0.481366	1.09876	0.148807	0.0423939	61.4183	0.26296	0.481366	1.09876	0.148807	0.0423939	61.4183	0.26296	0.481366	1.09876	0.148807	0.0423939	61.4183	0.26296	0.760947	0.770955
Cortinarius_violaceipes	163.091	147.545	147.273	317.746	17.0909	59.8182	317.746	18	66.0909	Ecm	#A39493	Cortinarius	Agaricales
Cortinarius_violaceomaculatus	182.667	137.667	117	18.1178	31.4444	58.8889	18.1178	35.7778	71.5556	Ecm	#B78A75	Cortinarius	Agaricales
Cortinarius_violaceorubens	153.75	108.25	78.875	23.3752	35.75	45.625	23.3752	49.375	60.25	Ecm	#9A6C4F	Cortinarius	Agaricales
Cortinarius_violaceus	157.389	149.389	202.389	250.573	49.3333	69.0556	250.573	28.1667	79.3333	Ecm	#9D95CA	Cortinarius	Agaricales	0.519397	0.421131	0.684035	-0.0743319	59.4805	0.227506	0.519397	0.421131	0.684035	-0.0743319	59.4805	0.227506	0.519397	0.421131	0.684035	-0.0743319	59.4805	0.227506	0.768767	0.778935
Cortinarius_violilamellatus	147.111	91.8889	87.2222	0.230254	35.5556	44.7778	0.230254	47.4444	57.7778	Ecm	#935C57	Cortinarius	Agaricales
Cortinarius_viridipes	140.778	70.5556	51.5556	10.589	48.4444	37.6667	10.589	63.4444	55.1111	Ecm	#8D4734	Cortinarius	Agaricales
Cortinarius_vitiosus	165.625	81.375	103.125	340.107	41.125	49.625	340.107	51.5	67.625	Ecm	#A65167	Cortinarius	Agaricales
Cortinarius_volvatus	138.625	163.5	183.375	200.508	35.125	63.125	200.508	34	75	Ecm	#8BA4B7	Cortinarius	Agaricales	1.12071	2.43434	0.336464	0.0920143	70.9368	0.391494	1.12071	2.43434	0.336464	0.0920143	70.9368	0.391494							0.90182
Cortinarius_vulpinus	166.375	85.75	31.125	23.8779	72.5	38.625	23.8779	82.25	65.25	Ecm	#A6561F	Cortinarius	Agaricales	1.06456	1.09709	0.0481237	-0.114783	63.345	0.305888	1.06456	1.09709	0.0481237	-0.114783	63.345	0.305888	1.06456	1.09709	0.0481237	-0.114783	63.345	0.305888	0.888499	0.901477
Cortinarius_xantho.ochraceus	243.222	203.778	145.444	36.8793	83.4444	76.1111	36.8793	40.4444	95.4444	Ecm	#F3CC91	Cortinarius	Agaricales
Cortinarius_xanthocephalus	168.375	148	130.625	21.6418	19.25	58.5	21.6418	22.375	66	Ecm	#A89483	Cortinarius	Agaricales	-0.314303	-0.642266	-0.132715	0.293551	46.2367	0.112948	-0.314303	-0.642266	-0.132715	0.293551	46.2367	0.112948	-0.314303	-0.642266	-0.132715	0.293551	46.2367	0.112948	0.608414	0.615718
Cortinarius_xanthochlorus	136.25	125.375	83.125	44.3897	27.625	43.125	44.3897	40.625	54.125	Ecm	#887D53	Cortinarius	Agaricales	1.28801	1.93389	0.621468	-0.0875942	69.0692	0.460112	1.28801	1.93389	0.621468	-0.0875942	69.0692	0.460112							0.942919
Cortinarius_xanthophyllus	189.5	129.5	60.75	32.374	67.25	49.125	32.374	69.5	74.25	Ecm	#BE823D	Cortinarius	Agaricales	1.35883	1.73947	0.330072	-0.396592	69.1516	0.288805	1.35883	1.73947	0.330072	-0.396592	69.1516	0.288805	1.35883	1.73947	0.330072	-0.396592	69.1516	0.288805	0.961032	0.97617
Cortinarius_xanthosuavis	178.778	142.444	65	40.8893	55.7778	47.6667	40.8893	65.6667	70.2222	Ecm	#B38E41	Cortinarius	Agaricales
Cortinarius_zinziberatus	158.545	118.091	75.1818	30.0915	45.8182	45.9091	30.0915	55	62.2727	Ecm	#9F764B	Cortinarius	Agaricales	-0.847465	1.29947	1.48235	0.503832	72.314	0.284205	-0.847465	1.29947	1.48235	0.503832	72.314	0.284205	-0.847465	1.29947	1.48235	0.503832	72.314	0.284205	0.514925	0.520854
Craterellus_cornucopioides	99.5556	85.6667	76	31.201	21	34.5556	31.201	28.7778	39	Ecm	#64564C	Craterellus	Cantharellales	0.871326	0.662591	0.0972263	-0.0910238	59.6719	0.247816	0.871326	0.662591	0.0972263	-0.0910238	59.6719	0.247816	0.871326	0.662591	0.0972263	-0.0910238	59.6719	0.247816	0.84423	0.856078
Craterellus_lutescens	207.444	175.889	122	36.8873	49	64.5556	36.8873	41.1111	81.2222	Ecm	#CFB07A	Craterellus	Cantharellales
Craterellus_tubaeformis	95.7778	68.4444	56.8889	13.4524	26.5556	30	13.4524	40.6667	37.5556	Ecm	#604439	Craterellus	Cantharellales	0.868127	0.454356	0.17415	-0.109878	58.3667	0.228683	0.868127	0.454356	0.17415	-0.109878	58.3667	0.228683	0.868127	0.454356	0.17415	-0.109878	58.3667	0.228683	0.843516	0.855347
Craterellus_xanthopus	230.556	187.778	119.556	36.8889	72	68.7778	36.8889	48.1111	90.4444	Ecm	#E7BC78	Craterellus	Cantharellales
Crepidotus_applanatus	199.944	151.667	83.1111	35.9681	68.9444	55.5	35.9681	61.4444	78.5	Sap	#C89853	Crepidotus	Agaricales	0.981307	0.722213	-0.0390635	-0.28191	59.5046	0.202771	0.981307	0.722213	-0.0390635	-0.28191	59.5046	0.202771	0.981307	0.722213	-0.0390635	-0.28191	59.5046	0.202771	0.869143	0.881612
Crepidotus_bresadolae	188.875	198.75	198.625	174.011	23.875	76	174.011	7.75	79.125	Sap	#BDC7C7	Crepidotus	Agaricales
Crepidotus_brunneoroseus	160.75	142.5	125.125	39.2451	16.625	56	39.2451	24.75	63.5	Sap	#A18F7D	Crepidotus	Agaricales
Crepidotus_calolepis	203.444	163	89.2222	39.5514	60.4444	57.3333	39.5514	58	79.7778	Sap	#CBA359	Crepidotus	Agaricales	0.246936	0.395735	-0.304925	0.351768	53.0704	0.13154	0.246936	0.395735	-0.304925	0.351768	53.0704	0.13154	0.246936	0.395735	-0.304925	0.351768	53.0704	0.13154	0.713956	0.723055
Crepidotus_carpaticus	222.375	156.375	89.875	30.1251	69.5	61.125	30.1251	60	87.25	Sap	#DE9C5A	Crepidotus	Agaricales
Crepidotus_caspari	216.125	205.875	179.5	43.6243	34.5	77.625	43.6243	17.125	84.625	Sap	#D8CEB4	Crepidotus	Agaricales
Crepidotus_cesatii	218.429	197.429	170.429	33.4282	41.1429	76.1429	33.4282	22.5714	85.4286	Sap	#DAC5AA	Crepidotus	Agaricales	0.883952	0.697774	-0.248247	-0.189224	59.072	0.209945	0.883952	0.697774	-0.248247	-0.189224	59.072	0.209945	0.883952	0.697774	-0.248247	-0.189224	59.072	0.209945	0.847054	0.858971
Crepidotus_cinnabarinus	204	53.1111	21.8889	10.2065	81.5556	44.3333	10.2065	89.3333	79.7778	Sap	#CC3516	Crepidotus	Agaricales	1.49	-1.023	0.309635	-0.467258	51.8311	0.111501	1.49	-1.023	0.309635	-0.467258	51.8311	0.111501	1.49	-1.023	0.309635	-0.467258	51.8311	0.111501	0.995888	1.01224
Crepidotus_crocophyllus	185	135	114.889	17.2224	40.2222	58.7778	17.2224	39.7778	72.6667	Sap	#B98773	Crepidotus	Agaricales	0.94905	1.53447	-0.187289	-0.119457	59.0328	0.026582
Crepidotus_distortus	201.5	156.25	140	15.5001	38.125	66.75	15.5001	31	79	Sap	#CA9C8C	Crepidotus	Agaricales
Crepidotus_ehrendorferi	239.5	216	104	49.7505	84.375	67.375	49.7505	57	94	Sap	#F0D868	Crepidotus	Agaricales
Crepidotus_epibryus	169.444	170.333	161.556	107.654	7.11111	65.3333	107.654	8.44444	67.7778	Sap	#A9AAA2	Crepidotus	Agaricales	0.965066	0.422661	-0.453297	-0.313446	56.5387	0.185815	0.965066	0.422661	-0.453297	-0.313446	56.5387	0.185815	0.965066	0.422661	-0.453297	-0.313446	56.5387	0.185815	0.865418	0.877792
Crepidotus_luteolus	187.889	169.333	135.444	41.7369	31	63.3333	41.7369	30.2222	73.5556	Sap	#BCA987	Crepidotus	Agaricales	1.40991	0.833446	-0.519005	-0.388066	59.9749	0.189796	1.40991	0.833446	-0.519005	-0.388066	59.9749	0.189796	1.40991	0.833446	-0.519005	-0.388066	59.9749	0.189796	0.974394	0.989981
Crepidotus_malachius	213.667	201.444	169	48.8892	36.8889	75	48.8892	22.8889	84	Sap	#D6C9A9	Crepidotus	Agaricales	0.374783	3.37794	0.157071	1.30952	70.3428	0.115703
Crepidotus_mollis	174.714	170.571	146.714	70.1704	20.1429	63.7143	70.1704	21.2857	69.7143	Sap	#AFAB93	Crepidotus	Agaricales	1.21197	0.671173	-0.333329	-0.289214	58.6754	0.206347	1.21197	0.671173	-0.333329	-0.289214	58.6754	0.206347	1.21197	0.671173	-0.333329	-0.289214	58.6754	0.206347	0.923963	0.937943
Crepidotus_muscigenus	201.571	215.857	200.714	112.925	24	81	112.925	9.42857	84.7143	Sap	#CAD8C9	Crepidotus	Agaricales
Crepidotus_pallidus	209.125	206.875	190.875	61.7148	17.125	78.75	61.7148	9.5	82.5	Sap	#D1CFBF	Crepidotus	Agaricales
Crepidotus_roseo.ornatus	240	212.25	194.5	25.2109	59.375	85.125	25.2109	19	94.375	Sap	#F0D4C3	Crepidotus	Agaricales
Crepidotus_stenocystis	196.625	193.625	190	25.1354	12.375	75.75	25.1354	6.875	78.625	Sap	#C5C2BE	Crepidotus	Agaricales
Crepidotus_subverrucisporus	186.556	179.444	157.111	56.8009	16.5556	67.3333	56.8009	17.2222	73.4444	Sap	#BBB39D	Crepidotus	Agaricales	0.966723	1.16144	-0.0192638	-0.170042	65.6219	0.277051	0.966723	1.16144	-0.0192638	-0.170042	65.6219	0.277051	0.966723	1.16144	-0.0192638	-0.170042	65.6219	0.277051	0.865797	0.878181
Crepidotus_variabilis	167.5	197.25	207.125	192.995	39.5	73.375	192.995	18.5	81.125	Sap	#A8C5CF	Crepidotus	Agaricales	1.1662	0.659193	-0.574247	-0.277268	57.2695	0.209913	1.1662	0.659193	-0.574247	-0.277268	57.2695	0.209913	1.1662	0.659193	-0.574247	-0.277268	57.2695	0.209913	0.912778	0.926432
Crepidotus_versutus	204.333	215	218	188.217	38	82.7778	188.217	7	85.8889	Sap	#CCD7DA	Crepidotus	Agaricales	1.12392	0.0575799	0.234438	-0.277583	55.7238	0.112392	1.12392	0.0575799	0.234438	-0.277583	55.7238	0.112392	1.12392	0.0575799	0.234438	-0.277583	55.7238	0.112392	0.902588	0.915953
Crinipellis_corticalis	222.875	194.5	161.5	37.406	56.625	75.5	37.406	29.125	87.25	Sap	#DFC3A2	Crinipellis	Agaricales
Crinipellis_scabella	197.875	161.875	115.375	35.2968	54	61.625	35.2968	45.625	77.625	Sap	#C6A273	Crinipellis	Agaricales	1.37812	0.602513	-0.871526	-0.288239	56.8417	0.218647	1.37812	0.602513	-0.871526	-0.288239	56.8417	0.218647	1.37812	0.602513	-0.871526	-0.288239	56.8417	0.218647	0.966047	0.981351
Crinipellis_tomentosa	222	188.375	178	11.8667	47.875	78.375	11.8667	21.125	87.125	Sap	#DEBCB2	Crinipellis	Agaricales
Cyclocybe_aegerita	214.125	207.75	200.25	40.4207	19.75	81.375	40.4207	8.25	84.5	Sap	#D6D0C8	Cyclocybe	Agaricales
Cyclocybe_cylindracea	200.25	179.125	136	47.3374	36	66	47.3374	33.5	78.5	Sap	#C8B388	Cyclocybe	Agaricales	1.85625	0.50937	-0.253458	-0.778676	61.7561	0.155677	1.85625	0.50937	-0.253458	-0.778676	61.7561	0.155677	1.85625	0.50937	-0.253458	-0.778676	61.7561	0.155677	1.10525	1.12653
Cyclocybe_erebia	115	69.375	43.25	20.5003	46.25	31	20.5003	62.25	45.125	Sap	#73452B	Cyclocybe	Agaricales
Cystoderma_ambrosii	223	207	192.333	24.8644	38.7778	81.4444	24.8644	14.3333	87.3333	Sap	#DFCFC0	Cystoderma	Agaricales
Cystoderma_amianthinum	198.3	139.3	84	26.2879	51.4	55.2	26.2879	59	77.7	Sap	#C68B54	Cystoderma	Agaricales	0.664564	0.350106	-0.126392	-0.115787	56.3701	0.203743	0.664564	0.350106	-0.126392	-0.115787	56.3701	0.203743	0.664564	0.350106	-0.126392	-0.115787	56.3701	0.203743	0.799182	0.809994
Cystoderma_amiantinum	201.667	144	85.8889	30.2223	53.3333	56.3333	30.2223	57.4444	79.1111	Sap	#CA9056	Cystoderma	Agaricales
Cystoderma_carcharias	241.333	222	211.556	16.6186	61.6667	88.7778	16.6186	12.8889	94.6667	Sap	#F1DED4	Cystoderma	Agaricales	0.445057	0.581546	0.0290561	0.0344241	58.3741	0.245621	0.445057	0.581546	0.0290561	0.0344241	58.3741	0.245621	0.445057	0.581546	0.0290561	0.0344241	58.3741	0.245621	0.753535	0.763394
Cystoderma_fallax	210.875	130.25	85.25	21.6243	64.625	58	21.6243	60.625	82.75	Sap	#D38255	Cystoderma	Agaricales
Cystoderma_jasonis	145.111	103.889	61.6667	29.9161	53.3333	40.4444	29.9161	62.3333	57	Sap	#91683E	Cystoderma	Agaricales	0.724197	0.646146	-0.140523	-0.152935	59.9575	0.218111	0.724197	0.646146	-0.140523	-0.152935	59.9575	0.218111	0.724197	0.646146	-0.140523	-0.152935	59.9575	0.218111	0.811953	0.823049
Cystoderma_lilacipes	186	142	110.125	25.4996	41.625	57.875	25.4996	42.375	72.875	Sap	#BA8E6E	Cystoderma	Agaricales
Cystoderma_simulatum	177.125	123.75	60.875	31.3748	52.125	46.625	31.3748	64.875	69.375	Sap	#B17C3D	Cystoderma	Agaricales
Cystoderma_subvinaceum	219.25	176.125	111.125	36.1251	64.75	64.75	36.1251	49.875	86	Sap	#DBB06F	Cystoderma	Agaricales
Cystoderma_superbum	127.5	92.5	92.375	354.78	20.75	42.875	354.78	31.875	50.625	Sap	#805D5C	Cystoderma	Agaricales	1.13479	1.48318	0.830932	-0.403302	72.6843	0.313339	1.13479	1.48318	0.830932	-0.403302	72.6843	0.313339	1.13479	1.48318	0.830932	-0.403302	72.6843	0.313339	0.905195	0.918633
Cystoderma_terrei	205.778	163.222	140	20.8949	39.5556	67.8889	20.8949	32	80.5556	Sap	#CEA38C	Cystoderma	Agaricales
Cystodermella_adnatifolia	211.5	147.125	98.375	25.875	57.125	60.75	25.875	53.875	83	Sap	#D49362	Cystodermella	Agaricales	-0.869611	0.484718	-0.907312	0.734615	51.7206	0.195042	-0.869611	0.484718	-0.907312	0.734615	51.7206	0.195042	-0.869611	0.484718	-0.907312	0.734615	51.7206	0.195042	0.511154	0.51703
Cystodermella_ambrosii	189.5	187.75	184.625	49.7178	3.375	73.25	49.7178	2.625	74.375	Sap	#BEBCB9	Cystodermella	Agaricales
Cystodermella_cinnabarina	219.75	91	64.625	10.6249	74.75	55.625	10.6249	71.625	86.25	Sap	#DC5B41	Cystodermella	Agaricales	-0.217297	0.724912	0.498909	0.339558	60.2376	0.227908	-0.217297	0.724912	0.498909	0.339558	60.2376	0.227908	-0.217297	0.724912	0.498909	0.339558	60.2376	0.227908	0.626062	0.633646
Cystodermella_granulosa	191.625	84.25	66.875	8.24991	55.25	50.625	8.24991	65.5	75.125	Sap	#C05443	Cystodermella	Agaricales	-0.000986207	0.61564	0.109616	0.174573	58.3994	0.258766	-0.000986207	0.61564	0.109616	0.174573	58.3994	0.258766	-0.000986207	0.61564	0.109616	0.174573	58.3994	0.258766	0.666258	0.674508
Cystodermella_terryi	168.375	101.875	86.875	10.8734	41.875	50	10.8734	50	66	Sap	#A86657	Cystodermella	Agaricales
Cystolepiota_adulterina	201.5	187.625	168.25	50.5749	29.625	72.875	50.5749	19.75	79.875	Sap	#CABCA8	Cystolepiota	Agaricales	1.35983	0.375955	-1.05871	-0.381105	55.4721	0.182877	1.35983	0.375955	-1.05871	-0.381105	55.4721	0.182877	1.35983	0.375955	-1.05871	-0.381105	55.4721	0.182877	0.961291	0.976438
Cystolepiota_bucknallii	156.625	119.75	127.75	344.834	19.75	54	344.834	26.25	61.5	Sap	#9D7880	Cystolepiota	Agaricales	1.46417	0.968157	-0.58127	-0.341734	60.2236	0.196006	1.46417	0.968157	-0.58127	-0.341734	60.2236	0.196006	1.46417	0.968157	-0.58127	-0.341734	60.2236	0.196006	0.988879	1.00498
Cystolepiota_cystophora	222.5	222.25	190	72.5162	41.25	81.375	72.5162	16.375	88.625	Sap	#DFDEBE	Cystolepiota	Agaricales
Cystolepiota_eriophora	160.125	136.125	127.75	13.8863	21.5	56.375	13.8863	22.75	62.75	Sap	#A08880	Cystolepiota	Agaricales
Cystolepiota_fumosifolia	192.5	161.75	156.25	8.29834	28.25	68.125	8.29834	20.375	75.375	Sap	#C1A29C	Cystolepiota	Agaricales	1.91583	0.439395	-1.06172	-0.755717	56.8281	0.179384	1.91583	0.439395	-1.06172	-0.755717	56.8281	0.179384	1.91583	0.439395	-1.06172	-0.755717	56.8281	0.179384	1.12534	1.14778
Cystolepiota_hetieri	205.75	172.25	152.375	22.3825	42.75	70.125	22.3825	26.75	80.5	Sap	#CEAC98	Cystolepiota	Agaricales	1.59597	0.746663	-0.593639	-0.4988	59.5459	0.187569	1.59597	0.746663	-0.593639	-0.4988	59.5459	0.187569	1.59597	0.746663	-0.593639	-0.4988	59.5459	0.187569	1.02548	1.04297
Cystolepiota_icterina	181.375	169	70.125	54.1241	52.125	49.375	54.1241	62.125	71.125	Sap	#B5A946	Cystolepiota	Agaricales
Cystolepiota_moelleri	176.25	112.875	78.25	21.249	45	49.75	21.249	56.25	69.125	Sap	#B0714E	Cystolepiota	Agaricales
Cystolepiota_petasiformis	213.875	212.125	201.375	110.433	19.625	81.375	110.433	10.25	85.625	Sap	#D6D4C9	Cystolepiota	Agaricales
Cystolepiota_pulverulenta	150.25	148.25	127.5	67.7758	17.5	55.125	67.7758	22.375	60.25	Sap	#969480	Cystolepiota	Agaricales	2.02444	0.51446	-0.563772	-0.907518	60.6411	0.18363	2.02444	0.51446	-0.563772	-0.907518	60.6411	0.18363	2.02444	0.51446	-0.563772	-0.907518	60.6411	0.18363	1.16434	1.18938
Cystolepiota_seminuda	209.125	200	192.125	41.2722	16.375	78.75	41.2722	8.5	82.25	Sap	#D1C8C0	Cystolepiota	Agaricales	0.905615	0.885271	-0.59614	-0.187187	57.7852	0.195613	0.905615	0.885271	-0.59614	-0.187187	57.7852	0.195613	0.905615	0.885271	-0.59614	-0.187187	57.7852	0.195613	0.851921	0.863957
Cystolepiota_sinopica	124.125	84.25	44.875	29.2534	52.25	33.125	29.2534	66.5	48.75	Sap	#7C542D	Cystolepiota	Agaricales
Cystolepiota_sistrata	198.875	187.5	183	24.6249	13.25	75	24.6249	9.375	78.5	Sap	#C7BCB7	Cystolepiota	Agaricales	1.243	0.556698	1.20282	-1.01643	71.2833	0.284878	1.243	0.556698	1.20282	-1.01643	71.2833	0.284878	1.243	0.556698	1.20282	-1.01643	71.2833	0.284878	0.93164	0.94585
Cystolepiota_subadulterina	221.375	200.875	179.25	35.2021	39.375	78.75	35.2021	19.75	87.125	Sap	#DDC9B3	Cystolepiota	Agaricales
Dactylosporina_kuehneri	107.625	106.875	79.75	65.0249	17.75	37.5	65.0249	29.75	43.75	Sap	#6C6B50	Dactylosporina	Agaricales
Deconica_castanella	228	152.25	124.75	14.9993	69.125	69.125	14.9993	46.125	89.5	Sap	#E4987D	Deconica	Agaricales
Deconica_flocculosa	185.375	165.125	153.125	9.64221	30.25	66.25	9.64221	21.125	73.125	Sap	#B9A599	Deconica	Agaricales
Deconica_horizontalis	168.625	113.125	85	19.7505	41.625	49.625	19.7505	51.375	66.125	Sap	#A97155	Deconica	Agaricales	1.96648	-0.378217	-0.740912	-0.920726	53.0241	0.0916466	1.96648	-0.378217	-0.740912	-0.920726	53.0241	0.0916466	1.96648	-0.378217	-0.740912	-0.920726	53.0241	0.0916466	1.14312	1.16667
Deconica_merdaria	243.625	207.875	159	34.5002	85.375	78.75	34.5002	35.125	95.625	Sap	#F4D09F	Deconica	Agaricales
Deconica_merdicola	221.875	186.25	150.375	29.9983	54.75	73	29.9983	32.625	87	Sap	#DEBA96	Deconica	Agaricales
Deconica_micropora	141.5	111.375	95.375	16.2639	23.125	46.5	16.2639	29.625	55.375	Sap	#8E6F5F	Deconica	Agaricales
Deconica_moelleri	177.625	148.625	113	33.2514	31.25	57	33.2514	36.75	69.625	Sap	#B29571	Deconica	Agaricales
Deconica_phillipsii	212	192.375	145.375	43.9839	46	70.125	43.9839	32.5	83.25	Sap	#D4C091	Deconica	Agaricales
Deconica_phyllogena	190	118.25	52.75	28.2503	60.5	47.625	28.2503	72.375	74.5	Sap	#BE7635	Deconica	Agaricales
Deconica_xeroderma	235.25	158.25	109.875	22.7522	76.25	67.75	22.7522	53.125	92.375	Sap	#EB9E6E	Deconica	Agaricales	-0.347112	1.64252	0.908162	0.857972	75.4563	0.376937	-0.347112	1.64252	0.908162	0.857972	75.4563	0.376937	-0.347112	1.64252	0.908162	0.857972	75.4563	0.376937	0.602494	0.609706
Delicatula_integrella	221.125	222.375	222.125	164.43	7.625	86.875	164.43	1	87.625	Sap	#DDDEDE	Delicatula	Agaricales	1.33069	0.941114	-0.469744	-0.295529	60.5827	0.208624	1.33069	0.941114	-0.469744	-0.295529	60.5827	0.208624	1.33069	0.941114	-0.469744	-0.295529	60.5827	0.208624	0.953781	0.968682
Dendrocollybia_racemosa	193.375	182.125	163.125	42.8765	20.125	70	42.8765	16.625	76.125	Sap	#C1B6A3	Dendrocollybia	Agaricales	1.3043	0.488649	-0.0804809	-0.59492	59.4676	0.182287	1.3043	0.488649	-0.0804809	-0.59492	59.4676	0.182287	1.3043	0.488649	-0.0804809	-0.59492	59.4676	0.182287	0.947045	0.961731
Descolea_antarctica	145	83.375	41.25	24.8705	63.125	36.5	24.8705	73.875	56.875	Ecm	#915329	Descolea	Agaricales
Echinoderma_asperum	208.778	192.667	168.444	44.0223	32.5556	73.8889	44.0223	21.3333	82.2222	Sap	#D1C1A8	Echinoderma	Agaricales	0.941946	0.760148	-0.412633	-0.214723	59.2182	0.22883	0.941946	0.760148	-0.412633	-0.214723	59.2182	0.22883	0.941946	0.760148	-0.412633	-0.214723	59.2182	0.22883	0.860144	0.872385
Echinoderma_boertmannii	143.375	92.5	61	22.6303	45.25	40	22.6303	58.625	56.125	Sap	#8F5D3D	Echinoderma	Agaricales
Echinoderma_calcicola	147.625	116.25	75.25	33.7549	37.5	43.625	33.7549	50.375	57.875	Sap	#94744B	Echinoderma	Agaricales
Echinoderma_carinii	194.125	132.375	116.75	6.69931	45.5	60.625	6.69931	42.25	76.375	Sap	#C28475	Echinoderma	Agaricales
Echinoderma_echinaceum	157.625	113.5	84.5	24.0001	37.375	47.5	24.0001	48	61.75	Sap	#9E7255	Echinoderma	Agaricales
Echinoderma_hystrix	138.125	125.5	108.375	38.8529	27.75	48.375	38.8529	24.75	55.5	Sap	#8A7E6C	Echinoderma	Agaricales
Echinoderma_jacobi	166.375	130.625	99.875	27.627	39.75	52.25	27.627	42.625	65.25	Sap	#A68364	Echinoderma	Agaricales
Echinoderma_perplexum	173	130	115.25	14.5032	30.25	56.5	14.5032	33.375	68	Sap	#AD8273	Echinoderma	Agaricales
Echinoderma_pseudoasperulum	162	138.25	132	7.14141	22.25	57.375	7.14141	21.75	63.375	Sap	#A28A84	Echinoderma	Agaricales
Echinoderma_rubellum	186.875	131.375	92.625	24.5639	55.5	54.875	24.5639	52.125	73.25	Sap	#BB835D	Echinoderma	Agaricales
Entocybe_nitida	83.75	85	80.625	53.6781	6.125	32.25	53.6781	10.625	34	Sap	#545551	Entocybe	Agaricales	0.489129	0.900116	0.50327	0.129462	61.6351	0.235654	0.489129	0.900116	0.50327	0.129462	61.6351	0.235654	0.489129	0.900116	0.50327	0.129462	61.6351	0.235654	0.762538	0.772579
Entocybe_turbida	147.875	134.125	103.25	46.4029	21	49.25	46.4029	29.75	58.125	Sap	#948667	Entocybe	Agaricales	0.816782	0.304276	-0.17258	-0.0787708	55.5551	0.215431	0.816782	0.304276	-0.17258	-0.0787708	55.5551	0.215431	0.816782	0.304276	-0.17258	-0.0787708	55.5551	0.215431	0.832131	0.843691
Entoloma_aethiops	115.5	95.75	91.625	10.113	12.375	40.5	10.113	21.5	45.125	Sap	#74605C	Entoloma	Agaricales
Entoloma_albotomentosum	160.625	147.25	144.625	355.818	8.125	59.875	355.818	10.625	63	Sap	#A19391	Entoloma	Agaricales
Entoloma_allochroum	121.125	91.125	85.125	8.87736	17.875	40.5	8.87736	29.5	47.625	Sap	#795B55	Entoloma	Agaricales	0.849707	-0.0448967	-0.329676	0.104231	56.0623	0.165142	0.849707	-0.0448967	-0.329676	0.104231	56.0623	0.165142	0.849707	-0.0448967	-0.329676	0.104231	56.0623	0.165142	0.839415	0.851148
Entoloma_alnetorum	140.5	131.75	128.375	12.4556	6.25	52.75	12.4556	9.375	55	Sap	#8D8480	Entoloma	Agaricales
Entoloma_alpicola	106.375	104.5	104.5	316.123	8.125	41.125	316.123	13.75	43.75	Sap	#6A6969	Entoloma	Agaricales	-3.361	-0.334522	1.39366	0.00605562	58.7802	0.19131	-3.361	-0.334522	1.39366	0.00605562	58.7802	0.19131	-3.361	-0.334522	1.39366	0.00605562	58.7802	0.19131	0.119863	0.121123
Entoloma_ameides	185	138.125	98.75	27.3749	40.75	55.625	27.3749	47.125	72.5	Sap	#B98A63	Entoloma	Agaricales	0.982684	0.267018	0.30817	-0.190948	58.0568	0.201566	0.982684	0.267018	0.30817	-0.190948	58.0568	0.201566	0.982684	0.267018	0.30817	-0.190948	58.0568	0.201566	0.869459	0.881937
Entoloma_anatinum	113.333	89.1111	78.1111	18.0016	19.7778	37.6667	18.0016	32.2222	44.4444	Sap	#71594E	Entoloma	Agaricales	1.11638	-0.217086	-0.238427	-0.289535	52.3954	0.148077	1.11638	-0.217086	-0.238427	-0.289535	52.3954	0.148077	1.11638	-0.217086	-0.238427	-0.289535	52.3954	0.148077	0.900784	0.914099
Entoloma_anthracinum	147.25	107.625	109.5	353.477	24.75	49	353.477	33.5	58.5	Sap	#936C6E	Entoloma	Agaricales
Entoloma_aprile	190.75	175.375	149.125	40.9641	24.5	66.625	40.9641	22.75	74.875	Sap	#BFAF95	Entoloma	Agaricales	1.16361	0.754992	-0.204054	-0.0590803	60.3953	0.208615	1.16361	0.754992	-0.204054	-0.0590803	60.3953	0.208615	1.16361	0.754992	-0.204054	-0.0590803	60.3953	0.208615	0.91215	0.925786
Entoloma_araneosum	145.875	133.5	128.75	9.73665	10	53.875	9.73665	14.875	57.25	Sap	#928681	Entoloma	Agaricales	1.12567	0.74173	-0.952735	-0.250924	56.0602	0.224312	1.12567	0.74173	-0.952735	-0.250924	56.0602	0.224312	1.12567	0.74173	-0.952735	-0.250924	56.0602	0.224312	0.903007	0.916384
Entoloma_argenteostriatum	143	107.25	87.375	22.4821	27.625	44.875	22.4821	38	56	Sap	#8F6B57	Entoloma	Agaricales
Entoloma_asprellum	194.444	145.889	107	26.5559	50.5556	59.3333	26.5559	46.3333	76.2222	Sap	#C2926B	Entoloma	Agaricales	0.213753	0.0279844	0.380763	-0.0376817	55.0437	0.225089	0.213753	0.0279844	0.380763	-0.0376817	55.0437	0.225089	0.213753	0.0279844	0.380763	-0.0376817	55.0437	0.225089	0.707461	0.71644
Entoloma_atrocoeruleum	112.222	81.7778	75.1111	9.66382	20.5556	36.6667	9.66382	33.2222	43.8889	Sap	#70524B	Entoloma	Agaricales	0.239152	-1.03044	0.845978	0.0221639	47.0574	0.176594	0.239152	-1.03044	0.845978	0.0221639	47.0574	0.176594	0.239152	-1.03044	0.845978	0.0221639	47.0574	0.176594	0.712429	0.7215
Entoloma_atromarginatum	150.75	110.75	91.375	13.1631	27.875	47.25	13.1631	40.5	59.875	Sap	#976F5B	Entoloma	Agaricales
Entoloma_atrosericeum	79.75	65	85.625	285.137	16.375	30.5	285.137	27.875	35.625	Sap	#504156	Entoloma	Agaricales	-2.62996	-1.58591	3.85557	-0.670729	57.7468	0.291564
Entoloma_babingtonii	100	98.875	98.625	2.58689	1.125	38.875	2.58689	2.625	39.5	Sap	#646363	Entoloma	Agaricales
Entoloma_bipellis	160.625	142.25	137.25	357.814	19.125	57.875	357.814	22.25	63.875	Sap	#A18E89	Entoloma	Agaricales
Entoloma_bloxamii	151.375	160.125	182.875	224.378	19	65.5	224.378	17.125	71.75	Sap	#97A0B7	Entoloma	Agaricales	0.696708	0.12959	0.219814	-0.148672	54.5711	0.204153	0.696708	0.12959	0.219814	-0.148672	54.5711	0.204153	0.696708	0.12959	0.219814	-0.148672	54.5711	0.204153	0.806045	0.817009
Entoloma_brunneoflocculosum	126.75	88	68.125	18.7494	32.75	38.25	18.7494	46.125	49.625	Sap	#7F5844	Entoloma	Agaricales
Entoloma_byssisedum	169.125	140.5	154.125	331.123	14.625	60.625	331.123	17.25	66.5	Sap	#A98D9A	Entoloma	Agaricales	0.428239	0.471236	-0.0766623	-0.166476	57.3253	0.244801	0.428239	0.471236	-0.0766623	-0.166476	57.3253	0.244801	0.428239	0.471236	-0.0766623	-0.166476	57.3253	0.244801	0.750119	0.759911
Entoloma_caccabus	178.5	149.75	128.625	23.6445	26.875	60.25	23.6445	28.375	69.875	Sap	#B39681	Entoloma	Agaricales	1.64006	0.40987	-0.714902	-0.53	56.1341	0.176581	1.64006	0.40987	-0.714902	-0.53	56.1341	0.176581	1.64006	0.40987	-0.714902	-0.53	56.1341	0.176581	1.03823	1.05625
Entoloma_caeruleoflocculosum	139.25	115.5	92.875	21.6636	23.875	45.25	21.6636	34.125	54.625	Sap	#8B745D	Entoloma	Agaricales
Entoloma_caeruleopolitum	149.222	143.111	143.667	346.342	12.6667	57.1111	346.342	16.6667	61.1111	Sap	#958F90	Entoloma	Agaricales	0.219011	-2.08186	2.64135	0.390107	41.745	0.0590266	0.219011	-2.08186	2.64135	0.390107	41.745	0.0590266	0.219011	-2.08186	2.64135	0.390107	41.745	0.0590266	0.708487	0.717485
Entoloma_caeruleum	76.25	73	70.625	21.1153	3.625	28.875	21.1153	7.375	29.875	Sap	#4C4947	Entoloma	Agaricales
Entoloma_caesiocinctum	158.667	154.889	165.333	269.728	6.77778	62.8889	269.728	7.22222	65	Sap	#9F9BA5	Entoloma	Agaricales	0.0773772	-0.442435	0.910247	0.00944765	53.2132	0.229158	0.0773772	-0.442435	0.910247	0.00944765	53.2132	0.229158	0.0773772	-0.442435	0.910247	0.00944765	53.2132	0.229158	0.681133	0.689641
Entoloma_calaminare	169	150.75	128.125	33.0054	23	58.375	33.0054	25.375	66.5	Sap	#A99780	Entoloma	Agaricales
Entoloma_callichroum	99.375	101.375	102.875	166.118	4.125	39.875	166.118	8	41.5	Sap	#636567	Entoloma	Agaricales	-0.528824	0.301054	0.885214	0.426295	54.0716	0.376711
Entoloma_callirhodon	226.125	153.5	119.25	19.2502	67.375	67.75	19.2502	47.875	88.5	Sap	#E29A77	Entoloma	Agaricales
Entoloma_calthionis	189.375	153.25	120.875	27.5106	37.625	60.75	27.5106	37	74.25	Sap	#BD9979	Entoloma	Agaricales
Entoloma_carneogriseum	158.375	115	119.25	353.256	21.25	53.375	353.256	27.875	62	Sap	#9E7377	Entoloma	Agaricales
Entoloma_catalaunicum	156.375	107.375	90.375	14.7685	32.375	48.5	14.7685	43.5	61.5	Sap	#9C6B5A	Entoloma	Agaricales
Entoloma_cephalotrichum	230.25	232.125	228.5	92.2753	16.875	90	92.2753	3	91.5	Sap	#E6E8E5	Entoloma	Agaricales	1.749	0.13374	-1.04466	-0.571876	54.956	0.15322	1.749	0.13374	-1.04466	-0.571876	54.956	0.15322	1.749	0.13374	-1.04466	-0.571876	54.956	0.15322	1.07097	1.09048
Entoloma_cetratum	155.833	131.667	121.222	4.06357	36.1111	54.3333	4.06357	36.3333	61.8333	Sap	#9C8479	Entoloma	Agaricales	0.727571	0.438544	-0.0791743	-0.11836	57.7939	0.210062	0.727571	0.438544	-0.0791743	-0.11836	57.7939	0.210062	0.727571	0.438544	-0.0791743	-0.11836	57.7939	0.210062	0.812681	0.823793
Entoloma_chalybeum	67.25	73.375	87.5	222.373	12.875	30.25	222.373	22.75	34.375	Sap	#434958	Entoloma	Agaricales
Entoloma_chlorophyllum	158.375	141.75	52.25	50.3751	55.625	41.25	50.3751	68.375	62	Sap	#9E8E34	Entoloma	Agaricales
Entoloma_chloropolium	138.5	133.625	126.375	31.0593	7.5	52	31.0593	12.75	55.375	Sap	#8B867E	Entoloma	Agaricales
Entoloma_cinereo.opacum	132.125	124.125	113.875	28.8782	9.25	48.25	28.8782	15.75	52	Sap	#847C72	Entoloma	Agaricales
Entoloma_clandestinum	83.75	82.875	84.625	301.424	12.25	32.875	301.424	21.5	36.75	Sap	#545355	Entoloma	Agaricales	0.701532	0.533216	0.118587	0.0602881	60.8689	0.218818	0.701532	0.533216	0.118587	0.0602881	60.8689	0.218818	0.701532	0.533216	0.118587	0.0602881	60.8689	0.218818	0.807079	0.818066
Entoloma_clypeatum	142.412	117.176	89.4118	31.2944	25.4706	45.5294	31.2944	38.4118	55.8824	Sap	#8E7559	Entoloma	Agaricales	1.00805	0.71163	-0.580286	-0.281673	57.588	0.202414	1.00805	0.71163	-0.580286	-0.281673	57.588	0.202414	1.00805	0.71163	-0.580286	-0.281673	57.588	0.202414	0.875311	0.88794
Entoloma_coelestinum	93.125	110.5	131.25	211.75	19.125	44	211.75	29.25	51.5	Sap	#5D6F83	Entoloma	Agaricales	1.10687	0.683335	0.602148	-0.0147308	64.3289	0.555169
Entoloma_coeruleoflocculosum	108.75	70.125	48.625	21.1251	39	30.75	21.1251	55.625	42.5	Sap	#6D4631	Entoloma	Agaricales
Entoloma_conferendum	109.222	85.6667	52	30.2461	35.4444	31.6667	30.2461	50.8889	42.8889	Sap	#6D5634	Entoloma	Agaricales	0.696253	0.238095	0.128037	-0.156399	56.937	0.207964	0.696253	0.238095	0.128037	-0.156399	56.937	0.207964	0.696253	0.238095	0.128037	-0.156399	56.937	0.207964	0.805947	0.816909
Entoloma_corvinum	74.125	72.25	83.625	250.893	9	30.625	250.893	16	33.125	Sap	#4A4854	Entoloma	Agaricales
Entoloma_costatum	129.5	120.375	112.125	22.9818	8.625	47.375	22.9818	14.75	51.25	Sap	#827870	Entoloma	Agaricales	1.90386	0.0811051	0.0296788	-0.872039	55.9443	0.163421	1.90386	0.0811051	0.0296788	-0.872039	55.9443	0.163421	1.90386	0.0811051	0.0296788	-0.872039	55.9443	0.163421	1.12124	1.14343
Entoloma_cremeoalbum	213.5	190.25	189.875	356.219	27.5	78.75	356.219	12.375	83.75	Sap	#D6BEBE	Entoloma	Agaricales
Entoloma_cruentatum	80.75	61.625	49.5	26.7952	22.875	25.625	26.7952	37	31.75	Sap	#513E32	Entoloma	Agaricales
Entoloma_cuneatum	165.625	99.375	86.625	8.75271	42	49.25	8.75271	50.5	64.875	Sap	#A66357	Entoloma	Agaricales
Entoloma_cuniculorum	179.375	154	133	25.1215	26.75	61.25	25.1215	27.5	70.375	Sap	#B39A85	Entoloma	Agaricales
Entoloma_cuspidiferum	144.778	120.111	93.1111	22.5786	26.7778	46.4444	22.5786	37.2222	57	Sap	#91785D	Entoloma	Agaricales	0.404128	0.190385	0.693003	-0.00634557	60.7389	0.204142	0.404128	0.190385	0.693003	-0.00634557	60.7389	0.204142	0.404128	0.190385	0.693003	-0.00634557	60.7389	0.204142	0.745241	0.754936
Entoloma_cyanulum	119.25	103	105.125	347.195	8.375	43.5	347.195	14.75	46.875	Sap	#776769	Entoloma	Agaricales
Entoloma_defibulatum	139.625	130.125	109.75	42.6017	14.625	49	42.6017	23	55	Sap	#8C826E	Entoloma	Agaricales	1.27519	-0.118015	-0.227507	-0.123169	54.9842	0.0872581	1.27519	-0.118015	-0.227507	-0.123169	54.9842	0.0872581	1.27519	-0.118015	-0.227507	-0.123169	54.9842	0.0872581	0.939688	0.954144
Entoloma_depluens	123.25	118.5	118.375	0.329976	2.875	47.125	0.329976	5.125	48.75	Sap	#7B7776	Entoloma	Agaricales
Entoloma_dichroum	112	110.625	159.375	242.868	27.5	52.125	242.868	35.375	62.375	Sap	#706F9F	Entoloma	Agaricales	1.34886	0.153275	0.131281	-0.472932	54.2642	0.178234	1.34886	0.153275	0.131281	-0.472932	54.2642	0.178234	1.34886	0.153275	0.131281	-0.472932	54.2642	0.178234	0.958453	0.973507
Entoloma_dysthales	77.5	61.375	45.25	29.0339	24.625	24	29.0339	38	30.5	Sap	#4E3D2D	Entoloma	Agaricales
Entoloma_dysthaloides	141.625	137.125	123.125	50.5591	9.625	52.125	50.5591	14.25	56.125	Sap	#8E897B	Entoloma	Agaricales
Entoloma_euchroum	128.556	125.333	171.444	251.734	27.5556	57.8889	251.734	28.4444	67.7778	Sap	#817DAB	Entoloma	Agaricales	1.2388	0.567081	-0.226975	-0.198719	58.2289	0.21671	1.2388	0.567081	-0.226975	-0.198719	58.2289	0.21671	1.2388	0.567081	-0.226975	-0.198719	58.2289	0.21671	0.930595	0.944774
Entoloma_excentricum	187.25	175.75	157.5	31.4202	24	67.5	31.4202	19	73.375	Sap	#BBB09E	Entoloma	Agaricales	0.49071	1.19638	0.581899	0.137074	65.2659	0.303508	0.49071	1.19638	0.581899	0.137074	65.2659	0.303508	0.49071	1.19638	0.581899	0.137074	65.2659	0.303508	0.762863	0.77291
Entoloma_exile	172.625	141.5	102.625	33.3753	32.75	54	33.3753	41.125	67.625	Sap	#AD8E67	Entoloma	Agaricales	0.270537	-0.561507	0.763656	0.0439992	51.3839	0.187486	0.270537	-0.561507	0.763656	0.0439992	51.3839	0.187486	0.270537	-0.561507	0.763656	0.0439992	51.3839	0.187486	0.718598	0.727783
Entoloma_farinasprellum	104	89.375	68.125	32.5597	21.125	33.625	32.5597	34.25	40.75	Sap	#685944	Entoloma	Agaricales
Entoloma_farinogustus	214.5	163	119	35.0384	47.25	65.375	35.0384	44.75	84.25	Sap	#D7A377	Entoloma	Agaricales
Entoloma_favrei	151.889	128.111	99.4444	27.2854	26.6667	49.3333	27.2854	35	59.4444	Sap	#988063	Entoloma	Agaricales
Entoloma_fernandae	122	116.375	129	268.626	5.75	48.375	268.626	10.375	50.75	Sap	#7A7481	Entoloma	Agaricales	1.32924	0.0725042	-0.780316	-0.45245	53.2335	0.19063	1.32924	0.0725042	-0.780316	-0.45245	53.2335	0.19063	1.32924	0.0725042	-0.780316	-0.45245	53.2335	0.19063	0.953407	0.968297
Entoloma_flocculosum	180.889	141.778	102.778	29.6635	41.4444	55.5556	29.6635	43.5556	71	Sap	#B58E67	Entoloma	Agaricales	0.99462	1.88312	-1.00068	0.405427	63.7706	0.340661	0.99462	1.88312	-1.00068	0.405427	63.7706	0.340661	0.99462	1.88312	-1.00068	0.405427	63.7706	0.340661	0.872208	0.884756
Entoloma_formosum	133.875	81.875	39.125	26.502	58.375	33.875	26.502	72.25	52.5	Sap	#865227	Entoloma	Agaricales
Entoloma_fridolfingense	114.25	77.5	50.125	26.1253	39.75	32.25	26.1253	56.625	44.75	Sap	#724E32	Entoloma	Agaricales
Entoloma_fuscomarginatum	136.125	118.625	115.25	1.1464	10.625	49	1.1464	17	53.5	Sap	#887773	Entoloma	Agaricales
Entoloma_fuscotomentosum	119.25	109	108.625	353.876	6	44.125	353.876	10.875	46.75	Sap	#776D6D	Entoloma	Agaricales	-0.435153	-1.68289	1.86833	0.114784	44.2588	0.205878	-0.435153	-1.68289	1.86833	0.114784	44.2588	0.205878	-0.435153	-1.68289	1.86833	0.114784	44.2588	0.205878	0.586726	0.593697
Entoloma_gerriae	89	74.25	61.375	27.2693	19.5	29.375	27.2693	31.875	35.125	Sap	#594A3D	Entoloma	Agaricales
Entoloma_glaucobasis	125.125	100.25	98.25	8.87043	14.375	43.625	8.87043	22.875	49.125	Sap	#7D6462	Entoloma	Agaricales
Entoloma_globuliferum	155.5	142.25	151.5	317.435	8.625	58.5	317.435	10.25	61.875	Sap	#9C8E98	Entoloma	Agaricales
Entoloma_gomerense	124.25	117.375	122.375	314.417	9.125	47.875	314.417	13.5	50.125	Sap	#7C757A	Entoloma	Agaricales
Entoloma_graphitipes	140.222	105.556	95.4444	14.2225	21.4444	46.4444	14.2225	32.3333	55.1111	Sap	#8C6A5F	Entoloma	Agaricales
Entoloma_griseocyaneum	189.556	164.778	151.556	21.9237	25.2222	66.7778	21.9237	21.4444	74.3333	Sap	#BEA598	Entoloma	Agaricales	-0.0853081	-0.38761	0.686197	0.106409	52.1258	0.206109	-0.0853081	-0.38761	0.686197	0.106409	52.1258	0.206109	-0.0853081	-0.38761	0.686197	0.106409	52.1258	0.206109	0.650443	0.658426
Entoloma_griseoluridum	142.5	132.75	112.5	40.1254	13.625	50	40.1254	21.25	56	Sap	#8F8571	Entoloma	Agaricales
Entoloma_hebes	134.889	101.833	88.1111	0.177346	28.5556	43.1111	0.177346	38.6667	54.0556	Sap	#876658	Entoloma	Agaricales	1.37593	0.521659	-0.463786	-0.377724	58.3393	0.181415	1.37593	0.521659	-0.463786	-0.377724	58.3393	0.181415	1.37593	0.521659	-0.463786	-0.377724	58.3393	0.181415	0.965475	0.98076
Entoloma_henricii	100.25	87.125	54.625	43.1245	29.625	30.375	43.1245	45.625	39.25	Sap	#645737	Entoloma	Agaricales	0.367726	0.470404	1.84704	0.586122	65.6756	0.385256
Entoloma_hirtipes	110	84.6667	67.6667	22.4414	25.3333	34.7778	22.4414	38.5556	43.1111	Sap	#6E5544	Entoloma	Agaricales	0.607429	0.836093	0.185758	-0.0973529	61.3816	0.223116	0.607429	0.836093	0.185758	-0.0973529	61.3816	0.223116	0.607429	0.836093	0.185758	-0.0973529	61.3816	0.223116	0.7871	0.797652
Entoloma_hispidulum	118.5	69.25	27.125	24.3251	62.875	28.625	24.3251	74	46.25	Sap	#77451B	Entoloma	Agaricales
Entoloma_huijsmanii	137.875	109.375	87.625	25.6237	25	44.125	25.6237	38	54.125	Sap	#8A6D58	Entoloma	Agaricales
Entoloma_ianthinum	217.75	155.125	164.25	339.862	50.25	73	339.862	30.5	85.5	Sap	#DA9BA4	Entoloma	Agaricales
Entoloma_incanum	147.778	158.222	133.444	103.7	15.5556	56.3333	103.7	20	62.4444	Sap	#949E85	Entoloma	Agaricales	0.66058	0.599497	0.00103937	-0.0865233	59.303	0.251656	0.66058	0.599497	0.00103937	-0.0865233	59.303	0.251656	0.66058	0.599497	0.00103937	-0.0865233	59.303	0.251656	0.798334	0.809129
Entoloma_incarnatofuscescens	182	156.625	163.125	345.385	20.625	66.375	345.385	15.5	71.5	Sap	#B69DA3	Entoloma	Agaricales
Entoloma_indutoides	150.625	139.125	103.25	44.7716	19.75	49.75	44.7716	31	59.125	Sap	#978B67	Entoloma	Agaricales	-0.555842	1.04781	0.644635	0.347046	61.4107	0.242627	-0.555842	1.04781	0.644635	0.347046	61.4107	0.242627	-0.555842	1.04781	0.644635	0.347046	61.4107	0.242627	0.565376	0.572026
Entoloma_infula	143.375	101.25	99.625	2.16538	23.125	47.25	2.16538	33.125	56.25	Sap	#8F6564	Entoloma	Agaricales	0.748514	0.0712944	0.00898599	-0.118844	56.1156	0.194221	0.748514	0.0712944	0.00898599	-0.118844	56.1156	0.194221	0.748514	0.0712944	0.00898599	-0.118844	56.1156	0.194221	0.817211	0.828425
Entoloma_inusitatum	142.375	122.5	96.5	34.7452	22.375	46.875	34.7452	33.875	55.75	Sap	#8E7B61	Entoloma	Agaricales	1.53763	1.61665	-1.01877	-0.0917199	59.7566	0.307727	1.53763	1.61665	-1.01877	-0.0917199	59.7566	0.307727	1.53763	1.61665	-1.01877	-0.0917199	59.7566	0.307727	1.00902	1.02586
Entoloma_inutile	155.5	127.875	116.125	15.7534	21	53.25	15.7534	24.625	61	Sap	#9C8074	Entoloma	Agaricales
Entoloma_jahnii	225.625	226	222.875	45.5882	6.5	88.125	45.5882	1.875	88.75	Sap	#E2E2DF	Entoloma	Agaricales
Entoloma_jubatum	170.125	128.375	100.125	24.001	31.625	52.875	24.001	41.75	66.75	Sap	#AA8064	Entoloma	Agaricales	0.195332	-0.415269	0.478575	-0.024681	53.206	0.19297	0.195332	-0.415269	0.478575	-0.024681	53.206	0.19297	0.195332	-0.415269	0.478575	-0.024681	53.206	0.19297	0.70387	0.712784
Entoloma_juncinum	195.889	162.667	146.889	15.82	43.4444	66.6667	15.82	27.2222	76.8889	Sap	#C4A393	Entoloma	Agaricales	1.16313	0.534327	-0.358254	-0.168654	57.7182	0.217251	1.16313	0.534327	-0.358254	-0.168654	57.7182	0.217251	1.16313	0.534327	-0.358254	-0.168654	57.7182	0.217251	0.912033	0.925666
Entoloma_kervernii	174.5	140.5	90.875	35.5001	35.875	51.875	35.5001	48	68.375	Sap	#AF8D5B	Entoloma	Agaricales
Entoloma_kuehnerianum	161.667	134	126.778	9.44252	16.7778	56.3333	9.44252	21.5556	63.3333	Sap	#A2867F	Entoloma	Agaricales	2.36303	-0.722249	-0.884577	-0.734419	53.9129	0.00805427	2.36303	-0.722249	-0.884577	-0.734419	53.9129	0.00805427	2.36303	-0.722249	-0.884577	-0.734419	53.9129	0.00805427	1.32018	1.36498
Entoloma_lampropus	132.625	105.625	98.75	10.3638	20.375	45.25	10.3638	28.625	52	Sap	#856A63	Entoloma	Agaricales	1.03775	0.109507	-0.384895	-0.336086	55.5068	0.191643	1.03775	0.109507	-0.384895	-0.336086	55.5068	0.191643	1.03775	0.109507	-0.384895	-0.336086	55.5068	0.191643	0.882216	0.895026
Entoloma_lanicum	130.5	117.375	97.875	36.633	17	44.75	36.633	27	51.375	Sap	#837562	Entoloma	Agaricales
Entoloma_lanuginosipes	156.5	136.25	119.25	26.1445	20.25	54	26.1445	24.5	61.375	Sap	#9D8877	Entoloma	Agaricales
Entoloma_leochromus	103.625	85.375	68.5	27.4324	21.625	33.625	27.4324	35.125	40.5	Sap	#685545	Entoloma	Agaricales
Entoloma_lepidissimum	124.75	115.75	135	270.828	13.5	49	270.828	20.125	53.5	Sap	#7D7487	Entoloma	Agaricales	0.841818	0.760935	-0.224982	0.0295264	59.4227	0.285367	0.841818	0.760935	-0.224982	0.0295264	59.4227	0.285367	0.841818	0.760935	-0.224982	0.0295264	59.4227	0.285367	0.837664	0.849355
Entoloma_lepiotosmum	147.5	126.75	121.625	10.49	11.75	53	10.49	18.125	57.875	Sap	#947F7A	Entoloma	Agaricales
Entoloma_lilacinoroseum	154.625	102.5	113.125	347.625	28.75	50.25	347.625	35.125	60.625	Sap	#9B6771	Entoloma	Agaricales
Entoloma_lividoalbum	158.875	146.125	141.5	2.48266	10	58.875	2.48266	12.75	62.875	Sap	#9F928E	Entoloma	Agaricales	1.12991	1.1312	-0.163312	-0.189829	62.4605	0.248604	1.12991	1.1312	-0.163312	-0.189829	62.4605	0.248604	1.12991	1.1312	-0.163312	-0.189829	62.4605	0.248604	0.904025	0.91743
Entoloma_lividocyanulum	123.625	98.125	87.5	17.7499	17.625	41.25	17.7499	29.75	48.375	Sap	#7C6258	Entoloma	Agaricales
Entoloma_longistriatum	126	97.625	93.375	6.64657	16	42.625	6.64657	27	49.375	Sap	#7E625D	Entoloma	Agaricales
Entoloma_lucidum	190.667	163.667	129.778	34.4457	36	62.7778	34.4457	33.5556	74.7778	Sap	#BFA482	Entoloma	Agaricales
Entoloma_luteobasis	156.667	159.111	149.556	97.5881	6.11111	60.3333	97.5881	8.22222	62.7778	Sap	#9D9F96	Entoloma	Agaricales	1.08767	-0.213951	0.766428	-0.281915	52.3509	0.130691
Entoloma_madidum	117.875	106.625	117.5	306.258	11.375	45.75	306.258	19.125	50.375	Sap	#766B76	Entoloma	Agaricales	1.4387	2.04269	1.51124	-0.658569	70.136	0.410639
Entoloma_majaloides	192.333	172.889	135.222	39.4451	36.1111	64.1111	39.4451	30.3333	75.3333	Sap	#C0AD87	Entoloma	Agaricales	1.74127	-0.124524	0.369645	-1.0343	61.1833	0.161996	1.74127	-0.124524	0.369645	-1.0343	61.1833	0.161996	1.74127	-0.124524	0.369645	-1.0343	61.1833	0.161996	1.06858	1.08797
Entoloma_mammosum	140.222	115.889	121.111	337.337	14.4444	49.8889	337.337	21.2222	55.3333	Sap	#8C7479	Entoloma	Agaricales
Entoloma_mediterraneense	163.889	147.111	124.778	34.4445	19.4444	56.5556	34.4445	24.7778	64.2222	Sap	#A4937D	Entoloma	Agaricales
Entoloma_melanochroum	110.333	110.222	104.222	75.3988	3.88889	42.2222	75.3988	7.11111	43.7778	Sap	#6E6E68	Entoloma	Agaricales
Entoloma_minutum	176.556	149.333	116.667	32.5625	28.1111	57.5556	32.5625	34.3333	69.2222	Sap	#B19575	Entoloma	Agaricales
Entoloma_mougeotii	162.333	156	156.778	331.105	7.22222	62.1111	331.105	7.77778	64	Sap	#A29C9D	Entoloma	Agaricales	-0.0717804	0.0277305	0.689731	0.0695814	55.3545	0.223295	-0.0717804	0.0277305	0.689731	0.0695814	55.3545	0.223295	-0.0717804	0.0277305	0.689731	0.0695814	55.3545	0.223295	0.652967	0.660993
Entoloma_mutabilipes	162.556	132	111.222	23.667	25	53.6667	23.667	32.2222	63.7778	Sap	#A3846F	Entoloma	Agaricales	0.22993	-1.07379	1.72117	0.134847	49.0341	0.230619	0.22993	-1.07379	1.72117	0.134847	49.0341	0.230619							0.710623
Entoloma_myrmecophilum	158.75	116.25	95.625	19.2561	26.25	50	19.2561	40	62.375	Sap	#9F7460	Entoloma	Agaricales	1.429	0.896762	-0.0368601	-0.479563	63.0313	0.196601	1.429	0.896762	-0.0368601	-0.479563	63.0313	0.196601	1.429	0.896762	-0.0368601	-0.479563	63.0313	0.196601	0.979453	0.995215
Entoloma_nausiosme	166.556	144.889	134.444	9.40353	20.3333	58.6667	9.40353	20.7778	65.2222	Sap	#A79186	Entoloma	Agaricales
Entoloma_nigroviolaceum	176.444	172.333	190.889	258.657	15.7778	71.2222	258.657	9.55556	75	Sap	#B0ACBF	Entoloma	Agaricales
Entoloma_niphoides	224.875	194.125	162.875	31.8765	50.875	75.875	31.8765	28.125	88	Sap	#E1C2A3	Entoloma	Agaricales	1.14419	1.70172	-0.60953	-0.0432685	62.5104	0.2649	1.14419	1.70172	-0.60953	-0.0432685	62.5104	0.2649	1.14419	1.70172	-0.60953	-0.0432685	62.5104	0.2649	0.907457	0.92096
Entoloma_nitens	128.875	128.75	118.375	77.2445	6.125	48.75	77.2445	10.25	51.75	Sap	#818176	Entoloma	Agaricales	0.902633	0.986071	-0.0502443	-0.0263871	63.0462	0.280344	0.902633	0.986071	-0.0502443	-0.0263871	63.0462	0.280344	0.902633	0.986071	-0.0502443	-0.0263871	63.0462	0.280344	0.851249	0.863269
Entoloma_nitidum	135.667	141.444	164.333	230.769	19.2222	58.8889	230.769	17.1111	64.5556	Sap	#888DA4	Entoloma	Agaricales
Entoloma_ochromicaceum	183.556	150.889	94.8889	38.4436	46	54.7778	38.4436	50.2222	72.1111	Sap	#B8975F	Entoloma	Agaricales
Entoloma_ollare	207	205	200.111	51.3526	10	80.1111	51.3526	5.22222	82.2222	Sap	#CFCDC8	Entoloma	Agaricales
Entoloma_olorinum	248.222	238.778	225.111	35.5551	65.1111	93	35.5551	9.44444	97.3333	Sap	#F8EFE1	Entoloma	Agaricales
Entoloma_ortonii	174.222	143.222	103.556	33.6669	33	54.5556	33.6669	41	68.3333	Sap	#AE8F68	Entoloma	Agaricales
Entoloma_pallescens	161.667	130.889	107.778	24.1054	23.8889	52.8889	24.1054	32.8889	63.4444	Sap	#A2836C	Entoloma	Agaricales
Entoloma_papillatum	160.556	121.889	66.1111	35.1149	45.2222	44.6667	35.1149	59.3333	63	Sap	#A17A42	Entoloma	Agaricales
Entoloma_parasiticum	228.25	236.125	216.5	83.3759	36.125	88.75	83.3759	8.375	92.625	Sap	#E4ECD9	Entoloma	Agaricales	1.84269	0.338887	-0.579246	-0.717056	58.3405	0.0755533	1.84269	0.338887	-0.579246	-0.717056	58.3405	0.0755533	1.84269	0.338887	-0.579246	-0.717056	58.3405	0.0755533	1.10079	1.12182
Entoloma_parkensis	166.444	135.111	101.556	31.2233	31.5556	52.6667	31.2233	40.5556	65.2222	Sap	#A68766	Entoloma	Agaricales
Entoloma_percuboideum	189.556	156.444	131.556	26.3356	32.8889	63	26.3356	31.2222	74.3333	Sap	#BE9C84	Entoloma	Agaricales
Entoloma_phaeocyathus	145.889	116.556	99.6667	21.5556	22.2222	48.1111	21.5556	32.3333	57.2222	Sap	#927564	Entoloma	Agaricales	1.09245	0.762876	-0.500231	-0.0913179	60.3612	0.279627	1.09245	0.762876	-0.500231	-0.0913179	60.3612	0.279627	1.09245	0.762876	-0.500231	-0.0913179	60.3612	0.279627	0.895089	0.908246
Entoloma_plebejum	124.875	115.125	105	28.1476	10	45	28.1476	16.625	48.75	Sap	#7D7369	Entoloma	Agaricales	1.37212	1.16546	-0.244914	-0.0232842	62.3305	0.239425	1.37212	1.16546	-0.244914	-0.0232842	62.3305	0.239425	1.37212	1.16546	-0.244914	-0.0232842	62.3305	0.239425	0.964484	0.979737
Entoloma_pleopodium	251.889	206.778	99.3333	42.5555	96.6667	68.8889	42.5555	60.6667	98.7778	Sap	#FCCF63	Entoloma	Agaricales
Entoloma_poliopus	159.222	141.778	130.556	22.7222	15.6667	56.6667	22.7222	17.7778	62.6667	Sap	#9F8E83	Entoloma	Agaricales	0.423667	-0.192753	0.16437	-0.0743248	53.1534	0.206542	0.423667	-0.192753	0.16437	-0.0743248	53.1534	0.206542	0.423667	-0.192753	0.16437	-0.0743248	53.1534	0.206542	0.749192	0.758966
Entoloma_politoflavipes	174.444	138.222	83.1111	36.6656	44.4444	50.5556	36.6656	53.3333	68.4444	Sap	#AE8A53	Entoloma	Agaricales
Entoloma_politum	156.75	135.125	110.625	30.8915	24.125	52.25	30.8915	31.875	61.5	Sap	#9D876F	Entoloma	Agaricales	1.07502	0.400078	-0.251994	-0.286348	57.0803	0.16307	1.07502	0.400078	-0.251994	-0.286348	57.0803	0.16307	1.07502	0.400078	-0.251994	-0.286348	57.0803	0.16307	0.890965	0.90401
Entoloma_porphyrogriseum	116.333	86.5556	78.4444	11.0149	19.8889	38	11.0149	33	45.5556	Sap	#74574E	Entoloma	Agaricales
Entoloma_porphyrophaeum	199.667	174.222	163.222	17.3484	25.8889	71.1111	17.3484	18.5556	78.3333	Sap	#C8AEA3	Entoloma	Agaricales
Entoloma_pratulense	153.556	123.444	101.222	22.584	23.5556	50.1111	22.584	33	60.2222	Sap	#9A7B65	Entoloma	Agaricales
Entoloma_prunuloides	158.333	141	113.889	36.4444	20.3333	53.4444	36.4444	28.6667	62.3333	Sap	#9E8D72	Entoloma	Agaricales	0.216432	-0.58601	0.662746	0.0245968	50.3653	0.180055	0.216432	-0.58601	0.662746	0.0245968	50.3653	0.180055	0.216432	-0.58601	0.662746	0.0245968	50.3653	0.180055	0.707984	0.716972
Entoloma_pseudocoelestinum	143.333	116	127.111	334.677	13.1111	50.7778	334.677	19.7778	56.2222	Sap	#8F747F	Entoloma	Agaricales	0.110947	-0.17245	1.48525	-0.0421963	57.2772	0.192494	0.110947	-0.17245	1.48525	-0.0421963	57.2772	0.192494	0.110947	-0.17245	1.48525	-0.0421963	57.2772	0.192494	0.687561	0.696182
Entoloma_pseudoexcentricum	218.556	185.222	177.778	8.03052	38.8889	77.5556	8.03052	20.1111	85.8889	Sap	#DBB9B2	Entoloma	Agaricales
Entoloma_pseudoparasiticum	221	156.333	149	5.55338	53.4444	72.5556	5.55338	32.7778	86.5556	Sap	#DD9C95	Entoloma	Agaricales
Entoloma_pseudoturci	168.333	117.333	79.2222	25.557	43.7778	48.4444	25.557	54.4444	66	Sap	#A8754F	Entoloma	Agaricales
Entoloma_queletii	210.667	187.556	159.222	34.1142	43.8889	72.3333	34.1142	26.6667	82.6667	Sap	#D3BC9F	Entoloma	Agaricales
Entoloma_querquedula	154.333	151.111	144.778	29.5836	5.55556	58.5556	29.5836	7.88889	60.7778	Sap	#9A9791	Entoloma	Agaricales	0.86111	0.267295	0.048186	-0.160638	54.9795	0.240635	0.86111	0.267295	0.048186	-0.160638	54.9795	0.240635	0.86111	0.267295	0.048186	-0.160638	54.9795	0.240635	0.841951	0.853745
Entoloma_rhodocylix	179.889	146.111	99.6667	35.3331	39.2222	54.8889	35.3331	45.7778	70.5556	Sap	#B49264	Entoloma	Agaricales	1.27476	0.724862	-0.950174	-0.369363	55.4324	0.230216	1.27476	0.724862	-0.950174	-0.369363	55.4324	0.230216	1.27476	0.724862	-0.950174	-0.369363	55.4324	0.230216	0.939581	0.954034
Entoloma_rhodopolium	154.444	126.667	92.3333	33.1096	29	48.2222	33.1096	41.2222	60.4444	Sap	#9A7F5C	Entoloma	Agaricales	0.982585	0.607949	-0.336581	-0.230913	58.3845	0.220752	0.982585	0.607949	-0.336581	-0.230913	58.3845	0.220752	0.982585	0.607949	-0.336581	-0.230913	58.3845	0.220752	0.869436	0.881913
Entoloma_rhombisporum	164.556	146.333	123.444	32.003	23.4444	56.4444	32.003	25.1111	64.5556	Sap	#A5927B	Entoloma	Agaricales
Entoloma_rimulosum	142.222	133.667	127.111	8.68653	10.8889	52.4444	8.68653	14.5556	56.5556	Sap	#8E867F	Entoloma	Agaricales
Entoloma_roseum	199.778	176.556	164.889	22.4222	26.4444	71.4444	22.4222	18.5556	78.2222	Sap	#C8B1A5	Entoloma	Agaricales
Entoloma_rufocarneum	170	126.778	88	28.7789	37.3333	50.6667	28.7789	48.7778	66.5556	Sap	#AA7F58	Entoloma	Agaricales
Entoloma_rugosum	214.111	188.556	154	34.6667	45.7778	72.1111	34.6667	28.1111	83.8889	Sap	#D6BD9A	Entoloma	Agaricales
Entoloma_rusticoides	109.875	84.75	71.75	20.6251	22.375	35.625	20.6251	36	42.875	Sap	#6E5548	Entoloma	Agaricales	1.0729	0.729808	-0.490367	-0.22685	59.9348	0.279346	1.0729	0.729808	-0.490367	-0.22685	59.9348	0.279346	1.0729	0.729808	-0.490367	-0.22685	59.9348	0.279346	0.890466	0.903497
Entoloma_sacchariolens	171.444	145.444	109.889	35	30.2222	55.3333	35	36.3333	67.2222	Sap	#AB916E	Entoloma	Agaricales
Entoloma_sarcitum	164.125	91.625	62.375	16.6368	57.875	44.375	16.6368	65.625	64.375	Sap	#A45C3E	Entoloma	Agaricales	1.55017	2.16542	-1.34668	0.00543607	61.2704	0.281655	1.55017	2.16542	-1.34668	0.00543607	61.2704	0.281655							1.01252
Entoloma_saundersii	180.375	167.125	169.75	336.655	12.125	68	336.655	8.5	71	Sap	#B4A7AA	Entoloma	Agaricales	1.471	0.80487	-0.503252	-0.343809	60.2132	0.187743	1.471	0.80487	-0.503252	-0.343809	60.2132	0.187743	1.471	0.80487	-0.503252	-0.343809	60.2132	0.187743	0.990726	1.00689
Entoloma_scabropellis	177.889	140.778	135.333	5.6887	23.4444	61.2222	5.6887	25	69.6667	Sap	#B28D87	Entoloma	Agaricales
Entoloma_sepium	179.25	169	158.75	31.1044	12.625	66.5	31.1044	12.75	70.375	Sap	#B3A99F	Entoloma	Agaricales	1.20298	1.2491	-0.603849	-0.22089	61.167	0.243191	1.20298	1.2491	-0.603849	-0.22089	61.167	0.243191	1.20298	1.2491	-0.603849	-0.22089	61.167	0.243191	0.921753	0.935668
Entoloma_sericatum	110.889	92.3333	94.2222	337.107	13.5556	39.2222	337.107	22.3333	44	Sap	#6F5C5E	Entoloma	Agaricales	1.22158	0.57279	-0.402367	-0.350743	58.2662	0.215046	1.22158	0.57279	-0.402367	-0.350743	58.2662	0.215046	1.22158	0.57279	-0.402367	-0.350743	58.2662	0.215046	0.92633	0.940381
Entoloma_sericeoides	142.75	103.375	70	25.2772	34.375	41.75	25.2772	50.125	55.875	Sap	#8F6746	Entoloma	Agaricales	1.2572	1.25221	-0.20187	-0.083351	63.9474	0.220542	1.2572	1.25221	-0.20187	-0.083351	63.9474	0.220542	1.2572	1.25221	-0.20187	-0.083351	63.9474	0.220542	0.935179	0.949497
Entoloma_sericeum	105.333	88.2222	86.1111	346.603	16.2222	36.7778	346.603	26	41.6667	Sap	#695856	Entoloma	Agaricales	0.753713	0.211464	-0.121877	-0.203874	55.5853	0.219595	0.753713	0.211464	-0.121877	-0.203874	55.5853	0.219595	0.753713	0.211464	-0.121877	-0.203874	55.5853	0.219595	0.818338	0.829579
Entoloma_serrulatum	71	73.4444	99.3333	234.23	17.4444	33.2222	234.23	29.1111	39	Sap	#474963	Entoloma	Agaricales	0.568386	-0.0904516	0.190092	-0.179774	55.0744	0.20207	0.568386	-0.0904516	0.190092	-0.179774	55.0744	0.20207	0.568386	-0.0904516	0.190092	-0.179774	55.0744	0.20207	0.778928	0.789307
Entoloma_sinuatum	179.111	159.889	116.444	41.9991	36.8889	58	41.9991	37.5556	70.2222	Sap	#B3A074	Entoloma	Agaricales	1.24167	0.96787	-0.21981	-0.333969	62.004	0.219215	1.24167	0.96787	-0.21981	-0.333969	62.004	0.219215	1.24167	0.96787	-0.21981	-0.333969	62.004	0.219215	0.931309	0.945509
Entoloma_sodale	138.111	133.889	135.444	316.039	3.88889	53.5556	316.039	6.44444	55.2222	Sap	#8A8687	Entoloma	Agaricales
Entoloma_solstitiale	178	143.889	105.222	31.8882	38.5556	55.5556	31.8882	42.5556	69.7778	Sap	#B29069	Entoloma	Agaricales
Entoloma_sordidulum	125.889	88.4444	33.7778	35.443	61	31.1111	35.443	75	49.2222	Sap	#7E5822	Entoloma	Agaricales	1.4235	0.807859	-0.761708	-0.302544	58.5245	0.213752	1.4235	0.807859	-0.761708	-0.302544	58.5245	0.213752	1.4235	0.807859	-0.761708	-0.302544	58.5245	0.213752	0.977993	0.993705
Entoloma_sphagneti	131.222	107.667	86.3333	27.2699	24.2222	42.5556	27.2699	34	51.5556	Sap	#836C56	Entoloma	Agaricales	1.98188	0.00573395	-0.573346	-0.81153	53.1258	0.0953033	1.98188	0.00573395	-0.573346	-0.81153	53.1258	0.0953033	1.98188	0.00573395	-0.573346	-0.81153	53.1258	0.0953033	1.14866	1.17259
Entoloma_sphagnorum	190.333	147	106.667	27.805	45.5556	58.1111	27.805	44.6667	74.5556	Sap	#BE936B	Entoloma	Agaricales
Entoloma_strigosissimum	138	131.222	128.778	328.997	11.2222	52.1111	328.997	15.5556	55.5556	Sap	#8A8381	Entoloma	Agaricales	1.19782	0.125234	-0.306663	-0.290657	55.253	0.205102	1.19782	0.125234	-0.306663	-0.290657	55.253	0.205102	1.19782	0.125234	-0.306663	-0.290657	55.253	0.205102	0.920486	0.934364
Entoloma_subradiatum	199.778	178.444	159.111	33.0152	32.7778	70.4444	33.0152	23.4444	78.5556	Sap	#C8B29F	Entoloma	Agaricales	1.63946	0.796752	-0.829371	-0.507656	58.364	0.213675	1.63946	0.796752	-0.829371	-0.507656	58.364	0.213675	1.63946	0.796752	-0.829371	-0.507656	58.364	0.213675	1.03805	1.05607
Entoloma_tenellum	147.667	113.556	88	8.65535	42.7778	45.7778	8.65535	49.6667	58.8889	Sap	#947258	Entoloma	Agaricales	0.511503	0.203193	-0.29565	-0.0145323	54.608	0.194982	0.511503	0.203193	-0.29565	-0.0145323	54.608	0.194982	0.511503	0.203193	-0.29565	-0.0145323	54.608	0.194982	0.767139	0.777273
Entoloma_testaceum	153.889	145.556	145.889	325.93	10.8889	58.4444	325.93	9.55556	61.5556	Sap	#9A9292	Entoloma	Agaricales
Entoloma_tibiicystidiatum	187.5	125.125	69.25	27.8869	67.125	50.25	27.8869	66	73.5	Sap	#BC7D45	Entoloma	Agaricales	1.16125	0.49537	-0.196978	-0.27345	54.5053	0.28647	1.16125	0.49537	-0.196978	-0.27345	54.5053	0.28647	1.16125	0.49537	-0.196978	-0.27345	54.5053	0.28647	0.911577	0.925196
Entoloma_tjallingiorum	142.625	103.5	86.875	16.6434	30.5	44.875	16.6434	40.375	55.875	Sap	#8F6857	Entoloma	Agaricales	0.358146	0.175197	-0.0980822	-0.0842172	54.6213	0.18565	0.358146	0.175197	-0.0980822	-0.0842172	54.6213	0.18565	0.358146	0.175197	-0.0980822	-0.0842172	54.6213	0.18565	0.735998	0.745514
Entoloma_transvenosum	126.222	102.333	71.7778	33.3397	30.5556	38.7778	33.3397	44.6667	49.5556	Sap	#7E6648	Entoloma	Agaricales	2.01041	0.0580671	-0.763019	-1.14393	53.2226	0.0686576
Entoloma_turbidum	151.389	117.444	88.5556	26.0939	36.5	47.0556	26.0939	43.9444	59.3333	Sap	#977559	Entoloma	Agaricales
Entoloma_turci	149.333	103.667	94.8889	5.46851	29.6667	47.5556	5.46851	37.6667	58.5556	Sap	#95685F	Entoloma	Agaricales	0.0510678	-0.136492	0.364946	0.0750456	53.2349	0.217747	0.0510678	-0.136492	0.364946	0.0750456	53.2349	0.217747	0.0510678	-0.136492	0.364946	0.0750456	53.2349	0.217747	0.676119	0.68454
Entoloma_undatum	171.778	174.444	168.556	101.571	5.33333	67.2222	101.571	4.55556	68.6667	Sap	#ACAEA9	Entoloma	Agaricales	0.822142	0.456117	-0.490986	-0.149716	56.461	0.204638	0.822142	0.456117	-0.490986	-0.149716	56.461	0.204638	0.822142	0.456117	-0.490986	-0.149716	56.461	0.204638	0.833313	0.844901
Entoloma_undulatosporum	160.111	140.889	135.667	5.16061	13.7778	57.8889	5.16061	15.4444	63	Sap	#A08D88	Entoloma	Agaricales	1.22112	0.07518	0.0540815	-0.157254	54.9958	0.0846246	1.22112	0.07518	0.0540815	-0.157254	54.9958	0.0846246							0.926218
Entoloma_velenovskyi	158.667	144	108.222	42.5437	24.7778	52.3333	42.5437	32.7778	62.3333	Sap	#9F906C	Entoloma	Agaricales
Entoloma_venosum	190.111	170.778	137.667	38.8903	29	64.1111	38.8903	29	74.4444	Sap	#BEAB8A	Entoloma	Agaricales	0.590677	1.92203	1.07086	0.450258	71.5316	0.27143	0.590677	1.92203	1.07086	0.450258	71.5316	0.27143	0.590677	1.92203	1.07086	0.450258	71.5316	0.27143	0.783586	0.794063
Entoloma_ventricosum	155.444	126.333	96.7778	27.7093	29	49.3333	27.7093	40.1111	60.8889	Sap	#9B7E61	Entoloma	Agaricales
Entoloma_vernum	112.375	106.75	86.625	52.8845	15.5	39	52.8845	25.125	44.5	Sap	#706B57	Entoloma	Agaricales
Entoloma_versatile	152.333	145.333	102.222	52.6516	33	50.2222	52.6516	37.3333	59.8889	Sap	#989166	Entoloma	Agaricales	0.712928	1.07856	-0.246358	0.142746	58.9329	0.266656	0.712928	1.07856	-0.246358	0.142746	58.9329	0.266656	0.712928	1.07856	-0.246358	0.142746	58.9329	0.266656	0.809527	0.820568
Entoloma_vindobonense	117.111	101.333	102	335.076	10.6667	42.4444	335.076	18.1111	46.6667	Sap	#756566	Entoloma	Agaricales
Entoloma_xanthochroum	205.889	128.889	75.2222	23.9542	58.6667	54.8889	23.9542	63.4444	80.7778	Sap	#CE814B	Entoloma	Agaricales
Fayodia_anthracobia	210.778	180.889	141.333	34.1111	51.4444	69	34.1111	34.5556	82.7778	Sap	#D3B58D	Fayodia	Agaricales
Fayodia_bisphaerigera	213	187.778	161.222	30.7765	39	73.2222	30.7765	24.4444	83.6667	Sap	#D5BCA1	Fayodia	Agaricales
Fayodia_gracilipes	176.889	146.111	103.556	34.3326	37	55	34.3326	42	69.3333	Sap	#B19268	Fayodia	Agaricales	1.07399	1.78523	0.273661	-0.554938	67.7553	0.271277	1.07399	1.78523	0.273661	-0.554938	67.7553	0.271277							0.890721
Flammula_pinicola	203.889	183.889	162.222	36.195	27.4444	71.6667	36.195	22.2222	80.3333	Sap	#CCB8A2	Flammula	Agaricales
Flammulaster_carpophilus	196.444	175.889	141	37.9995	33.5556	66.1111	37.9995	28.3333	77.1111	Sap	#C4B08D	Flammulaster	Agaricales	1.20837	0.819873	-0.551228	-0.307419	58.916	0.202276	1.20837	0.819873	-0.551228	-0.307419	58.916	0.202276	1.20837	0.819873	-0.551228	-0.307419	58.916	0.202276	0.923077	0.937031
Flammulaster_ferrugineus	239.667	188	145.111	27.9209	81.4444	75.4444	27.9209	39.7778	94	Sap	#F0BC91	Flammulaster	Agaricales
Flammulaster_gracilis	246.778	219.889	166.111	40.3298	84.5556	81	40.3298	32.6667	96.8889	Sap	#F7DCA6	Flammulaster	Agaricales
Flammulaster_granulosus	157.667	94.2222	55.6667	22.7795	60	41.8889	22.7795	67.7778	62.1111	Sap	#9E5E38	Flammulaster	Agaricales
Flammulaster_limulatus	253.444	178.333	76.8889	34.5572	98.3333	64.8889	34.5572	69.5556	99.4444	Sap	#FDB24D	Flammulaster	Agaricales	0.000811826	0.430008	0.0212677	0.0495644	54.4274	0.218899	0.000811826	0.430008	0.0212677	0.0495644	54.4274	0.218899	0.000811826	0.430008	0.0212677	0.0495644	54.4274	0.218899	0.666597	0.674853
Flammulaster_muricatus	220.222	179.111	84.1111	41.7781	75.4444	59.6667	41.7781	63	86.3333	Sap	#DCB354	Flammulaster	Agaricales	1.30246	1.24429	-0.71059	-0.218356	60.3123	0.271286	1.30246	1.24429	-0.71059	-0.218356	60.3123	0.271286	1.30246	1.24429	-0.71059	-0.218356	60.3123	0.271286	0.946579	0.961251
Flammulaster_wieslandri	244.333	214.556	140.333	44.4291	86.2222	75.4444	44.4291	43	95.8889	Sap	#F4D78C	Flammulaster	Agaricales
Flammulina_elastica	199	120.556	48.4444	29.6456	85.7778	48.4444	29.6456	78.6667	77.8889	Sap	#C77930	Flammulina	Agaricales	1.57214	-0.0365594	-1.23095	-0.578698	52.1264	0.165247	1.57214	-0.0365594	-1.23095	-0.578698	52.1264	0.165247	1.57214	-0.0365594	-1.23095	-0.578698	52.1264	0.165247	1.0187	1.03593
Flammulina_fennae	227.8	179.7	98.9	37.4084	71.6	64	37.4084	56.8	89.3	Sap	#E4B463	Flammulina	Agaricales	1.16241	0.933203	-0.641169	-0.165641	60.0532	0.218935	1.16241	0.933203	-0.641169	-0.165641	60.0532	0.218935	1.16241	0.933203	-0.641169	-0.165641	60.0532	0.218935	0.911858	0.925485
Flammulina_ononidis	187.889	132.444	61.3333	34.4449	61.4444	49	34.4449	69	73.6667	Sap	#BC843D	Flammulina	Agaricales	0.998023	1.74389	-0.547017	0.00659342	65.8244	0.331633	0.998023	1.74389	-0.547017	0.00659342	65.8244	0.331633							0.872993
Flammulina_populicola	224.444	180.111	113.556	41.3736	63.2222	66.3333	41.3736	50.8889	88.4444	Sap	#E0B472	Flammulina	Agaricales
Flammulina_velutipes	221.556	155.556	81.7778	26.4488	78.8889	59.1111	26.4488	66	86.8889	Sap	#DE9C52	Flammulina	Agaricales	0.84158	0.568921	-0.494436	-0.217662	57.0559	0.20747	0.84158	0.568921	-0.494436	-0.217662	57.0559	0.20747	0.84158	0.568921	-0.494436	-0.217662	57.0559	0.20747	0.837612	0.849301
Floccularia_luteovirens	217.889	181.333	33.8889	48	83.5556	49.4444	48	84.8889	85.4444	Sap	#DAB522	Floccularia	Agaricales
Galerina_allospora	170.222	96.3333	50.8889	21.6691	57.4444	43.3333	21.6691	70.4444	66.7778	Sap	#AA6033	Galerina	Agaricales	1.3706	0.365899	-0.379248	-0.246772	56.2958	0.0709437	1.3706	0.365899	-0.379248	-0.246772	56.2958	0.0709437	1.3706	0.365899	-0.379248	-0.246772	56.2958	0.0709437	0.964086	0.979326
Galerina_ampullaceocystis	240	169.444	103.444	28.7787	84.2222	67.4444	28.7787	56.8889	94.1111	Sap	#F0A967	Galerina	Agaricales
Galerina_arctica	200.444	134.333	74.7778	27.7784	54.8889	53.8889	27.7784	62.4444	78.5556	Sap	#C8864B	Galerina	Agaricales
Galerina_atkinsoniana	186.444	130.667	49.7778	35.889	64.4444	46.3333	35.889	74.1111	73.1111	Sap	#BA8332	Galerina	Agaricales	0.444296	0.276729	-0.0082193	0.00442005	58.3238	0.214855	0.444296	0.276729	-0.0082193	0.00442005	58.3238	0.214855	0.444296	0.276729	-0.0082193	0.00442005	58.3238	0.214855	0.75338	0.763237
Galerina_badipes	215.667	193.778	143.556	42.6681	51	70.4444	42.6681	34.4444	84.5556	Sap	#D8C290	Galerina	Agaricales	0.153799	0.345379	0.248237	-0.0598047	58.7858	0.257617	0.153799	0.345379	0.248237	-0.0598047	58.7858	0.257617	0.153799	0.345379	0.248237	-0.0598047	58.7858	0.257617	0.695815	0.704583
Galerina_bresadolana	222.444	165.222	107.222	30.2229	65.1111	64.6667	30.2229	51.8889	87.1111	Sap	#DEA56B	Galerina	Agaricales
Galerina_calyptrata	222.75	135.375	53.875	29.1249	78.375	54.375	29.1249	76.625	87.25	Sap	#DF8736	Galerina	Agaricales	0.388825	0.377563	0.232452	0.0464814	60.2373	0.189617	0.388825	0.377563	0.232452	0.0464814	60.2373	0.189617	0.388825	0.377563	0.232452	0.0464814	60.2373	0.189617	0.742156	0.751791
Galerina_camerina	224	150.222	94.7778	25.7776	72.7778	62.4444	25.7776	58.6667	87.7778	Sap	#E0965F	Galerina	Agaricales
Galerina_carbonicola	161.667	89.2222	65.3333	14.7783	43	44.4444	14.7783	59.5556	63.5556	Sap	#A25941	Galerina	Agaricales
Galerina_caulocystidiata	213.889	128.111	95	16.217	62.1111	60.5556	16.217	56.1111	84	Sap	#D6805F	Galerina	Agaricales
Galerina_cephalotricha	187.889	112.222	63.6667	23.1128	53.8889	49.3333	23.1128	66.4444	73.6667	Sap	#BC7040	Galerina	Agaricales	0.839208	0.118068	0.180339	-0.545201	58.8815	0.192002	0.839208	0.118068	0.180339	-0.545201	58.8815	0.192002	0.839208	0.118068	0.180339	-0.545201	58.8815	0.192002	0.837086	0.848763
Galerina_cerina	197.333	131.111	44.7778	34.222	69	47.4444	34.222	77.6667	77.4444	Sap	#C5832D	Galerina	Agaricales
Galerina_cinctula	241.889	209.889	146.333	40.6673	79.5556	76.2222	40.6673	39.5556	94.7778	Sap	#F2D292	Galerina	Agaricales
Galerina_clavata	204.778	183.778	176.111	18.4199	27.7778	74.7778	18.4199	17	81.4444	Sap	#CDB8B0	Galerina	Agaricales	0.761279	0.547124	-0.21609	-0.214064	58.4779	0.205375	0.761279	0.547124	-0.21609	-0.214064	58.4779	0.205375	0.761279	0.547124	-0.21609	-0.214064	58.4779	0.205375	0.819982	0.83126
Galerina_dicranorum	190.889	162.889	115.778	37.356	38.6667	60.2222	37.356	40.4444	74.8889	Sap	#BFA374	Galerina	Agaricales
Galerina_discreta	177.444	122.111	49.5556	34.0007	59.4444	44.6667	34.0007	72.7778	69.5556	Sap	#B17A32	Galerina	Agaricales
Galerina_fallax	220.111	157.111	88.8889	31.443	70.3333	60.4444	31.443	60.1111	86.4444	Sap	#DC9D59	Galerina	Agaricales	0.458322	1.10227	0.19004	-0.371078	62.5984	0.167891	0.458322	1.10227	0.19004	-0.371078	62.5984	0.167891							0.756237
Galerina_farinacea	181.333	105.778	39.8889	27.8754	70.2222	43.4444	27.8754	79	71.1111	Sap	#B56A28	Galerina	Agaricales
Galerina_gibbosa	225	170.444	76.5556	38.457	72.4444	59	38.457	66	88.3333	Sap	#E1AA4D	Galerina	Agaricales
Galerina_graminea	224.444	168.222	112.222	30.3312	65.7778	65.8889	30.3312	50.3333	87.8889	Sap	#E0A870	Galerina	Agaricales
Galerina_griseipes	218.778	163.778	115	28.5298	65	65.5556	28.5298	48.3333	85.7778	Sap	#DBA473	Galerina	Agaricales
Galerina_harrisonii	187.111	121.333	78	23.5526	55.4444	52.1111	23.5526	60.2222	73.3333	Sap	#BB794E	Galerina	Agaricales	-3.38272	-1.71763	2.22189	0.267663	46.3376	0.146426	-3.38272	-1.71763	2.22189	0.267663	46.3376	0.146426							0.116617
Galerina_heimansii	193.556	143.333	84.6667	33.1175	55.7778	54.5556	33.1175	57.8889	75.8889	Sap	#C28F55	Galerina	Agaricales
Galerina_heterocystis	229.333	178.667	76.8889	40.2226	77	60.1111	40.2226	67.2222	90.1111	Sap	#E5B34D	Galerina	Agaricales
Galerina_hybrida	205	139.222	75	28.6706	74.8889	54.8889	28.6706	66.5556	80.4444	Sap	#CD8B4B	Galerina	Agaricales	0.0342473	-0.772939	0.220293	0.181187	46.1697	0.220879	0.0342473	-0.772939	0.220293	0.181187	46.1697	0.220879	0.0342473	-0.772939	0.220293	0.181187	46.1697	0.220879	0.672924	0.681289
Galerina_hygrophila	207.667	135.889	112.333	15.8485	54.8889	62.6667	15.8485	47.1111	81.4444	Sap	#D08870	Galerina	Agaricales
Galerina_hypnorum	197.889	174.889	126.111	41.8204	51.7778	63.4444	41.8204	38.5556	77.7778	Sap	#C6AF7E	Galerina	Agaricales	1.1206	0.503103	-0.237594	-0.34388	58.5445	0.198273	1.1206	0.503103	-0.237594	-0.34388	58.5445	0.198273	1.1206	0.503103	-0.237594	-0.34388	58.5445	0.198273	0.901793	0.915136
Galerina_jaapii	186.778	131.444	24.8889	39.2232	78.1111	41.4444	39.2232	87	73.3333	Sap	#BB8319	Galerina	Agaricales	1.705	-0.275207	-0.901105	-0.643765	53.5963	0.0872882	1.705	-0.275207	-0.901105	-0.643765	53.5963	0.0872882	1.705	-0.275207	-0.901105	-0.643765	53.5963	0.0872882	1.05752	1.07639
Galerina_karstenii	205.444	173	139.778	36.3641	53.8889	67.7778	36.3641	36	80.4444	Sap	#CDAD8C	Galerina	Agaricales
Galerina_lacustris	227.889	162.556	128.222	16.4203	63.7778	69.6667	16.4203	44	89.3333	Sap	#E4A380	Galerina	Agaricales
Galerina_lubrica	242.889	155.889	28.2222	36.4454	96.5556	53.1111	36.4454	88.6667	95.3333	Sap	#F39C1C	Galerina	Agaricales
Galerina_marginata	177.941	126.412	72.3529	29.5185	53	49.1176	29.5185	60.8235	69.8235	Sap	#B27E48	Galerina	Agaricales	0.580259	0.532391	-0.238611	-0.178374	57.0943	0.208699	0.580259	0.532391	-0.238611	-0.178374	57.0943	0.208699	0.580259	0.532391	-0.238611	-0.178374	57.0943	0.208699	0.781407	0.791838
Galerina_minima	219.111	186.778	134.889	37.2245	54.4444	69.6667	37.2245	38.8889	86.1111	Sap	#DBBB87	Galerina	Agaricales	-4.37733	-0.236651	0.821455	0.67767	55.0695	0.00488884
Galerina_mniophila	162.444	108.556	58.6667	28.8887	51.6667	43.3333	28.8887	65.3333	63.6667	Sap	#A26D3B	Galerina	Agaricales	0.808535	0.0753014	-0.280092	-0.342649	55.0085	0.15496	0.808535	0.0753014	-0.280092	-0.342649	55.0085	0.15496	0.808535	0.0753014	-0.280092	-0.342649	55.0085	0.15496	0.830316	0.841833
Galerina_nana	184.111	142.222	104.889	26.989	36.5556	56.6667	26.989	42.8889	72.1111	Sap	#B88E69	Galerina	Agaricales	1.77745	0.281502	-0.720585	-0.678418	57.858	0.148388	1.77745	0.281502	-0.720585	-0.678418	57.858	0.148388	1.77745	0.281502	-0.720585	-0.678418	57.858	0.148388	1.07985	1.09979
Galerina_paludosa	190.333	128.556	76.6667	27.2223	64.1111	52.2222	27.2223	62.7778	74.5556	Sap	#BE814D	Galerina	Agaricales	0.451933	0.478088	-0.0448307	-0.0647238	56.7671	0.208404	0.451933	0.478088	-0.0448307	-0.0647238	56.7671	0.208404	0.451933	0.478088	-0.0448307	-0.0647238	56.7671	0.208404	0.754935	0.764822
Galerina_permixta	229	177.444	145.778	17.4946	62.8889	73.2222	17.4946	36.5556	89.8889	Sap	#E5B192	Galerina	Agaricales
Galerina_perplexa	195.111	160	142.222	13.2135	38.7778	65.8889	13.2135	32	76.5556	Sap	#C3A08E	Galerina	Agaricales
Galerina_pruinatipes	185.222	131.778	69.3333	32.7642	62	49.7778	32.7642	64.6667	72.6667	Sap	#B98445	Galerina	Agaricales	-0.152268	1.00344	2.41813	0.20708	73.5242	0.397301	-0.152268	1.00344	2.41813	0.20708	73.5242	0.397301							0.638019
Galerina_pseudocamerina	169.111	129.333	76.8889	34.0027	40.2222	48.3333	34.0027	54.8889	66.3333	Sap	#A9814D	Galerina	Agaricales	0.9574	1.23098	0.645587	-0.476011	69.6779	0.298577	0.9574	1.23098	0.645587	-0.476011	69.6779	0.298577							0.863666
Galerina_pseudocerina	183.7	124.3	88.3	21.5018	44.6	53.3	21.5018	52.4	71.9	Sap	#B87C58	Galerina	Agaricales	-1.97609	-1.60669	3.30093	-0.724437	58.814	0.212712	-1.97609	-1.60669	3.30093	-0.724437	58.814	0.212712							0.331047
Galerina_pseudomniophila	230.778	209.444	187.556	29.7767	55.2222	81.8889	29.7767	19.4444	90.5556	Sap	#E7D1BC	Galerina	Agaricales
Galerina_pseudomycenopsis	170.556	119.444	72.5556	28.4475	49.4444	47.5556	28.4475	58.5556	66.8889	Sap	#AB7749	Galerina	Agaricales	-1.14447	-0.760325	0.153583	0.104803	48.3345	0.187727	-1.14447	-0.760325	0.153583	0.104803	48.3345	0.187727	-1.14447	-0.760325	0.153583	0.104803	48.3345	0.187727	0.464983	0.470238
Galerina_pseudotundrae	224.556	156.667	104.556	24.8842	65.8889	64.4444	24.8842	53.7778	88	Sap	#E19D69	Galerina	Agaricales
Galerina_pumila	187.889	143.778	65.7778	38.4466	57.3333	49.6667	38.4466	65.8889	73.6667	Sap	#BC9042	Galerina	Agaricales	0.918045	0.425912	-0.522905	-0.210955	55.5201	0.193083	0.918045	0.425912	-0.522905	-0.210955	55.5201	0.193083	0.918045	0.425912	-0.522905	-0.210955	55.5201	0.193083	0.854725	0.866831
Galerina_sahleri	226.222	188.222	163.444	23.0255	53.4444	76.2222	23.0255	28	88.7778	Sap	#E2BCA3	Galerina	Agaricales
Galerina_salicicola	204	140.889	85.2222	27.7913	62.6667	56.7778	27.7913	59.4444	79.8889	Sap	#CC8D55	Galerina	Agaricales	2.38374	-0.0763126	-0.84263	-1.2233	55.2318	0.0459579	2.38374	-0.0763126	-0.84263	-1.2233	55.2318	0.0459579	2.38374	-0.0763126	-0.84263	-1.2233	55.2318	0.0459579	1.33289	1.38076
Galerina_septentrionalis	190.667	137.889	87.3333	29.2158	46.6667	54.3333	29.2158	54.5556	74.6667	Sap	#BF8A57	Galerina	Agaricales
Galerina_sideroides	194	145.778	89.7778	32.228	46.7778	55.4444	32.228	54	76	Sap	#C2925A	Galerina	Agaricales	1.11685	0.892765	-0.159594	-0.24228	61.8849	0.230434	1.11685	0.892765	-0.159594	-0.24228	61.8849	0.230434	1.11685	0.892765	-0.159594	-0.24228	61.8849	0.230434	0.900898	0.914216
Galerina_similis	193.222	139.667	96.6667	27.6684	48.1111	56.8889	27.6684	50.8889	75.6667	Sap	#C18C61	Galerina	Agaricales
Galerina_sphagnicola	249.667	207	81.6667	45.6645	93.3333	65	45.6645	67.1111	98	Sap	#FACF52	Galerina	Agaricales	-0.926116	0.238546	0.618797	0.00387527	57.4367	0.223035
Galerina_sphagnorum	228.889	155.778	94.7778	26.8966	77.4444	63.4444	26.8966	58.7778	89.5556	Sap	#E59C5F	Galerina	Agaricales	0.708778	0.845286	0.225552	-0.211921	61.0609	0.23382	0.708778	0.845286	0.225552	-0.211921	61.0609	0.23382	0.708778	0.845286	0.225552	-0.211921	61.0609	0.23382	0.808634	0.819656
Galerina_steglichii	172.222	127.444	84	29.2217	41.4444	50.2222	29.2217	51.7778	67.3333	Sap	#AC7F54	Galerina	Agaricales
Galerina_stordalii	226.222	166	104	30.9978	68.6667	64.8889	30.9978	53.8889	88.6667	Sap	#E2A668	Galerina	Agaricales	-2.2186	-0.140962	0.89257	0.610473	50.974	0.150588	-2.2186	-0.140962	0.89257	0.610473	50.974	0.150588	-2.2186	-0.140962	0.89257	0.610473	50.974	0.150588	0.29324	0.2964
Galerina_stylifera	218.222	166.222	123	26.6737	60.6667	67.1111	26.6737	43.4444	85.6667	Sap	#DAA67B	Galerina	Agaricales	0.507525	0.166268	0.548391	-0.389814	60.865	0.235718	0.507525	0.166268	0.548391	-0.389814	60.865	0.235718	0.507525	0.166268	0.548391	-0.389814	60.865	0.235718	0.76632	0.776437
Galerina_subbadipes	211.778	175.556	133.556	36.5301	65	67.6667	36.5301	40.3333	82.8889	Sap	#D4B086	Galerina	Agaricales
Galerina_subcerina	217.778	130.111	28.6667	31.8917	79	48.3333	31.8917	86.8889	85.3333	Sap	#DA821D	Galerina	Agaricales	1.27291	0.209036	-0.980371	-0.55829	54.0905	0.0773689	1.27291	0.209036	-0.980371	-0.55829	54.0905	0.0773689	1.27291	0.209036	-0.980371	-0.55829	54.0905	0.0773689	0.939117	0.953555
Galerina_subclavata	215.222	179	145.444	29.2535	47.2222	70.6667	29.2535	32.7778	84.4444	Sap	#D7B391	Galerina	Agaricales
Galerina_terrestris	218.333	145.778	75	30.523	66.8889	57.5556	30.523	65.6667	85.6667	Sap	#DA924B	Galerina	Agaricales
Galerina_tibiicystis	210.333	153.889	93.8889	30.5553	57	59.5556	30.5553	55.5556	82.4444	Sap	#D29A5E	Galerina	Agaricales	0.66204	0.853599	0.368919	0.0142743	61.8021	0.229402	0.66204	0.853599	0.368919	0.0142743	61.8021	0.229402	0.66204	0.853599	0.368919	0.0142743	61.8021	0.229402	0.798645	0.809446
Galerina_triscopa	178.778	105.333	48.4444	25.999	60.2222	44.3333	25.999	73.3333	70.1111	Sap	#B36930	Galerina	Agaricales	0.377775	1.23175	0.0348777	0.126305	63.3537	0.311136	0.377775	1.23175	0.0348777	0.126305	63.3537	0.311136	0.377775	1.23175	0.0348777	0.126305	63.3537	0.311136	0.739934	0.749526
Galerina_uncialis	178.667	139.111	98.5556	27.8557	34.3333	54.4444	27.8557	44.1111	70.2222	Sap	#B38B63	Galerina	Agaricales
Galerina_vittiformis	226.111	166.667	84.1111	34.7723	72.7778	60.7778	34.7723	63.1111	88.7778	Sap	#E2A754	Galerina	Agaricales	0.876154	0.36727	-0.233898	-0.271857	57.7398	0.207389	0.876154	0.36727	-0.233898	-0.271857	57.7398	0.207389	0.876154	0.36727	-0.233898	-0.271857	57.7398	0.207389	0.845309	0.857183
Gamundia_leucophylla	230.333	197.111	145	37.1119	68.6667	73.5556	37.1119	38.1111	90.3333	Sap	#E6C591	Gamundia	Agaricales
Gamundia_striatula	205.778	172.111	123.556	36.4533	53.6667	64.4444	36.4533	42.3333	80.8889	Sap	#CEAC7C	Gamundia	Agaricales
Gerhardtia_borealis	203.556	166.333	130.444	30.5532	42	65.3333	30.5532	37	79.7778	Sap	#CCA682	Gerhardtia	Agaricales
Gerhardtia_incarnatobrunnea	194.333	158.111	133.333	25.704	37	64.3333	25.704	33.1111	76.2222	Sap	#C29E85	Gerhardtia	Agaricales	0.834835	0.067908	-0.386867	-0.016328	58.6383	0.326021	0.834835	0.067908	-0.386867	-0.016328	58.6383	0.326021							0.836117
Gerronema_albidum	220.111	186.333	132.444	36.4451	55.6667	69.1111	36.4451	40.1111	86.4444	Sap	#DCBA84	Gerronema	Agaricales	2.39375	-0.540473	-0.938346	-0.893671	53.1415	0.00278397	2.39375	-0.540473	-0.938346	-0.893671	53.1415	0.00278397	2.39375	-0.540473	-0.938346	-0.893671	53.1415	0.00278397	1.33927	1.38888
Gerronema_strombodes	171.778	159.889	116.556	46.3387	29	56.5556	46.3387	32.2222	67.4444	Sap	#ACA075	Gerronema	Agaricales	0.337809	2.1104	0.720246	0.646501	71.8964	0.344425	0.337809	2.1104	0.720246	0.646501	71.8964	0.344425	0.337809	2.1104	0.720246	0.646501	71.8964	0.344425	0.731935	0.741372
Gliophorus_irrigatus	158.556	130.667	92.4444	37.7342	32.1111	49.1111	37.7342	40.6667	62.2222	Sap	#9F835C	Gliophorus	Agaricales	0.930257	-0.258476	0.127235	-0.211508	54.0974	0.18733	0.930257	-0.258476	0.127235	-0.211508	54.0974	0.18733	0.930257	-0.258476	0.127235	-0.211508	54.0974	0.18733	0.85749	0.869664
Gliophorus_laetus	210.333	159.333	131.444	23.0116	51.8889	66.8889	23.0116	38.8889	82.4444	Sap	#D29F83	Gliophorus	Agaricales	0.542033	-0.212134	0.155456	-0.0521501	54.0659	0.192052	0.542033	-0.212134	0.155456	-0.0521501	54.0659	0.192052	0.542033	-0.212134	0.155456	-0.0521501	54.0659	0.192052	0.77345	0.783714
Gliophorus_perplexus	205.778	117.222	60.1111	23.7779	78.3333	52.2222	23.7779	73	80.5556	Sap	#CE753C	Gliophorus	Agaricales
Gliophorus_psittacinus	122	130.333	30.2222	67.3237	65.4444	32.4444	67.3237	77.7778	53.1111	Sap	#7A821E	Gliophorus	Agaricales	0.870814	0.228136	-0.158198	-0.149859	55.656	0.208822	0.870814	0.228136	-0.158198	-0.149859	55.656	0.208822	0.870814	0.228136	-0.158198	-0.149859	55.656	0.208822	0.844115	0.855961
Gliophorus_reginae	192	135.444	178.556	307.645	36.5556	65.4444	307.645	32	77.7778	Sap	#C087B3	Gliophorus	Agaricales
Gloiocephala_cornelii	216.167	214.333	205.5	61.0988	13	82.8333	61.0988	5.83333	85	Sap	#D8D6CE	Gloiocephala	Agaricales
Gymnopilus_bellulus	205.444	115.667	26.7778	30.5078	87.6667	45.5556	30.5078	87.4444	80.5556	Sap	#CD741B	Gymnopilus	Agaricales	0.180636	1.6414	1.30318	0.406852	71.1518	0.269765	0.180636	1.6414	1.30318	0.406852	71.1518	0.269765	0.180636	1.6414	1.30318	0.406852	71.1518	0.269765	0.701014	0.709876
Gymnopilus_decipiens	217.889	147.778	91.4444	26.2134	67	60.6667	26.2134	58.2222	85.4444	Sap	#DA945B	Gymnopilus	Agaricales	0.250568	0.744867	-0.489273	-0.353511	56.908	0.273215	0.250568	0.744867	-0.489273	-0.353511	56.908	0.273215							0.714669
Gymnopilus_dilepis	182.222	121	121.333	0.106253	33.6667	59.3333	0.106253	34.8889	71.3333	Sap	#B67979	Gymnopilus	Agaricales	2.38584	-1.1258	-0.860182	-1.19106	54.8888	0
Gymnopilus_flavus	219.111	151	61.8889	34.1154	72.2222	55.1111	34.1154	72.1111	86	Sap	#DB973E	Gymnopilus	Agaricales	1.24607	0.435274	-0.844421	-0.248026	57.2149	0.100518	1.24607	0.435274	-0.844421	-0.248026	57.2149	0.100518	1.24607	0.435274	-0.844421	-0.248026	57.2149	0.100518	0.932404	0.946637
Gymnopilus_fulgens	177.556	121.111	84	23.4483	45.6667	51.2222	23.4483	53.5556	69.6667	Sap	#B27954	Gymnopilus	Agaricales	2.10872	-0.152985	-0.930741	-0.77032	54.9203	0.058892	2.10872	-0.152985	-0.930741	-0.77032	54.9203	0.058892	2.10872	-0.152985	-0.930741	-0.77032	54.9203	0.058892	1.19723	1.2249
Gymnopilus_hybridus	207	119.222	35.1111	28.8951	79.7778	47.4444	28.8951	83.8889	81.2222	Sap	#CF7723	Gymnopilus	Agaricales	2.0577	0.216217	-0.559468	-0.818301	57.2407	0.080876	2.0577	0.216217	-0.559468	-0.818301	57.2407	0.080876	2.0577	0.216217	-0.559468	-0.818301	57.2407	0.080876	1.17701	1.203
Gymnopilus_josserandii	167.889	110.444	50.8889	30.2187	57	42.7778	30.2187	70.5556	65.7778	Sap	#A86E33	Gymnopilus	Agaricales
Gymnopilus_junonius	216.444	130.889	51.5556	28.4419	74.7778	52.4444	28.4419	76.5556	84.8889	Sap	#D88334	Gymnopilus	Agaricales	1.85255	0.161934	-0.748733	-0.58205	55.8579	0.0771815	1.85255	0.161934	-0.748733	-0.58205	55.8579	0.0771815	1.85255	0.161934	-0.748733	-0.58205	55.8579	0.0771815	1.10403	1.12524
Gymnopilus_liquiritiae	166.889	88.2222	56.6667	16.6682	50.2222	44	16.6682	66.1111	65.4444	Sap	#A75839	Gymnopilus	Agaricales
Gymnopilus_odini	193.778	132	94.7778	21.8321	57.1111	56.4444	21.8321	52.7778	75.8889	Sap	#C2845F	Gymnopilus	Agaricales	1.51771	0.623008	-0.0688257	-0.297296	59.3888	0.146385	1.51771	0.623008	-0.0688257	-0.297296	59.3888	0.146385	1.51771	0.623008	-0.0688257	-0.297296	59.3888	0.146385	1.00349	1.02013
Gymnopilus_penetrans	175.556	122.889	63.1111	34.5363	71.1111	46.7778	34.5363	69.5556	68.8889	Sap	#B07B3F	Gymnopilus	Agaricales	0.975342	0.634318	-0.424778	-0.244802	58.3091	0.218961	0.975342	0.634318	-0.424778	-0.244802	58.3091	0.218961	0.975342	0.634318	-0.424778	-0.244802	58.3091	0.218961	0.867773	0.880207
Gymnopilus_picreus	218.778	162.556	113.667	21.0598	59.8889	64.8889	21.0598	49.4444	85.8889	Sap	#DBA372	Gymnopilus	Agaricales	-0.0192611	0.705645	0.153634	0.0977539	58.1219	0.256003	-0.0192611	0.705645	0.153634	0.0977539	58.1219	0.256003	-0.0192611	0.705645	0.153634	0.0977539	58.1219	0.256003	0.662814	0.671005
Gymnopilus_purpuratus	129.889	65	29.2222	17.0592	68.4444	31.1111	17.0592	78.5556	50.7778	Sap	#82411D	Gymnopilus	Agaricales
Gymnopilus_sapineus	225.111	133.889	60.7778	26.3127	77.7778	56.1111	26.3127	73.4444	88.2222	Sap	#E1863D	Gymnopilus	Agaricales	0.541655	0.824709	0.245225	-0.053554	59.9483	0.240794	0.541655	0.824709	0.245225	-0.053554	59.9483	0.240794	0.541655	0.824709	0.245225	-0.053554	59.9483	0.240794	0.773371	0.783634
Gymnopilus_satur	187.778	62.7778	32	11.0009	73.3333	43.2222	11.0009	82.3333	73.7778	Sap	#BC3F20	Gymnopilus	Agaricales
Gymnopus_acervatus	167.111	135.889	122.889	10.2295	26.4444	56.4444	10.2295	32	66.8889	Sap	#A7887B	Gymnopus	Agaricales
Gymnopus_alkalivirens	98.5556	74.7778	57.3333	24.6066	28.8889	30.4444	24.6066	43.2222	38.5556	Sap	#634B39	Gymnopus	Agaricales	-2.78649	-0.450013	0.53389	0.615666	45.8526	0.217609	-2.78649	-0.450013	0.53389	0.615666	45.8526	0.217609	-2.78649	-0.450013	0.53389	0.615666	45.8526	0.217609	0.206266	0.208455
Gymnopus_alpicola	193.556	152.111	101	33.8876	44.7778	57.6667	33.8876	48.4444	75.8889	Sap	#C29865	Gymnopus	Agaricales
Gymnopus_alpinus	169.444	99.8889	75.2222	15.1095	41.1111	47.8889	15.1095	56.1111	66.5556	Sap	#A9644B	Gymnopus	Agaricales	-2.57781	-0.720569	1.73138	0.25776	52.2066	0.257537	-2.57781	-0.720569	1.73138	0.25776	52.2066	0.257537	-2.57781	-0.720569	1.73138	0.25776	52.2066	0.257537	0.238007	0.240545
Gymnopus_androsaceus	216.889	173.556	147.111	26.9948	46.2222	71.4444	26.9948	33	85.1111	Sap	#D9AE93	Gymnopus	Agaricales	0.694271	0.476122	-0.0544182	-0.0973144	57.6402	0.215794	0.694271	0.476122	-0.0544182	-0.0973144	57.6402	0.215794	0.694271	0.476122	-0.0544182	-0.0973144	57.6402	0.215794	0.805523	0.816475
Gymnopus_aquosus	225.222	184.111	136.444	33.7765	60	70.8889	33.7765	40	88.4444	Sap	#E1B888	Gymnopus	Agaricales	1.11455	0.902721	-0.329599	-0.201382	61.2221	0.225697	1.11455	0.902721	-0.329599	-0.201382	61.2221	0.225697	1.11455	0.902721	-0.329599	-0.201382	61.2221	0.225697	0.900348	0.913651
Gymnopus_brassicolens	166	110.444	75.8889	22.1825	42.3333	47.3333	22.1825	54.7778	65.1111	Sap	#A66E4C	Gymnopus	Agaricales
Gymnopus_confluens	209.111	190	158.444	37.7776	43.3333	72.1111	37.7776	24.1111	82	Sap	#D1BE9E	Gymnopus	Agaricales	0.826294	0.504011	-0.330759	-0.219573	57.5022	0.215084	0.826294	0.504011	-0.330759	-0.219573	57.5022	0.215084	0.826294	0.504011	-0.330759	-0.219573	57.5022	0.215084	0.834229	0.845839
Gymnopus_dryophilus	208.222	168	127.333	31.6573	52.6667	65.7778	31.6573	39.6667	81.7778	Sap	#D0A87F	Gymnopus	Agaricales	0.483277	0.399277	-0.252634	-0.104242	56.0228	0.200932	0.483277	0.399277	-0.252634	-0.104242	56.0228	0.200932	0.483277	0.399277	-0.252634	-0.104242	56.0228	0.200932	0.761338	0.771355
Gymnopus_erythropus	160.111	124.333	90.4444	29.4564	33.1111	49.1111	29.4564	44.8889	62.6667	Sap	#A07C5A	Gymnopus	Agaricales	1.49111	1.04325	-0.655664	-0.394651	60.8171	0.225169	1.49111	1.04325	-0.655664	-0.394651	60.8171	0.225169	1.49111	1.04325	-0.655664	-0.394651	60.8171	0.225169	0.996193	1.01256
Gymnopus_fagiphilus	143.333	116.222	98.1111	24.1115	19.6667	47.4444	24.1115	31.8889	56.1111	Sap	#8F7462	Gymnopus	Agaricales	1.63673	0.652355	-0.870747	-0.540073	57.9972	0.171319	1.63673	0.652355	-0.870747	-0.540073	57.9972	0.171319	1.63673	0.652355	-0.870747	-0.540073	57.9972	0.171319	1.03725	1.05524
Gymnopus_foetidum	160.222	117.556	98	18.7768	31.1111	50.6667	18.7768	40.5556	62.7778	Sap	#A07662	Gymnopus	Agaricales
Gymnopus_foetidus	195.333	128.444	101.111	16.8929	44.5556	58	16.8929	48.4444	76.5556	Sap	#C38065	Gymnopus	Agaricales	1.11695	1.16814	-0.324346	-0.256208	61.9246	0.235185	1.11695	1.16814	-0.324346	-0.256208	61.9246	0.235185	1.11695	1.16814	-0.324346	-0.256208	61.9246	0.235185	0.900922	0.914241
Gymnopus_fuscopurpureus	170	132.111	117.222	15.8901	30.6667	56.2222	15.8901	31.8889	66.7778	Sap	#AA8475	Gymnopus	Agaricales
Gymnopus_fusipes	176.444	97.3333	69.7778	14.6532	49.5556	48.2222	14.6532	60.5556	69.3333	Sap	#B06146	Gymnopus	Agaricales	1.46059	0.878345	-0.679491	-0.408535	59.7163	0.223267	1.46059	0.878345	-0.679491	-0.408535	59.7163	0.223267	1.46059	0.878345	-0.679491	-0.408535	59.7163	0.223267	0.987914	1.00398
Gymnopus_hariolorum	190	150.889	129.444	22.6667	30.5556	62.6667	22.6667	32.8889	74.4444	Sap	#BE9781	Gymnopus	Agaricales
Gymnopus_hybridus	178.667	157.556	119.556	44.002	28	58.4444	44.002	35.3333	70.3333	Sap	#B39E78	Gymnopus	Agaricales	0.977209	2.54211	-0.748441	0.490957	65.2953	0.377988	0.977209	2.54211	-0.748441	0.490957	65.2953	0.377988	0.977209	2.54211	-0.748441	0.490957	65.2953	0.377988	0.868201	0.880647
Gymnopus_impudicus	196.778	125	82.7778	22.111	55	54.8889	22.111	56.7778	77.1111	Sap	#C57D53	Gymnopus	Agaricales	1.02779	1.02709	-0.543326	-0.154037	61.2634	0.288892	1.02779	1.02709	-0.543326	-0.154037	61.2634	0.288892	1.02779	1.02709	-0.543326	-0.154037	61.2634	0.288892	0.879895	0.892644
Gymnopus_inodorus	205.778	194.778	173.333	61.4875	22.2222	74.6667	61.4875	17.3333	81.2222	Sap	#CEC3AD	Gymnopus	Agaricales
Gymnopus_loiseleurietorum	178.222	127.556	129.667	357.643	31.1111	58.4444	357.643	33.7778	70.1111	Sap	#B28082	Gymnopus	Agaricales
Gymnopus_luxurians	149	104.444	89.7778	11.2675	31.7778	46.6667	11.2675	40.4444	58.5556	Sap	#95685A	Gymnopus	Agaricales	1.74211	1.087	-0.501955	-0.635554	62.0411	0.195762	1.74211	1.087	-0.501955	-0.635554	62.0411	0.195762	1.74211	1.087	-0.501955	-0.635554	62.0411	0.195762	1.06884	1.08825
Gymnopus_obscuroides	211.222	164.556	109.778	32.6671	59.2222	63	32.6671	48.7778	82.6667	Sap	#D3A56E	Gymnopus	Agaricales
Gymnopus_ocior	114.2	81.7	72.3	13.3014	25.7	36.6	13.3014	37.5	44.7	Sap	#725248	Gymnopus	Agaricales	0.942326	0.786716	-0.42732	-0.205765	59.3627	0.210071	0.942326	0.786716	-0.42732	-0.205765	59.3627	0.210071	0.942326	0.786716	-0.42732	-0.205765	59.3627	0.210071	0.86023	0.872473
Gymnopus_oreadoides	193.667	125.444	76.5556	25.3353	50.6667	53.1111	25.3353	60.8889	76	Sap	#C27D4D	Gymnopus	Agaricales
Gymnopus_perforans	224.778	202.111	182.444	28.2201	49	79.8889	28.2201	19.6667	88.2222	Sap	#E1CAB6	Gymnopus	Agaricales	0.50511	0.790387	-0.120159	-0.077782	59.0812	0.234137	0.50511	0.790387	-0.120159	-0.077782	59.0812	0.234137	0.50511	0.790387	-0.120159	-0.077782	59.0812	0.234137	0.765822	0.77593
Gymnopus_peronatus	172.5	132.7	91.2	30.1003	36.7	51.7	30.1003	47.5	67.6	Sap	#AD855B	Gymnopus	Agaricales	1.05013	0.691242	-0.457344	-0.253065	58.2395	0.21533	1.05013	0.691242	-0.457344	-0.253065	58.2395	0.21533	1.05013	0.691242	-0.457344	-0.253065	58.2395	0.21533	0.885111	0.897999
Gymnopus_putillus	188.667	144.111	110.667	25.5554	38.1111	58.6667	25.5554	41.5556	74	Sap	#BD906F	Gymnopus	Agaricales
Gymnopus_quercophilus	231.222	218.222	202.222	39.5786	40.6667	85.1111	39.5786	13.3333	90.7778	Sap	#E7DACA	Gymnopus	Agaricales
Gymnopus_terginus	206.333	172.667	108.556	40.4431	51	61.8889	40.4431	48.1111	80.7778	Sap	#CEAD6D	Gymnopus	Agaricales
Gymnopus_vernus	193.444	153.889	125.778	22.7081	44.4444	62.2222	22.7081	36.3333	75.8889	Sap	#C19A7E	Gymnopus	Agaricales
Gyrodon_lividus	160.333	137.778	99.5556	28.1665	36.3333	50.7778	28.1665	43.4444	63.3333	Ecm	#A08A64	Gyrodon	Boletales	0.844828	0.874405	0.100141	-0.117829	61.3843	0.234652	0.844828	0.874405	0.100141	-0.117829	61.3843	0.234652	0.844828	0.874405	0.100141	-0.117829	61.3843	0.234652	0.838332	0.850039
Gyroporus_castaneus	132.889	84	59.7778	18.8885	38.8889	37.7778	18.8885	55.3333	51.8889	Ecm	#85543C	Gyroporus	Boletales	1.27936	1.02285	-0.470445	-0.30529	60.9517	0.237902	1.27936	1.02285	-0.470445	-0.30529	60.9517	0.237902	1.27936	1.02285	-0.470445	-0.30529	60.9517	0.237902	0.940738	0.955226
Gyroporus_cyanescens	189.222	156.444	92.3333	39.9998	44.2222	55.4444	39.9998	51.1111	74.2222	Ecm	#BD9C5C	Gyroporus	Boletales	0.892273	0.522824	0.129045	-0.116193	57.6831	0.232232	0.892273	0.522824	0.129045	-0.116193	57.6831	0.232232	0.892273	0.522824	0.129045	-0.116193	57.6831	0.232232	0.84892	0.860883
Haasiella_venustissima	224.778	204.889	164	41.2274	57.6667	76.3333	41.2274	29.6667	88.1111	Sap	#E1CDA4	Haasiella	Agaricales	1.46464	1.56834	-1.08907	0.00519416	61.079	0.242612	1.46464	1.56834	-1.08907	0.00519416	61.079	0.242612	1.46464	1.56834	-1.08907	0.00519416	61.079	0.242612	0.989006	1.00511
Hebeloma_aestivale	193.778	145.222	117.778	21.3353	38.7778	61	21.3353	39.2222	75.8889	Ecm	#C29176	Hebeloma	Agaricales	1.55923	-0.0745898	-1.11798	-0.379855	53.0662	0.134933	1.55923	-0.0745898	-1.11798	-0.379855	53.0662	0.134933	1.55923	-0.0745898	-1.11798	-0.379855	53.0662	0.134933	1.01506	1.03214
Hebeloma_alpinum	144.222	125.444	93	42.3417	25.5556	46.5556	42.3417	37.6667	57.1111	Ecm	#907D5D	Hebeloma	Agaricales	-2.18163	-0.530435	1.94301	0.218334	64.8073	0.302471	-2.18163	-0.530435	1.94301	0.218334	64.8073	0.302471	-2.18163	-0.530435	1.94301	0.218334	64.8073	0.302471	0.298975	0.3022
Hebeloma_alvarense	216.778	162.333	127.889	23.2213	54.5556	67.5556	23.2213	41.2222	85	Ecm	#D9A280	Hebeloma	Agaricales
Hebeloma_ammophilum	198.444	176.444	148.333	33.7775	33.6667	67.7778	33.7775	25.8889	77.8889	Ecm	#C6B094	Hebeloma	Agaricales
Hebeloma_anthracophilum	239.556	213.222	186.556	31.9128	64.6667	83.5556	31.9128	22.7778	94	Ecm	#F0D5BB	Hebeloma	Agaricales
Hebeloma_atrobrunneum	169.444	118.444	92.5556	21.3301	39.6667	51.2222	21.3301	48.3333	66.3333	Ecm	#A9765D	Hebeloma	Agaricales
Hebeloma_birrus	232.778	183.333	138.111	29.4434	74.5556	72.6667	29.4434	41.7778	91.2222	Ecm	#E9B78A	Hebeloma	Agaricales
Hebeloma_bruchetii	217.556	153.222	123.333	20.2202	66.6667	66.8889	20.2202	44.7778	85.3333	Ecm	#DA997B	Hebeloma	Agaricales	-0.053726	0.717244	0.347277	0.557414	67.9092	0.212931	-0.053726	0.717244	0.347277	0.557414	67.9092	0.212931							0.656344
Hebeloma_candidipes	196.111	157	138.444	20.0045	37.1111	65.7778	20.0045	31.1111	77	Ecm	#C49D8A	Hebeloma	Agaricales
Hebeloma_cavipes	202.889	193.444	175.889	35.6779	26.4444	74.2222	35.6779	14.5556	79.5556	Ecm	#CBC1B0	Hebeloma	Agaricales	1.26652	-0.166928	-1.10949	-0.267371	51.4881	0.201177	1.26652	-0.166928	-1.10949	-0.267371	51.4881	0.201177	1.26652	-0.166928	-1.10949	-0.267371	51.4881	0.201177	0.937513	0.951902
Hebeloma_circinans	209.4	175.7	170.8	354.084	35.6	74.2	354.084	21.3	83.2	Ecm	#D1B0AB	Hebeloma	Agaricales	0.167657	0.718295	1.52275	0.0789452	65.0579	0.321186	0.167657	0.718295	1.52275	0.0789452	65.0579	0.321186	0.167657	0.718295	1.52275	0.0789452	65.0579	0.321186	0.698497	0.707313
Hebeloma_cistophilum	207.778	158.889	125.333	24.7766	46.8889	65.3333	24.7766	39.7778	81.3333	Ecm	#D09F7D	Hebeloma	Agaricales
Hebeloma_clavulipes	204	171.444	167.111	355.63	31	72.1111	355.63	19.2222	79.8889	Ecm	#CCABA7	Hebeloma	Agaricales
Hebeloma_collariatum	189.444	119	84.6667	19.778	49.7778	53.7778	19.778	55	74.1111	Ecm	#BD7755	Hebeloma	Agaricales	1.26932	0.322946	-0.816284	-0.0996992	56.688	0.236171	1.26932	0.322946	-0.816284	-0.0996992	56.688	0.236171	1.26932	0.322946	-0.816284	-0.0996992	56.688	0.236171	0.938214	0.952625
Hebeloma_crustuliniforme	207.222	178.778	135.667	36.6663	44.2222	67.1111	36.6663	34.6667	81.1111	Ecm	#CFB388	Hebeloma	Agaricales	0.849459	0.544198	-0.420825	-0.238431	57.2873	0.211119	0.849459	0.544198	-0.420825	-0.238431	57.2873	0.211119	0.849459	0.544198	-0.420825	-0.238431	57.2873	0.211119	0.83936	0.851091
Hebeloma_cylindrosporum	242.889	175.444	119.556	28.0206	93.6667	70.8889	28.0206	51.6667	95.3333	Ecm	#F3AF78	Hebeloma	Agaricales	1.20136	0.46811	-1.35309	-0.159695	52.6109	0.311321	1.20136	0.46811	-1.35309	-0.159695	52.6109	0.311321	1.20136	0.46811	-1.35309	-0.159695	52.6109	0.311321	0.921355	0.935258
Hebeloma_dunense	180.556	132.667	87	29.8769	43	52.4444	29.8769	52.6667	70.7778	Ecm	#B58557	Hebeloma	Agaricales	1.71108	0.158166	-1.33831	-0.453156	51.9839	0.206803
Hebeloma_eburneum	199.778	175	148	29.3789	33.5556	68.1111	29.3789	26.6667	78.5556	Ecm	#C8AF94	Hebeloma	Agaricales	0.690328	-0.616108	-1.66142	-0.085432	45.3588	0.287242
Hebeloma_favrei	199.444	168.778	134	32.1083	36.7778	65.3333	32.1083	33.3333	78.2222	Ecm	#C7A986	Hebeloma	Agaricales
Hebeloma_fragilipes	195.222	183.222	168.333	27.4008	18.8889	71.3333	27.4008	13.8889	76.5556	Ecm	#C3B7A8	Hebeloma	Agaricales	1.50042	-0.0548667	-1.04861	-0.339361	53.287	0.150373	1.50042	-0.0548667	-1.04861	-0.339361	53.287	0.150373	1.50042	-0.0548667	-1.04861	-0.339361	53.287	0.150373	0.998737	1.01519
Hebeloma_fusisporum	230.333	215.222	182.778	41.2219	54.4444	81	41.2219	21	90.3333	Ecm	#E6D7B7	Hebeloma	Agaricales	1.68696	0.227608	-1.31487	-0.700497	52.5524	0.203366	1.68696	0.227608	-1.31487	-0.700497	52.5524	0.203366	1.68696	0.227608	-1.31487	-0.700497	52.5524	0.203366	1.05209	1.07072
Hebeloma_gigaspermum	194.889	173.889	146.111	34.2213	30.4444	66.7778	34.2213	25.4444	76.3333	Ecm	#C3AE92	Hebeloma	Agaricales
Hebeloma_griseopruinatum	140.333	116.444	124.444	334.678	14.2222	50.5556	334.678	20.4444	55.8889	Ecm	#8C747C	Hebeloma	Agaricales
Hebeloma_helodes	176.778	143.222	136.444	4.43438	22.2222	61.1111	4.43438	24.8889	69.2222	Ecm	#B18F88	Hebeloma	Agaricales	1.46311	0.252887	-0.897604	-0.392768	55.5764	0.18781	1.46311	0.252887	-0.897604	-0.392768	55.5764	0.18781	1.46311	0.252887	-0.897604	-0.392768	55.5764	0.18781	0.988592	1.00468
Hebeloma_hetieri	218.556	186.667	161.222	25.3613	54	74.5556	25.3613	30.4444	85.8889	Ecm	#DBBBA1	Hebeloma	Agaricales	1.45773	0.199766	-0.420234	-0.373385	57.7509	0.174327	1.45773	0.199766	-0.420234	-0.373385	57.7509	0.174327	1.45773	0.199766	-0.420234	-0.373385	57.7509	0.174327	0.987142	1.00318
Hebeloma_hiemale	209	185.778	164.111	29.6649	32.7778	73.1111	29.6649	21.8889	82.1111	Ecm	#D1BAA4	Hebeloma	Agaricales	1.45232	0.714693	-0.447627	-0.362947	59.7981	0.199755	1.45232	0.714693	-0.447627	-0.362947	59.7981	0.199755	1.45232	0.714693	-0.447627	-0.362947	59.7981	0.199755	0.985687	1.00167
Hebeloma_incarnatulum	197.4	179	145.6	38.7001	31.7	67.3	38.7001	26.5	77.4	Ecm	#C5B392	Hebeloma	Agaricales	-0.0603368	1.32949	0.765922	0.684134	63.6742	0.259701	-0.0603368	1.32949	0.765922	0.684134	63.6742	0.259701	-0.0603368	1.32949	0.765922	0.684134	63.6742	0.259701	0.655106	0.663168
Hebeloma_kuehneri	188.778	163.333	161.444	2.12447	25.8889	68	2.12447	16.7778	74.3333	Ecm	#BDA3A1	Hebeloma	Agaricales
Hebeloma_laterinum	186.444	164.222	150	22.1204	25	66	22.1204	20.4444	73.1111	Ecm	#BAA496	Hebeloma	Agaricales	0.70465	1.1713	0.102443	-0.0479202	63.0214	0.2424	0.70465	1.1713	0.102443	-0.0479202	63.0214	0.2424	0.70465	1.1713	0.102443	-0.0479202	63.0214	0.2424	0.807748	0.81875
Hebeloma_leucosarx	227.111	204	162.111	45.0482	53.5556	76.3333	45.0482	30	89.3333	Ecm	#E3CCA2	Hebeloma	Agaricales	1.16148	0.273838	-0.49239	-0.370784	56.9558	0.20222	1.16148	0.273838	-0.49239	-0.370784	56.9558	0.20222	1.16148	0.273838	-0.49239	-0.370784	56.9558	0.20222	0.911635	0.925256
Hebeloma_marginatulum	160.111	130.333	118.889	5.83332	24.2222	54.6667	5.83332	28.4444	64	Ecm	#A08277	Hebeloma	Agaricales	-1.18562	-0.403671	1.61948	-0.043008	68.9211	0.241793	-1.18562	-0.403671	1.61948	-0.043008	68.9211	0.241793	-1.18562	-0.403671	1.61948	-0.043008	68.9211	0.241793	0.458164	0.463329
Hebeloma_mesophaeum	161.444	128.889	104.111	29.8354	37.3333	52.2222	29.8354	41.7778	63.2222	Ecm	#A18168	Hebeloma	Agaricales	0.804994	0.634529	-0.455415	-0.150797	57.6115	0.209488	0.804994	0.634529	-0.455415	-0.150797	57.6115	0.209488	0.804994	0.634529	-0.455415	-0.150797	57.6115	0.209488	0.829537	0.841037
Hebeloma_minus	227.444	187.778	153.111	27.4522	60.3333	74.6667	27.4522	33	89.2222	Ecm	#E3BC99	Hebeloma	Agaricales
Hebeloma_nigellum	152	118.333	82.7778	29.1328	42.1111	46	29.1328	50.1111	59.6667	Ecm	#987653	Hebeloma	Agaricales	-0.0640806	-0.696594	-0.7406	0.0771494	49.504	0.274689	-0.0640806	-0.696594	-0.7406	0.0771494	49.504	0.274689	-0.0640806	-0.696594	-0.7406	0.0771494	49.504	0.274689	0.654406	0.662456
Hebeloma_ochroalbidum	165.778	148.111	121.889	34.6751	23	56.5556	34.6751	29.5556	65.2222	Ecm	#A6947A	Hebeloma	Agaricales
Hebeloma_pallidoluctuosum	180.889	178.333	136.444	66.4966	31.3333	63.3333	66.4966	27.3333	73.3333	Ecm	#B5B288	Hebeloma	Agaricales	1.27551	1.95621	-0.524408	-0.364111	64.7267	0.396079	1.27551	1.95621	-0.524408	-0.364111	64.7267	0.396079	1.27551	1.95621	-0.524408	-0.364111	64.7267	0.396079	0.939769	0.954227
Hebeloma_perpallidum	224.778	219.889	212.667	34.4535	19.2222	85.7778	34.4535	5.33333	88.1111	Ecm	#E1DCD5	Hebeloma	Agaricales
Hebeloma_populinum	227.222	212.889	194.778	35.4472	33.7778	82.6667	35.4472	14.2222	89.2222	Ecm	#E3D5C3	Hebeloma	Agaricales	1.58198	1.2011	-0.489125	-0.306965	62.0391	0.232216	1.58198	1.2011	-0.489125	-0.306965	62.0391	0.232216	1.58198	1.2011	-0.489125	-0.306965	62.0391	0.232216	1.02149	1.03883
Hebeloma_psammophilum	192.778	148.667	101	31.4447	47.4444	57.6667	31.4447	48.4444	75.6667	Ecm	#C19565	Hebeloma	Agaricales	2.01771	-0.81668	-1.1961	-0.464194	51.5038	0.0508325	2.01771	-0.81668	-1.1961	-0.464194	51.5038	0.0508325	2.01771	-0.81668	-1.1961	-0.464194	51.5038	0.0508325	1.16182	1.18667
Hebeloma_pseudoamarescens	164.667	134.333	113.667	23.7824	26	54.4444	23.7824	32	64.5556	Ecm	#A58672	Hebeloma	Agaricales
Hebeloma_pusillum	159.889	145.778	121.889	34.086	19.3333	55.1111	34.086	23.2222	62.5556	Ecm	#A0927A	Hebeloma	Agaricales	1.10752	0.556049	-0.419835	-0.359842	57.392	0.175704	1.10752	0.556049	-0.419835	-0.359842	57.392	0.175704	1.10752	0.556049	-0.419835	-0.359842	57.392	0.175704	0.898671	0.911927
Hebeloma_quercetorum	214.444	188	165.889	26.773	37.2222	74.6667	26.773	22.7778	84.2222	Ecm	#D6BCA6	Hebeloma	Agaricales
Hebeloma_radicosum	168.111	134	108.667	23.6749	34.7778	54.3333	23.6749	39.5556	65.7778	Ecm	#A8866D	Hebeloma	Agaricales	1.24613	1.04507	-0.444986	-0.32977	61.7306	0.236513	1.24613	1.04507	-0.444986	-0.32977	61.7306	0.236513	1.24613	1.04507	-0.444986	-0.32977	61.7306	0.236513	0.932419	0.946653
Hebeloma_sacchariolens	191.111	175.111	156	30.918	31	68.1111	30.918	22.1111	75.3333	Ecm	#BFAF9C	Hebeloma	Agaricales	1.32557	0.710871	-0.533835	-0.379775	58.7155	0.178707	1.32557	0.710871	-0.533835	-0.379775	58.7155	0.178707	1.32557	0.710871	-0.533835	-0.379775	58.7155	0.178707	0.952468	0.967327
Hebeloma_sarcophyllum	204.222	179.556	167.889	14.9047	28.7778	73	14.9047	19.3333	80.5556	Ecm	#CCB4A8	Hebeloma	Agaricales	0.891533	1.92153	0.18358	0.0170535	67.4469	0.256542
Hebeloma_sinapizans	222.444	198.889	160.889	41.9684	46	75.3333	41.9684	28.6667	87.2222	Ecm	#DEC7A1	Hebeloma	Agaricales	1.14927	0.886288	-0.53616	-0.280486	60.0114	0.222609	1.14927	0.886288	-0.53616	-0.280486	60.0114	0.222609	1.14927	0.886288	-0.53616	-0.280486	60.0114	0.222609	0.908682	0.922219
Hebeloma_sinuosum	177.667	151.444	90.8889	42.3348	43.5556	52.5556	42.3348	49.8889	69.5556	Ecm	#B2975B	Hebeloma	Agaricales	0.957017	0.256647	1.11649	-0.536833	70.5116	0.246483	0.957017	0.256647	1.11649	-0.536833	70.5116	0.246483							0.863578
Hebeloma_sordescens	240.667	204.778	152.556	37.5528	74.7778	77	37.5528	36.2222	94.1111	Ecm	#F1CD99	Hebeloma	Agaricales
Hebeloma_sordidum	244.667	224	196.556	38.0973	76.7778	86.5556	38.0973	19.7778	95.8889	Ecm	#F5E0C5	Hebeloma	Agaricales
Hebeloma_spoliatum	227.75	219	203.125	55.9442	33.75	84.375	55.9442	12.5	89.875	Ecm	#E4DBCB	Hebeloma	Agaricales
Hebeloma_stenocystis	203.778	181	129	42.3354	47	65.2222	42.3354	38.7778	79.8889	Ecm	#CCB581	Hebeloma	Agaricales	0.175374	1.65794	1.02116	0.901996	73.6073	0.34919	0.175374	1.65794	1.02116	0.901996	73.6073	0.34919							0.699993
Hebeloma_syrjense	232.222	188.333	145.889	30.778	65.6667	74.2222	30.778	37.4444	91	Ecm	#E8BC92	Hebeloma	Agaricales	-1.10913	0.441505	1.83437	0.091928	67.0752	0.2912	-1.10913	0.441505	1.83437	0.091928	67.0752	0.2912							0.470857
Hebeloma_theobrominum	180.333	113.444	112	356.872	37.5556	55.7778	356.872	42	70.6667	Ecm	#B47170	Hebeloma	Agaricales	0.86091	0.898505	-0.336339	-0.0405671	60.6806	0.258454	0.86091	0.898505	-0.336339	-0.0405671	60.6806	0.258454	0.86091	0.898505	-0.336339	-0.0405671	60.6806	0.258454	0.841907	0.853699
Hebeloma_vaccinum	171.333	126.556	81.2222	30.554	42	49.4444	30.554	54.1111	67.3333	Ecm	#AB7F51	Hebeloma	Agaricales	1.5315	0.518912	-1.01214	-0.41947	55.5	0.229629	1.5315	0.518912	-1.01214	-0.41947	55.5	0.229629	1.5315	0.518912	-1.01214	-0.41947	55.5	0.229629	1.00731	1.02409
Hebeloma_vejlense	183.714	172	170.571	7.81894	9.85714	69.1429	7.81894	12.5714	72	Ecm	#B8ACAB	Hebeloma	Agaricales
Hebeloma_velutipes	205	203.778	201	82.2772	20	79.7778	82.2772	6.77778	82.1111	Ecm	#CDCCC9	Hebeloma	Agaricales
Hebeloma_versipelle	176.222	111.556	65.8889	23.9103	57.3333	47.3333	23.9103	64.2222	69.1111	Ecm	#B07042	Hebeloma	Agaricales	0.545099	1.70152	0.493175	0.00792195	63.8583	0.304076	0.545099	1.70152	0.493175	0.00792195	63.8583	0.304076							0.774086
Hebeloma_vesterholtii	179.889	146.222	100.556	37.4095	36.5556	55	37.4095	44.3333	70.4444	Ecm	#B49265	Hebeloma	Agaricales
Hemimycena_angustispora	225.111	223.778	201.667	58.22	32.1111	83.7778	58.22	11.1111	88.4444	Sap	#E1E0CA	Hemimycena	Agaricales
Hemimycena_crispata	196.111	203.778	205.222	193.086	9.66667	78.6667	193.086	4.44444	80.5556	Sap	#C4CCCD	Hemimycena	Agaricales
Hemimycena_cyphelloides	231.222	235.333	234.556	168.208	13.7778	91.4444	168.208	2.11111	92.3333	Sap	#E7EBEB	Hemimycena	Agaricales
Hemimycena_gracilis	213.111	214.333	209.333	88.2033	6.33333	83.1111	88.2033	2.55556	84.2222	Sap	#D5D6D1	Hemimycena	Agaricales	0.572229	1.62755	0.313201	0.317415	66.7258	0.228143	0.572229	1.62755	0.313201	0.317415	66.7258	0.228143	0.572229	1.62755	0.313201	0.317415	66.7258	0.228143	0.77973	0.790126
Hemimycena_ignobilis	225	223.444	214.222	63.0132	16.5556	86.2222	63.0132	6	88.6667	Sap	#E1DFD6	Hemimycena	Agaricales	1.36302	1.1202	-0.487881	-0.230443	61.217	0.161724	1.36302	1.1202	-0.487881	-0.230443	61.217	0.161724	1.36302	1.1202	-0.487881	-0.230443	61.217	0.161724	0.962117	0.977291
Hemimycena_lactea	217.556	217.556	203.667	64.1063	17.4444	82.7778	64.1063	7	85.6667	Sap	#DADACC	Hemimycena	Agaricales	1.17059	0.706479	-0.230602	-0.263282	60.462	0.22405	1.17059	0.706479	-0.230602	-0.263282	60.462	0.22405	1.17059	0.706479	-0.230602	-0.263282	60.462	0.22405	0.913844	0.927529
Hemimycena_mairei	198.222	163.222	161	2.33179	26.5556	70.5556	2.33179	19.2222	77.6667	Sap	#C6A3A1	Hemimycena	Agaricales
Hemimycena_ochrogaleata	204.556	179.889	174.222	6.60547	23	74	6.60547	15.7778	80.3333	Sap	#CDB4AE	Hemimycena	Agaricales	-2.03878	-0.822117	3.23024	-0.0217511	78.4019	0.42346	-2.03878	-0.822117	3.23024	-0.0217511	78.4019	0.42346							0.321229
Hemimycena_tortuosa	191.111	189.444	162.111	60.3976	19.8889	69.6667	60.3976	16.1111	75.4444	Sap	#BFBDA2	Hemimycena	Agaricales	1.98432	-0.498555	-0.907419	-0.822653	52.4254	0.060208	1.98432	-0.498555	-0.907419	-0.822653	52.4254	0.060208	1.98432	-0.498555	-0.907419	-0.822653	52.4254	0.060208	1.14954	1.17353
Hemistropharia_albocrenulata	180.556	109.333	48.5556	27.3301	70.2222	44.8889	27.3301	75	70.7778	Sap	#B56D31	Hemistropharia	Agaricales
Hohenbuehelia_angustata	172	150.333	136.222	23.4381	17.6667	60.4444	23.4381	21.4444	67.4444	Sap	#AC9688	Hohenbuehelia	Agaricales
Hohenbuehelia_auriscalpium	150.667	141.778	122.333	46.5663	13.1111	53.7778	46.5663	19.2222	59.1111	Sap	#978E7A	Hohenbuehelia	Agaricales	1.08845	1.04715	-0.393282	-0.0552244	61.429	0.193358	1.08845	1.04715	-0.393282	-0.0552244	61.429	0.193358	1.08845	1.04715	-0.393282	-0.0552244	61.429	0.193358	0.89414	0.907271
Hohenbuehelia_culmicola	98.6667	100	112.556	236.011	9.44444	41.2222	236.011	16	44	Sap	#636471	Hohenbuehelia	Agaricales	2.02713	-0.992199	-1.19207	-0.425001	50.3967	0.065871	2.02713	-0.992199	-1.19207	-0.425001	50.3967	0.065871	2.02713	-0.992199	-1.19207	-0.425001	50.3967	0.065871	1.16535	1.19046
Hohenbuehelia_cyphelliformis	111.222	100.222	77	42.6424	24.2222	36.8889	42.6424	36.1111	43.5556	Sap	#6F644D	Hohenbuehelia	Agaricales	1.77917	0.0811352	-0.740319	-0.728195	56.0519	0.130685	1.77917	0.0811352	-0.740319	-0.728195	56.0519	0.130685	1.77917	0.0811352	-0.740319	-0.728195	56.0519	0.130685	1.08039	1.10036
Hohenbuehelia_fluxilis	183.889	176.556	174.222	5.3628	7.44444	70.1111	5.3628	6.33333	72.1111	Sap	#B8B1AE	Hohenbuehelia	Agaricales	0.878295	0.377659	-0.683261	-0.259101	53.9196	0.192473	0.878295	0.377659	-0.683261	-0.259101	53.9196	0.192473	0.878295	0.377659	-0.683261	-0.259101	53.9196	0.192473	0.845788	0.857674
Hohenbuehelia_grisea	146.667	140.333	153.222	279.544	7.22222	57.6667	279.544	8.88889	60.4444	Sap	#938C99	Hohenbuehelia	Agaricales	1.37498	1.70911	-0.857564	-0.117543	62.0363	0.348752	1.37498	1.70911	-0.857564	-0.117543	62.0363	0.348752	1.37498	1.70911	-0.857564	-0.117543	62.0363	0.348752	0.965229	0.980506
Hohenbuehelia_mastrucata	161.556	151	133.556	39.4364	17.7778	58	39.4364	20.5556	63.3333	Sap	#A29786	Hohenbuehelia	Agaricales	1.38307	1.04637	-0.526319	-0.31525	60.5711	0.205819	1.38307	1.04637	-0.526319	-0.31525	60.5711	0.205819	1.38307	1.04637	-0.526319	-0.31525	60.5711	0.205819	0.967341	0.982689
Hohenbuehelia_myxotricha	131.222	122.778	126.444	324.56	14.4444	50.2222	324.56	18.7778	55.4444	Sap	#837B7E	Hohenbuehelia	Agaricales
Hohenbuehelia_nigra	106	91.7778	73.7778	35.1104	18.1111	35.3333	35.1104	28.8889	41.4444	Sap	#6A5C4A	Hohenbuehelia	Agaricales
Hohenbuehelia_petaloides	195.556	147.333	101.444	29.4446	46.7778	58.3333	29.4446	48.6667	76.5556	Sap	#C49365	Hohenbuehelia	Agaricales	1.01465	1.06194	-0.0714966	-0.187293	61.5518	0.227422	1.01465	1.06194	-0.0714966	-0.187293	61.5518	0.227422	1.01465	1.06194	-0.0714966	-0.187293	61.5518	0.227422	0.876842	0.889511
Hohenbuehelia_pinacearum	116.667	102.667	79.8889	36.9983	19.3333	38.4444	36.9983	31.2222	45.6667	Sap	#756750	Hohenbuehelia	Agaricales
Hohenbuehelia_reniformis	138	127.222	100.556	42.5354	20.3333	46.5556	42.5354	30.2222	54.8889	Sap	#8A7F65	Hohenbuehelia	Agaricales	0.867475	0.869356	-0.859486	-0.127504	54.7668	0.271645	0.867475	0.869356	-0.859486	-0.127504	54.7668	0.271645	0.867475	0.869356	-0.859486	-0.127504	54.7668	0.271645	0.84337	0.855198
Hohenbuehelia_silvana	220.889	208.556	153.889	49.2232	54.3333	73.3333	49.2232	30.6667	86.5556	Sap	#DDD19A	Hohenbuehelia	Agaricales
Hohenbuehelia_tremula	138.333	109.667	94.1111	19.3538	21.2222	45.5556	19.3538	32.7778	54.3333	Sap	#8A6E5E	Hohenbuehelia	Agaricales	0.856371	1.08792	0.167787	-0.053415	63.84	0.318308	0.856371	1.08792	0.167787	-0.053415	63.84	0.318308	0.856371	1.08792	0.167787	-0.053415	63.84	0.318308	0.840896	0.852665
Hohenbuehelia_unguicularis	148.556	133.111	127.222	15.5693	9.66667	54.1111	15.5693	14.5556	58.3333	Sap	#95857F	Hohenbuehelia	Agaricales	0.782105	-0.0382961	-0.208032	-0.245214	53.6842	0.207248	0.782105	-0.0382961	-0.208032	-0.245214	53.6842	0.207248	0.782105	-0.0382961	-0.208032	-0.245214	53.6842	0.207248	0.824522	0.835904
Humidicutis_calyptriformis	201.444	179.667	184.556	341.114	21.6667	74.7778	341.114	12.5556	79.5556	Sap	#C9B4B9	Humidicutis	Agaricales
Hydnum_ellipsosporum	230.778	198.111	89.4444	47.2208	72.6667	62.6667	47.2208	60	90.3333	Ecm	#E7C659	Hydnum	Cantharellales	0.723445	0.949335	-1.14491	-0.174826	56.9127	0.390595	0.723445	0.949335	-1.14491	-0.174826	56.9127	0.390595	0.723445	0.949335	-1.14491	-0.174826	56.9127	0.390595	0.811791	0.822883
Hydnum_fuligineoalbum	214.875	151.125	104.125	25.8745	61.625	62.625	25.8745	52.375	84.25	Ecm	#D79768	Hydnum	Cantharellales
Hydnum_repandum	244.222	211.111	153.333	38.222	80.8889	77.8889	38.222	37.2222	95.8889	Ecm	#F4D399	Hydnum	Cantharellales	0.780795	0.447854	0.0303471	-0.150624	57.6193	0.219033	0.780795	0.447854	0.0303471	-0.150624	57.6193	0.219033	0.780795	0.447854	0.0303471	-0.150624	57.6193	0.219033	0.824236	0.835612
Hydnum_rufescens	202.444	144.778	73.1111	33.4464	62.6667	53.8889	33.4464	64.8889	79.3333	Ecm	#CA9149	Hydnum	Cantharellales	0.630205	0.543723	0.206835	-0.0982192	58.2582	0.237009	0.630205	0.543723	0.206835	-0.0982192	58.2582	0.237009	0.630205	0.543723	0.206835	-0.0982192	58.2582	0.237009	0.791899	0.802553
Hydnum_umbilicatum	246.667	211.111	135.778	41.7769	86.8889	74.8889	41.7769	44.8889	96.7778	Ecm	#F7D388	Hydnum	Cantharellales	1.258	1.35424	0.77965	-0.143616	62.1481	0.390287	1.258	1.35424	0.77965	-0.143616	62.1481	0.390287							0.935379
Hydropus_atramentosus	117.889	116.222	114.778	173.508	5.33333	45.4444	173.508	9	47.5556	Sap	#767473	Hydropus	Agaricales	0.918393	1.4756	1.39367	-0.515459	74.6312	0.375599	0.918393	1.4756	1.39367	-0.515459	74.6312	0.375599	0.918393	1.4756	1.39367	-0.515459	74.6312	0.375599	0.854804	0.866911
Hydropus_floccipes	114.778	107.111	85.7778	40.7853	16.3333	39.2222	40.7853	25.8889	45	Sap	#736B56	Hydropus	Agaricales
Hydropus_marginellus	159.111	142.444	134.556	19.2237	12	57.4444	19.2237	15.7778	62.3333	Sap	#9F8E87	Hydropus	Agaricales	0.363141	2.09511	1.30049	0.248451	73.5421	0.336389	0.363141	2.09511	1.30049	0.248451	73.5421	0.336389	0.363141	2.09511	1.30049	0.248451	73.5421	0.336389	0.736998	0.746533
Hydropus_moserianus	148.889	102.111	67.4444	25.4457	39.5556	42.5556	25.4457	55.5556	58.3333	Sap	#956643	Hydropus	Agaricales
Hydropus_subalpinus	218.889	174.444	129.778	29.8877	61.8889	68.4444	29.8877	42.2222	85.7778	Sap	#DBAE82	Hydropus	Agaricales	0.970712	1.39872	-0.439168	-0.109272	62.8859	0.276411	0.970712	1.39872	-0.439168	-0.109272	62.8859	0.276411	0.970712	1.39872	-0.439168	-0.109272	62.8859	0.276411	0.866711	0.879118
Hydropus_trichoderma	121.778	101.333	73.3333	34.777	24.5556	38.2222	34.777	38.8889	47.7778	Sap	#7A6549	Hydropus	Agaricales	0.612848	1.40462	0.827697	-0.0954168	69.6297	0.312416	0.612848	1.40462	0.827697	-0.0954168	69.6297	0.312416	0.612848	1.40462	0.827697	-0.0954168	69.6297	0.312416	0.78824	0.798816
Hygrocybe_acutoconica	242.444	171.556	63.5556	36.0006	95.4444	59.8889	36.0006	74.6667	95	Sap	#F2AC40	Hygrocybe	Agaricales	0.540144	0.090386	0.140453	-0.0456796	55.2659	0.216177	0.540144	0.090386	0.140453	-0.0456796	55.2659	0.216177	0.540144	0.090386	0.140453	-0.0456796	55.2659	0.216177	0.773058	0.783315
Hygrocybe_angustifolia	235.333	227.778	215.222	36.5567	46.3333	88.2222	36.5567	8.55556	92.2222	Sap	#EBE4D7	Hygrocybe	Agaricales
Hygrocybe_aurantiosplendens	226.444	119.444	8.88889	30.6659	98.5556	46.2222	30.6659	96.4444	88.8889	Sap	#E27709	Hygrocybe	Agaricales	0.289689	-0.338957	0.554013	-0.119231	52.2591	0.198817	0.289689	-0.338957	0.554013	-0.119231	52.2591	0.198817	0.289689	-0.338957	0.554013	-0.119231	52.2591	0.198817	0.722379	0.731635
Hygrocybe_calciphila	218.333	83.4444	24.3333	18.0046	87.1111	47.4444	18.0046	89.1111	85.6667	Sap	#DA5318	Hygrocybe	Agaricales	0.459847	0.469406	0.04818	0.0974189	58.8407	0.258634	0.459847	0.469406	0.04818	0.0974189	58.8407	0.258634	0.459847	0.469406	0.04818	0.0974189	58.8407	0.258634	0.756548	0.766467
Hygrocybe_cantharellus	207	132.667	57.5556	30.8554	67.7778	52	30.8554	72.5556	81	Sap	#CF853A	Hygrocybe	Agaricales	0.719536	-0.0127965	0.136508	-0.0613968	55.3789	0.205046	0.719536	-0.0127965	0.136508	-0.0613968	55.3789	0.205046	0.719536	-0.0127965	0.136508	-0.0613968	55.3789	0.205046	0.810949	0.822022
Hygrocybe_ceracea	246.444	192	17.3333	45.6666	97.3333	51.6667	45.6666	93.1111	96.7778	Sap	#F6C011	Hygrocybe	Agaricales	0.927241	-0.127508	-0.283277	-0.208664	53.3173	0.18187	0.927241	-0.127508	-0.283277	-0.208664	53.3173	0.18187	0.927241	-0.127508	-0.283277	-0.208664	53.3173	0.18187	0.856806	0.868963
Hygrocybe_cereopallida	237.556	222	202.889	34.8778	53.3333	86.3333	34.8778	14.4444	93	Sap	#EEDECB	Hygrocybe	Agaricales
Hygrocybe_chlorophana	230.222	193.333	99.3333	43.1164	72	64.7778	43.1164	56.7778	90.3333	Sap	#E6C163	Hygrocybe	Agaricales	0.726461	0.103981	0.0519991	-0.161051	56.4123	0.198103	0.726461	0.103981	0.0519991	-0.161051	56.4123	0.198103	0.726461	0.103981	0.0519991	-0.161051	56.4123	0.198103	0.812441	0.823548
Hygrocybe_citrina	248	179.444	62.8889	38.6589	93.6667	61.1111	38.6589	74.7778	97.2222	Sap	#F8B33F	Hygrocybe	Agaricales	1.37295	1.76734	0.315807	-0.507559	67.2467	0.317734	1.37295	1.76734	0.315807	-0.507559	67.2467	0.317734	1.37295	1.76734	0.315807	-0.507559	67.2467	0.317734	0.964701	0.979961
Hygrocybe_citrinovirens	203.556	180	67.8889	49.6656	62.2222	53.2222	49.6656	67.1111	79.8889	Sap	#CCB444	Hygrocybe	Agaricales	0.953613	0.599512	0.137053	-0.247155	60.726	0.233287	0.953613	0.599512	0.137053	-0.247155	60.726	0.233287	0.953613	0.599512	0.137053	-0.247155	60.726	0.233287	0.862801	0.875109
Hygrocybe_coccinea	224	70	64.7778	0.994044	85	55.2222	0.994044	75.5556	87.7778	Sap	#E04641	Hygrocybe	Agaricales	0.627531	0.080918	-0.00523545	-0.11864	55.8277	0.210148	0.627531	0.080918	-0.00523545	-0.11864	55.8277	0.210148	0.627531	0.080918	-0.00523545	-0.11864	55.8277	0.210148	0.791334	0.801977
Hygrocybe_coccineocrenata	228.444	129.667	44.1111	26.8991	81.7778	53.4444	26.8991	80.4444	89.5556	Sap	#E4822C	Hygrocybe	Agaricales
Hygrocybe_conica	223.692	164.769	96.6154	28.9604	79	62.5385	28.9604	57.6154	87.7692	Sap	#E0A561	Hygrocybe	Agaricales	0.576933	0.232113	-0.171115	-0.137195	55.6471	0.218033	0.576933	0.232113	-0.171115	-0.137195	55.6471	0.218033	0.576933	0.232113	-0.171115	-0.137195	55.6471	0.218033	0.780712	0.791128
Hygrocybe_conicoides	218.667	69.1111	60.8889	2.99993	72.1111	54.6667	2.99993	72	85.7778	Sap	#DB453D	Hygrocybe	Agaricales
Hygrocybe_constrictospora	229.556	86.2222	32.4444	16.2068	83.7778	51.1111	16.2068	86	90.2222	Sap	#E65620	Hygrocybe	Agaricales	1.53662	0.00676959	-0.926842	-0.28964	56.3186	0.167472	1.53662	0.00676959	-0.926842	-0.28964	56.3186	0.167472	1.53662	0.00676959	-0.926842	-0.28964	56.3186	0.167472	1.00873	1.02557
Hygrocybe_cuspidata	207.111	52.4444	85.6667	347.219	69	50.8889	347.219	75.1111	81.2222	Sap	#CF3456	Hygrocybe	Agaricales
Hygrocybe_glutinipes	220.85	186.4	95.15	43.5564	66.65	61.85	43.5564	57.45	86.55	Sap	#DDBA5F	Hygrocybe	Agaricales	0.762644	-0.464896	0.599696	-0.213933	53.1227	0.169518	0.762644	-0.464896	0.599696	-0.213933	53.1227	0.169518	0.762644	-0.464896	0.599696	-0.213933	53.1227	0.169518	0.820279	0.831564
Hygrocybe_grossula	208.889	164.222	74.5556	40.2218	63	55.6667	40.2218	64.6667	81.8889	Sap	#D1A44B	Hygrocybe	Agaricales
Hygrocybe_helobia	191	57.4444	55.8889	1.10551	67.3333	47.4444	1.10551	73.7778	75	Sap	#BF3938	Hygrocybe	Agaricales	0.428564	-0.695906	0.822393	0.0217916	52.4068	0.186963	0.428564	-0.695906	0.822393	0.0217916	52.4068	0.186963	0.428564	-0.695906	0.822393	0.0217916	52.4068	0.186963	0.750185	0.759978
Hygrocybe_ingrata	137.556	123.222	117.111	8.85031	8.88889	49.8889	8.85031	14.8889	53.8889	Sap	#8A7B75	Hygrocybe	Agaricales
Hygrocybe_insipida	229.556	179.778	80.2778	41.1679	77.7778	60.6667	41.1679	65.2222	90	Sap	#E6B450	Hygrocybe	Agaricales	0.892889	-0.215274	-0.250499	-0.154145	52.8611	0.180307	0.892889	-0.215274	-0.250499	-0.154145	52.8611	0.180307	0.892889	-0.215274	-0.250499	-0.154145	52.8611	0.180307	0.849058	0.861024
Hygrocybe_intermedia	245.444	114.444	53.5556	19.1165	91	58.6667	19.1165	78.1111	96.1111	Sap	#F57236	Hygrocybe	Agaricales	0.751025	0.164313	0.593764	-0.131112	57.7696	0.197348	0.751025	0.164313	0.593764	-0.131112	57.7696	0.197348	0.751025	0.164313	0.593764	-0.131112	57.7696	0.197348	0.817755	0.828982
Hygrocybe_marchii	204.556	83.7778	26.1111	19.2273	81.2222	45.1111	19.2273	87.8889	80.2222	Sap	#CD541A	Hygrocybe	Agaricales	1.53124	-0.134596	-0.540566	-0.452692	53.7588	0.136269	1.53124	-0.134596	-0.540566	-0.452692	53.7588	0.136269	1.53124	-0.134596	-0.540566	-0.452692	53.7588	0.136269	1.00724	1.02402
Hygrocybe_miniata	248.222	105.111	19.3333	21.3315	96.5556	52	21.3315	93	97.3333	Sap	#F86913	Hygrocybe	Agaricales	0.782203	0.197778	-0.1905	-0.145111	55.3721	0.194275	0.782203	0.197778	-0.1905	-0.145111	55.3721	0.194275	0.782203	0.197778	-0.1905	-0.145111	55.3721	0.194275	0.824543	0.835927
Hygrocybe_mollis	212.333	145.889	83.6667	29.9201	66.1111	58.3333	29.9201	60.3333	83.5556	Sap	#D49254	Hygrocybe	Agaricales	2.06597	-0.430365	-0.628283	-0.803754	53.1354	0.0595819	2.06597	-0.430365	-0.628283	-0.803754	53.1354	0.0595819	2.06597	-0.430365	-0.628283	-0.803754	53.1354	0.0595819	1.18022	1.20647
Hygrocybe_mucronella	187.8	86.1	39.8	17.8924	68.9	44.5	17.8924	79.3	73.6	Sap	#BC5628	Hygrocybe	Agaricales	0.699487	-0.223788	-0.2201	-0.218188	51.739	0.193889	0.699487	-0.223788	-0.2201	-0.218188	51.739	0.193889	0.699487	-0.223788	-0.2201	-0.218188	51.739	0.193889	0.80664	0.817618
Hygrocybe_murinacea	145.111	132.778	133.556	337.566	7.88889	53.7778	337.566	11.1111	57.1111	Sap	#918586	Hygrocybe	Agaricales
Hygrocybe_nigrescens	239.667	82.1111	91.2222	357.114	85.3333	62	357.114	68.1111	94.1111	Sap	#F0525B	Hygrocybe	Agaricales	1.11687	0.758328	1.58918	-0.790335	72.8882	0.349814	1.11687	0.758328	1.58918	-0.790335	72.8882	0.349814	1.11687	0.758328	1.58918	-0.790335	72.8882	0.349814	0.900903	0.914221
Hygrocybe_nitrata	154.222	135.556	110.444	36.2858	22.1111	51.8889	36.2858	29.8889	60.4444	Sap	#9A886E	Hygrocybe	Agaricales
Hygrocybe_obrussea	216	177.556	53.5556	46.1463	86.7778	52.8889	46.1463	77	85	Sap	#D8B236	Hygrocybe	Agaricales	1.42459	0.235794	0.824384	-0.954045	66.7066	0.266011	1.42459	0.235794	0.824384	-0.954045	66.7066	0.266011	1.42459	0.235794	0.824384	-0.954045	66.7066	0.266011	0.978281	0.994003
Hygrocybe_ortoniana	202.111	178.222	105.333	49.8899	53.2222	60.3333	49.8899	51	79.3333	Sap	#CAB269	Hygrocybe	Agaricales
Hygrocybe_ovina	139.556	115.667	60.5556	41.1178	43.6667	39.2222	41.1178	58.5556	54.8889	Sap	#8C743D	Hygrocybe	Agaricales
Hygrocybe_paraceracea	227.556	194.444	53	48.5555	76.2222	55	48.5555	76.5556	89.2222	Sap	#E4C235	Hygrocybe	Agaricales
Hygrocybe_parvula	204.444	199.556	59.6667	58.9987	69.7778	52.2222	58.9987	72.1111	81.1111	Sap	#CCC83C	Hygrocybe	Agaricales	1.03325	1.74878	1.24507	-0.358381	66.6524	0.472412	1.03325	1.74878	1.24507	-0.358381	66.6524	0.472412							0.881166
Hygrocybe_phaeococcinea	221.222	116.556	98.5556	5.17868	71.1111	62	5.17868	57.5556	86.5556	Sap	#DD7563	Hygrocybe	Agaricales	0.218826	-1.16721	0.616551	0.044211	45.23	0.12022	0.218826	-1.16721	0.616551	0.044211	45.23	0.12022	0.218826	-1.16721	0.616551	0.044211	45.23	0.12022	0.708451	0.717449
Hygrocybe_punicea	171.667	74.3333	49.8889	6.8981	72.6667	42	6.8981	76.2222	67.1111	Sap	#AC4A32	Hygrocybe	Agaricales	0.57786	-0.225319	0.486585	-0.0687411	54.8672	0.212349	0.57786	-0.225319	0.486585	-0.0687411	54.8672	0.212349	0.57786	-0.225319	0.486585	-0.0687411	54.8672	0.212349	0.780905	0.791326
Hygrocybe_quieta	213.667	199.444	62.8889	54.5554	79.1111	54.2222	54.5554	72.2222	83.8889	Sap	#D6C73F	Hygrocybe	Agaricales	0.515317	-0.35385	0.313257	0.021777	50.9595	0.197838	0.515317	-0.35385	0.313257	0.021777	50.9595	0.197838	0.515317	-0.35385	0.313257	0.021777	50.9595	0.197838	0.767925	0.778076
Hygrocybe_radiata	171.667	165.444	169.111	269.418	9.55556	66.7778	269.418	8.66667	69.3333	Sap	#ACA5A9	Hygrocybe	Agaricales
Hygrocybe_reidii	220.556	113.778	40	24.6219	82.7778	51	24.6219	82.6667	86.5556	Sap	#DD7228	Hygrocybe	Agaricales	0.537784	-0.268876	0.0729536	-0.119498	53.518	0.20052	0.537784	-0.268876	0.0729536	-0.119498	53.518	0.20052	0.537784	-0.268876	0.0729536	-0.119498	53.518	0.20052	0.772569	0.782815
Hygrocybe_rhodophylla	221.444	88.8889	52.7778	12.7785	77.5556	53.7778	12.7785	76.7778	87	Sap	#DD5935	Hygrocybe	Agaricales
Hygrocybe_riparia	220.333	129.667	64.6667	24.5555	71.7778	56.1111	24.5555	70.5556	86.5556	Sap	#DC8241	Hygrocybe	Agaricales
Hygrocybe_roseascens	184.444	151.667	121.889	28.5568	41.3333	60.1111	28.5568	37.4444	72.5556	Sap	#B8987A	Hygrocybe	Agaricales
Hygrocybe_russocoriacea	186	186.667	189.222	270.303	9.66667	73.5556	270.303	6.11111	75.7778	Sap	#BABBBD	Hygrocybe	Agaricales	0.747463	-0.208508	0.195015	-0.0702447	53.2614	0.208197	0.747463	-0.208508	0.195015	-0.0702447	53.2614	0.208197	0.747463	-0.208508	0.195015	-0.0702447	53.2614	0.208197	0.816983	0.828192
Hygrocybe_salicis.herbaceae	206.556	154.111	56.7778	38.7664	70.8889	51.6667	38.7664	72.2222	81	Sap	#CF9A39	Hygrocybe	Agaricales
Hygrocybe_spadicea	123.667	74.5556	42.8889	23.4443	53.7778	32.5556	23.4443	66.5556	48.6667	Sap	#7C4B2B	Hygrocybe	Agaricales	0.830699	0.0523282	-0.422841	-0.200232	53.2501	0.158324	0.830699	0.0523282	-0.422841	-0.200232	53.2501	0.158324	0.830699	0.0523282	-0.422841	-0.200232	53.2501	0.158324	0.835203	0.846835
Hygrocybe_splendidissima	185.556	36.3333	24	4.55418	78.8889	41	4.55418	87.3333	72.7778	Sap	#BA2418	Hygrocybe	Agaricales	0.93767	-0.693766	1.0589	-0.149003	53.3206	0.230478	0.93767	-0.693766	1.0589	-0.149003	53.3206	0.230478	0.93767	-0.693766	1.0589	-0.149003	53.3206	0.230478	0.859172	0.871389
Hygrocybe_subminutula	250.889	189.222	59.5556	40.7805	96.6667	60.8889	40.7805	76.2222	98.4444	Sap	#FBBD3C	Hygrocybe	Agaricales	-0.369006	1.48943	1.07388	1.12006	73.7224	0.290119
Hygrocybe_subpapillata	239.111	144.556	29.2222	32.6682	90.5556	52.5556	32.6682	87.8889	93.7778	Sap	#EF911D	Hygrocybe	Agaricales	0.139256	-0.17683	0.729622	0.0937109	54.1429	0.157004	0.139256	-0.17683	0.729622	0.0937109	54.1429	0.157004	0.139256	-0.17683	0.729622	0.0937109	54.1429	0.157004	0.693008	0.701725
Hygrocybe_substrangulata	199.667	106.778	49.5556	22.7853	71.8889	48.6667	22.7853	76.2222	78.3333	Sap	#C86B32	Hygrocybe	Agaricales	0.651461	-1.01896	0.452857	-0.134793	48.294	0.19127	0.651461	-1.01896	0.452857	-0.134793	48.294	0.19127	0.651461	-1.01896	0.452857	-0.134793	48.294	0.19127	0.796398	0.80715
Hygrocybe_turunda	208.333	87.4444	54.6667	10.23	72	51.3333	10.23	71.8889	81.7778	Sap	#D05737	Hygrocybe	Agaricales	0.278976	-0.597196	0.569601	-0.367905	54.9825	0.246104	0.278976	-0.597196	0.569601	-0.367905	54.9825	0.246104	0.278976	-0.597196	0.569601	-0.367905	54.9825	0.246104	0.720263	0.729479
Hygrophoropsis_aurantiaca	235	174.667	49	40.6691	83.2222	55.6667	40.6691	79.2222	91.8889	Sap	#EBAF31	Hygrophoropsis	Boletales	0.939484	0.441207	-0.236271	-0.205918	56.5912	0.209606	0.939484	0.441207	-0.236271	-0.205918	56.5912	0.209606	0.939484	0.441207	-0.236271	-0.205918	56.5912	0.209606	0.859584	0.871811
Hygrophoropsis_fuscosquamula	174.333	119.889	69.2222	29.2192	58	47.7778	29.2192	62.8889	68.4444	Sap	#AE7845	Hygrophoropsis	Boletales
Hygrophoropsis_macrospora	219.667	208.889	152.778	50.6662	54.5556	73.1111	50.6662	31.3333	86.1111	Sap	#DCD199	Hygrophoropsis	Boletales
Hygrophoropsis_rufa	185.222	102.889	37	26.5503	82.1111	43.5556	26.5503	82.2222	72.5556	Sap	#B96725	Hygrophoropsis	Boletales	0.43574	0.885289	-1.28842	0.40657	55.3787	0.320907
Hygrophoropsis_rufescens	233.444	203.889	187.556	21.4428	50.8889	82.4444	21.4428	19.7778	91.4444	Sap	#E9CCBC	Hygrophoropsis	Boletales
Hygrophorus_abieticola	218.556	182.222	123.333	37.7344	61.1111	67	37.7344	44	85.7778	Ecm	#DBB67B	Hygrophorus	Agaricales
Hygrophorus_agathosmus	195.111	187.778	177.333	35.3094	12.2222	73	35.3094	9.88889	76.4444	Ecm	#C3BCB1	Hygrophorus	Agaricales	0.121611	0.877883	0.188269	0.0784572	60.4564	0.274939	0.121611	0.877883	0.188269	0.0784572	60.4564	0.274939	0.121611	0.877883	0.188269	0.0784572	60.4564	0.274939	0.68961	0.698267
Hygrophorus_arbustivus	196	150.556	109.222	28.3332	50	60	28.3332	46.2222	77	Ecm	#C4976D	Hygrophorus	Agaricales	1.55674	1.83305	-0.176391	-0.110034	66.9269	0.244814	1.55674	1.83305	-0.176391	-0.110034	66.9269	0.244814	1.55674	1.83305	-0.176391	-0.110034	66.9269	0.244814	1.01436	1.03141
Hygrophorus_atramentosus	153.222	147	138.556	32.7245	10.1111	57.3333	32.7245	13.2222	60.2222	Ecm	#99938B	Hygrophorus	Agaricales
Hygrophorus_camarophyllus	141.889	130.778	124	18.8835	7.66667	52.1111	18.8835	12.5556	55.7778	Ecm	#8E837C	Hygrophorus	Agaricales	-0.69428	0.401199	0.969192	0.135181	61.269	0.241091	-0.69428	0.401199	0.969192	0.135181	61.269	0.241091	-0.69428	0.401199	0.969192	0.135181	61.269	0.241091	0.541236	0.547535
Hygrophorus_chrysodon	223.4	208.1	162.3	42.4005	47.9	75.7	42.4005	28	87.6	Ecm	#DFD0A2	Hygrophorus	Agaricales	0.766345	1.25758	0.247024	-0.12774	66.7634	0.26376	0.766345	1.25758	0.247024	-0.12774	66.7634	0.26376	0.766345	1.25758	0.247024	-0.12774	66.7634	0.26376	0.821085	0.832388
Hygrophorus_cossus	229.667	221.778	201.667	51.9693	51.1111	84.5556	51.9693	13.5556	90.6667	Ecm	#E6DECA	Hygrophorus	Agaricales	1.54397	1.53191	-0.539824	-0.145867	62.3283	0.227058	1.54397	1.53191	-0.539824	-0.145867	62.3283	0.227058	1.54397	1.53191	-0.539824	-0.145867	62.3283	0.227058	1.01079	1.0277
Hygrophorus_dichrous	191.111	183.889	178.556	352.993	10.4444	72.4444	352.993	12.6667	75.6667	Ecm	#BFB8B3	Hygrophorus	Agaricales
Hygrophorus_discoxanthus	165.611	148.611	121.944	53.4598	28.0556	56.5556	53.4598	32.5556	66.3333	Ecm	#A6957A	Hygrophorus	Agaricales	1.08688	1.22606	-0.313029	-0.187248	63.2395	0.266233	1.08688	1.22606	-0.313029	-0.187248	63.2395	0.266233	1.08688	1.22606	-0.313029	-0.187248	63.2395	0.266233	0.893767	0.906889
Hygrophorus_eburneus	230.667	234	229.667	113.086	13.6667	90.7778	113.086	3.11111	91.8889	Ecm	#E7EAE6	Hygrophorus	Agaricales	1.17112	0.996829	-0.375968	-0.319557	60.9738	0.234663	1.17112	0.996829	-0.375968	-0.319557	60.9738	0.234663	1.17112	0.996829	-0.375968	-0.319557	60.9738	0.234663	0.913972	0.92766
Hygrophorus_erubescens	189.1	125.8	107	14.2994	45.7	58.1	14.2994	46.2	74.3	Ecm	#BD7E6B	Hygrophorus	Agaricales	-0.227001	1.34029	1.08591	0.28113	67.5645	0.306027	-0.227001	1.34029	1.08591	0.28113	67.5645	0.306027	-0.227001	1.34029	1.08591	0.28113	67.5645	0.306027	0.624286	0.631842
Hygrophorus_hedrychii	219.444	194.778	170.556	28.7764	40.7778	76.3333	28.7764	22.5556	86	Ecm	#DBC3AB	Hygrophorus	Agaricales	0.70166	1.32693	-0.139972	0.00205768	63.2962	0.341084	0.70166	1.32693	-0.139972	0.00205768	63.2962	0.341084	0.70166	1.32693	-0.139972	0.00205768	63.2962	0.341084	0.807106	0.818094
Hygrophorus_hypothejus	221.778	155.222	134.667	12.4449	58.4444	69.7778	12.4449	39.8889	86.8889	Ecm	#DE9B87	Hygrophorus	Agaricales	0.851989	0.472214	-0.342793	-0.180143	55.9956	0.223291	0.851989	0.472214	-0.342793	-0.180143	55.9956	0.223291	0.851989	0.472214	-0.342793	-0.180143	55.9956	0.223291	0.839922	0.851667
Hygrophorus_inocybiformis	164.111	147.222	145.556	4.44356	10.3333	60.6667	4.44356	11.8889	64.4444	Ecm	#A49392	Hygrophorus	Agaricales
Hygrophorus_korhonenii	112.222	89.2222	63.5556	32.2122	26.2222	34.4444	32.2122	40.6667	43.8889	Ecm	#705940	Hygrophorus	Agaricales	-1.45074	-0.412742	-0.328198	0.507391	43.8322	0.0720556	-1.45074	-0.412742	-0.328198	0.507391	43.8322	0.0720556							0.414761
Hygrophorus_latitabundus	139.444	131	125.333	17.1508	7.11111	51.7778	17.1508	11	54.8889	Ecm	#8B837D	Hygrophorus	Agaricales	0.92455	1.91241	0.117945	-0.200868	70.337	0.340192	0.92455	1.91241	0.117945	-0.200868	70.337	0.340192	0.92455	1.91241	0.117945	-0.200868	70.337	0.340192	0.856197	0.868339
Hygrophorus_leucophaeo.ilicis	209.444	204	192.222	60.5	25.1111	79	60.5	10.5556	82.7778	Ecm	#D1CCC0	Hygrophorus	Agaricales
Hygrophorus_lindtneri	222	199.444	138.333	46.1085	60.5556	70.6667	46.1085	39.4444	87	Ecm	#DEC78A	Hygrophorus	Agaricales
Hygrophorus_lucorum	222	210	154.333	51.3311	48.7778	73.7778	51.3311	30.6667	87	Ecm	#DED29A	Hygrophorus	Agaricales	0.727361	1.44776	0.420733	-0.0758924	69.1252	0.284236	0.727361	1.44776	0.420733	-0.0758924	69.1252	0.284236	0.727361	1.44776	0.420733	-0.0758924	69.1252	0.284236	0.812635	0.823747
Hygrophorus_marzuolus	163.889	160.111	167.667	287.294	12.4444	64.5556	287.294	9.88889	67.6667	Ecm	#A4A0A8	Hygrophorus	Agaricales	0.628958	2.17681	0.876237	0.341855	73.981	0.348051	0.628958	2.17681	0.876237	0.341855	73.981	0.348051	0.628958	2.17681	0.876237	0.341855	73.981	0.348051	0.791635	0.802284
Hygrophorus_mesotephrus	141.778	124.222	89.3333	39.4469	33.4444	45.5556	39.4469	43.4444	55.5556	Ecm	#8E7C59	Hygrophorus	Agaricales
Hygrophorus_nemoreus	240.556	197.444	151.333	33.3536	80.8889	76.8889	33.3536	38	94.3333	Ecm	#F1C597	Hygrophorus	Agaricales	1.02574	1.13071	0.117902	-0.160373	62.4047	0.275499	1.02574	1.13071	0.117902	-0.160373	62.4047	0.275499	1.02574	1.13071	0.117902	-0.160373	62.4047	0.275499	0.879417	0.892154
Hygrophorus_odoratus	182	182.222	179.333	179.911	12.6667	70.7778	179.911	8.77778	74	Ecm	#B6B6B3	Hygrophorus	Agaricales
Hygrophorus_olivaceoalbus	141	124.333	89.6667	43.0164	34	45.1111	43.0164	38.8889	55.3333	Ecm	#8D7C5A	Hygrophorus	Agaricales	0.165018	1.03915	0.219683	0.0240527	62.3145	0.261011	0.165018	1.03915	0.219683	0.0240527	62.3145	0.261011	0.165018	1.03915	0.219683	0.0240527	62.3145	0.261011	0.697986	0.706793
Hygrophorus_penarius	224.333	206.333	146.333	46.3333	57.6667	72.5556	46.3333	35	87.8889	Ecm	#E0CE92	Hygrophorus	Agaricales	1.10743	1.30593	-0.486526	-0.182018	61.6549	0.264223	1.10743	1.30593	-0.486526	-0.182018	61.6549	0.264223	1.10743	1.30593	-0.486526	-0.182018	61.6549	0.264223	0.898651	0.911906
Hygrophorus_persicolor	176	102.444	70.4444	18.3329	48.1111	48.3333	18.3329	60.7778	69.1111	Ecm	#B06646	Hygrophorus	Agaricales	0.102058	1.92913	1.41364	0.297441	72.8088	0.329003	0.102058	1.92913	1.41364	0.297441	72.8088	0.329003	0.102058	1.92913	1.41364	0.297441	72.8088	0.329003	0.685856	0.694446
Hygrophorus_persoonii	169.556	151.222	137	13.0581	19.2222	59.8889	13.0581	23.4444	66.4444	Ecm	#AA9789	Hygrophorus	Agaricales	1.29493	0.985026	-0.507366	-0.27695	60.8818	0.219727	1.29493	0.985026	-0.507366	-0.27695	60.8818	0.219727	1.29493	0.985026	-0.507366	-0.27695	60.8818	0.219727	0.944669	0.95928
Hygrophorus_piceae	248.222	250.778	249.222	122.955	77.3333	97.7778	122.955	2.44444	98.8889	Ecm	#F8FBF9	Hygrophorus	Agaricales	-0.543153	1.05931	1.09237	0.247965	65.5976	0.299393	-0.543153	1.05931	1.09237	0.247965	65.5976	0.299393	-0.543153	1.05931	1.09237	0.247965	65.5976	0.299393	0.567607	0.57429
Hygrophorus_poetarum	184.556	150.778	118.889	31.1043	33	59.5556	31.1043	36.3333	72.3333	Ecm	#B99777	Hygrophorus	Agaricales	0.972422	1.81707	0.107029	-0.0731391	67.1828	0.280967	0.972422	1.81707	0.107029	-0.0731391	67.1828	0.280967	0.972422	1.81707	0.107029	-0.0731391	67.1828	0.280967	0.867103	0.87952
Hygrophorus_pseudodiscoideus	221.889	204.222	186.333	32.9987	37.2222	80.1111	32.9987	16.5556	87	Ecm	#DECCBA	Hygrophorus	Agaricales
Hygrophorus_pudorinus	236.111	145.889	102.333	21.2157	83.3333	66.4444	21.2157	57.2222	92.5556	Ecm	#EC9266	Hygrophorus	Agaricales	0.913281	1.89218	1.03221	-0.182955	73.406	0.344524	0.913281	1.89218	1.03221	-0.182955	73.406	0.344524	0.913281	1.89218	1.03221	-0.182955	73.406	0.344524	0.853649	0.865728
Hygrophorus_pustulatus	169.778	169.556	169	29.5611	8.22222	66.2222	29.5611	7.88889	68.2222	Ecm	#AAAAA9	Hygrophorus	Agaricales	0.488191	1.06156	0.0537963	-0.0521407	61.6133	0.265754	0.488191	1.06156	0.0537963	-0.0521407	61.6133	0.265754	0.488191	1.06156	0.0537963	-0.0521407	61.6133	0.265754	0.762346	0.772383
Hygrophorus_russula	228.111	162.778	101.222	30.11	73.3333	64.5556	30.11	56.3333	89.3333	Ecm	#E4A365	Hygrophorus	Agaricales	0.729123	1.74031	0.586828	0.24734	67.3601	0.321463	0.729123	1.74031	0.586828	0.24734	67.3601	0.321463	0.729123	1.74031	0.586828	0.24734	67.3601	0.321463	0.813016	0.824136
Hygrophorus_speciosus	216.222	130.444	61.1111	26.8182	79.6667	54.3333	26.8182	73.2222	84.7778	Ecm	#D8823D	Hygrophorus	Agaricales	-0.381991	1.54004	1.58653	0.402516	77.3045	0.350824	-0.381991	1.54004	1.58653	0.402516	77.3045	0.350824	-0.381991	1.54004	1.58653	0.402516	77.3045	0.350824	0.596227	0.603343
Hygrophorus_spodoleucus	220.667	219.444	217.889	202.136	21.2222	86.2222	202.136	6	88.6667	Ecm	#DDDBDA	Hygrophorus	Agaricales
Hygrophorus_subviscifer	239	229.333	220.667	33.5355	26.6667	90.2222	33.5355	7.77778	93.7778	Ecm	#EFE5DD	Hygrophorus	Agaricales
Hygrophorus_unicolor	220.111	196.778	163.556	40.9837	41.5556	75.3333	40.9837	27.6667	86.4444	Ecm	#DCC5A4	Hygrophorus	Agaricales	1.22357	1.1201	-0.624754	-0.197887	60.5871	0.234998	1.22357	1.1201	-0.624754	-0.197887	60.5871	0.234998	1.22357	1.1201	-0.624754	-0.197887	60.5871	0.234998	0.926823	0.940888
Hymenopellis_radicata	208	175.333	108	40.5556	55.2222	62	40.5556	49.2222	81.6667	Sap	#D0AF6C	Hymenopellis	Agaricales	1.23472	0.893245	-0.275355	-0.309449	60.6222	0.211641	1.23472	0.893245	-0.275355	-0.309449	60.6222	0.211641	1.23472	0.893245	-0.275355	-0.309449	60.6222	0.211641	0.929582	0.94373
Hypholoma_capnoides	208.111	150.222	78.8889	33.3334	62	56.1111	33.3334	62	81.6667	Sap	#D0964F	Hypholoma	Agaricales	0.729112	0.577892	-0.0768976	-0.145579	58.3646	0.21713	0.729112	0.577892	-0.0768976	-0.145579	58.3646	0.21713	0.729112	0.577892	-0.0768976	-0.145579	58.3646	0.21713	0.813013	0.824133
Hypholoma_dispersum	203.778	144.889	107.889	21.2444	49.1111	61.2222	21.2444	46.1111	80	Sap	#CC916C	Hypholoma	Agaricales	0.78815	1.19271	0.5745	0.0938984	65.3269	0.145429	0.78815	1.19271	0.5745	0.0938984	65.3269	0.145429	0.78815	1.19271	0.5745	0.0938984	65.3269	0.145429	0.825844	0.837257
Hypholoma_elongatum	189.444	156.778	122.111	35.9527	37.1111	61.3333	35.9527	39.3333	74.6667	Sap	#BD9D7A	Hypholoma	Agaricales
Hypholoma_epixanthum	196.556	162.556	113.222	40.0309	43.3333	60.5556	40.0309	43.3333	77	Sap	#C5A371	Hypholoma	Agaricales
Hypholoma_ericaeoides	154.222	138.222	110.556	42.2442	20.7778	52.7778	42.2442	30.4444	62.2222	Sap	#9A8A6F	Hypholoma	Agaricales
Hypholoma_ericaeum	176.778	105.667	66.1111	21.2224	61.6667	47.7778	21.2224	65.3333	69.4444	Sap	#B16A42	Hypholoma	Agaricales	1.74369	-0.0170828	-0.737244	-0.706276	55.1084	0.110994	1.74369	-0.0170828	-0.737244	-0.706276	55.1084	0.110994	1.74369	-0.0170828	-0.737244	-0.706276	55.1084	0.110994	1.06933	1.08876
Hypholoma_fasciculare	221.556	178	114.444	36.667	63	65.8889	36.667	48	86.8889	Sap	#DEB272	Hypholoma	Agaricales	1.10172	0.466914	-0.282054	-0.241319	57.6311	0.206904	1.10172	0.466914	-0.282054	-0.241319	57.6311	0.206904	1.10172	0.466914	-0.282054	-0.241319	57.6311	0.206904	0.897291	0.910509
Hypholoma_laeticolor	204.111	152.889	98.6667	32.7776	53.2222	59.4444	32.7776	52.1111	80.2222	Sap	#CC9963	Hypholoma	Agaricales
Hypholoma_lateritium	217	161	138.333	20.2559	70.6667	69.8889	20.2559	39	85.2222	Sap	#D9A18A	Hypholoma	Agaricales
Hypholoma_marginatum	218.889	178.667	119.333	45.0776	53.4444	66.6667	45.0776	46.5556	86.4444	Sap	#DBB377	Hypholoma	Agaricales	0.939657	0.392117	-0.119668	-0.349349	57.5996	0.227662	0.939657	0.392117	-0.119668	-0.349349	57.5996	0.227662	0.939657	0.392117	-0.119668	-0.349349	57.5996	0.227662	0.859623	0.871851
Hypholoma_myosotis	122.333	100.889	53.3333	42.8825	42.5556	34.4444	42.8825	57.1111	48	Sap	#7A6535	Hypholoma	Agaricales	0.307449	0.0551267	-0.105869	-0.131868	53.4962	0.193102	0.307449	0.0551267	-0.105869	-0.131868	53.4962	0.193102	0.307449	0.0551267	-0.105869	-0.131868	53.4962	0.193102	0.725896	0.735219
Hypholoma_polytrichi	191.111	162.222	143.889	28.1569	25.7778	65.6667	28.1569	26	75	Sap	#BFA290	Hypholoma	Agaricales	0.712227	1.2974	-0.00444486	-0.0748004	63.3239	0.210413	0.712227	1.2974	-0.00444486	-0.0748004	63.3239	0.210413	0.712227	1.2974	-0.00444486	-0.0748004	63.3239	0.210413	0.809376	0.820414
Hypholoma_radicosum	202.1	190	170.8	39.4324	29.3	73.1	39.4324	16.5	79.1	Sap	#CABEAB	Hypholoma	Agaricales	0.53464	0.898353	0.200348	-0.0610165	61.3994	0.267238	0.53464	0.898353	0.200348	-0.0610165	61.3994	0.267238	0.53464	0.898353	0.200348	-0.0610165	61.3994	0.267238	0.771918	0.782151
Hypholoma_subericaeum	171.667	118.667	75.7778	25.9986	43.7778	48.6667	25.9986	56.5556	67.2222	Sap	#AC774C	Hypholoma	Agaricales	1.57148	0.395018	-1.12946	-0.403881	55.0003	0.174132	1.57148	0.395018	-1.12946	-0.403881	55.0003	0.174132	1.57148	0.395018	-1.12946	-0.403881	55.0003	0.174132	1.01852	1.03573
Hypsizygus_tessulatus	179.125	143	107.125	30.1252	35.5	56.125	30.1252	41.375	70.5	Sap	#B38F6B	Hypsizygus	Agaricales	1.78301	1.46049	0.6214	-0.829647	66.95	0.435602
Hypsizygus_ulmarius	145.444	132.778	146.333	287.737	16.6667	56.4444	287.737	17.6667	60.7778	Sap	#918592	Hypsizygus	Agaricales	0.312287	0.416143	-0.436461	0.0698995	53.05	0.190711	0.312287	0.416143	-0.436461	0.0698995	53.05	0.190711	0.312287	0.416143	-0.436461	0.0698995	53.05	0.190711	0.726856	0.736197
Imleria_badia	184.778	132.556	115.889	11.9989	34.7778	58.6667	11.9989	38.6667	72.5556	Ecm	#B98574	Imleria	Boletales
Imperator_luteocupreus	187.778	154.667	120.778	29.996	34.6667	60.6667	29.996	36.8889	73.6667	Ecm	#BC9B79	Imperator	Boletales	0.899061	2.19921	0.842375	0.559693	73.8924	0.464068
Imperator_rhodopurpureus	185	152.333	103.667	34.7234	41.7778	56.4444	34.7234	44.8889	72.4444	Ecm	#B99868	Imperator	Boletales	1.30256	1.63423	0.663717	-0.301561	71.0331	0.331311	1.30256	1.63423	0.663717	-0.301561	71.0331	0.331311	1.30256	1.63423	0.663717	-0.301561	71.0331	0.331311	0.946605	0.961277
Imperator_torosus	137.556	131.778	114	60.9581	15.6667	49.3333	60.9581	22.5556	55.3333	Ecm	#8A8472	Imperator	Boletales
Infundibulicybe_costata	177.111	130.889	100.667	23.5617	38.2222	54.4444	23.5617	44.5556	69.4444	Sap	#B18365	Infundibulicybe	Agaricales
Infundibulicybe_geotropa	173.778	129.222	101.222	23.2223	34.2222	53.8889	23.2223	42.1111	68.2222	Sap	#AE8165	Infundibulicybe	Agaricales	0.895109	0.714661	-0.177995	-0.226159	59.5553	0.213499	0.895109	0.714661	-0.177995	-0.226159	59.5553	0.213499	0.895109	0.714661	-0.177995	-0.226159	59.5553	0.213499	0.849557	0.861535
Infundibulicybe_gibba	187	153.667	117.333	31.0005	36	59.6667	31.0005	38.2222	73.4444	Sap	#BB9A75	Infundibulicybe	Agaricales
Inocybe_acuta	140.889	97.2222	68.8889	23.6669	39.8889	41.1111	23.6669	53.7778	55.2222	Ecm	#8D6145	Inocybe	Agaricales	0.624622	0.665603	0.350057	-0.190219	62.503	0.234728	0.624622	0.665603	0.350057	-0.190219	62.503	0.234728	0.624622	0.665603	0.350057	-0.190219	62.503	0.234728	0.79072	0.80135
Inocybe_adaequata	166.5	128.444	108.667	18.1523	33.3333	53.9444	18.1523	37.6667	65.2778	Ecm	#A7806D	Inocybe	Agaricales	1.42835	1.02411	-0.467475	-0.333394	61.5956	0.224585	1.42835	1.02411	-0.467475	-0.333394	61.5956	0.224585	1.42835	1.02411	-0.467475	-0.333394	61.5956	0.224585	0.979282	0.995039
Inocybe_aeruginascens	209.667	145.222	99.4444	25.2266	59.6667	60.6667	25.2266	53.2222	82.2222	Ecm	#D29163	Inocybe	Agaricales	1.3702	1.35669	-1.44373	-0.0179659	57.9998	0.365197	1.3702	1.35669	-1.44373	-0.0179659	57.9998	0.365197	1.3702	1.35669	-1.44373	-0.0179659	57.9998	0.365197	0.963984	0.97922
Inocybe_agardhii	186.556	124	59.5556	30.889	59.5556	48.3333	30.889	69.1111	73.1111	Ecm	#BB7C3C	Inocybe	Agaricales	1.13779	-0.0964034	-0.411625	-0.224898	54.2318	0.192631	1.13779	-0.0964034	-0.411625	-0.224898	54.2318	0.192631	1.13779	-0.0964034	-0.411625	-0.224898	54.2318	0.192631	0.905916	0.919374
Inocybe_albomarginata	160	101.111	47.1111	28.8912	54.8889	40.5556	28.8912	70.6667	62.7778	Ecm	#A0652F	Inocybe	Agaricales
Inocybe_albovelutipes	206.333	172.889	150.667	24.8922	37.4444	70.1111	24.8922	28.4444	80.8889	Ecm	#CEAD97	Inocybe	Agaricales	0.842133	1.14385	-0.384585	0.170991	60.9745	0.261054	0.842133	1.14385	-0.384585	0.170991	60.9745	0.261054	0.842133	1.14385	-0.384585	0.170991	60.9745	0.261054	0.837734	0.849427
Inocybe_alnea	175.778	141.333	114.444	26.3336	30.8889	56.7778	26.3336	35.8889	69	Ecm	#B08D72	Inocybe	Agaricales	0.967389	0.769465	0.151283	-0.146458	64.4376	0.31782	0.967389	0.769465	0.151283	-0.146458	64.4376	0.31782	0.967389	0.769465	0.151283	-0.146458	64.4376	0.31782	0.86595	0.878338
Inocybe_amblyospora	197.778	142.333	82.2222	31.3338	61.2222	55	31.3338	60.2222	77.5556	Ecm	#C68E52	Inocybe	Agaricales
Inocybe_amethystina	227.444	168.778	120.111	27.6333	72.3333	68.1111	27.6333	47.8889	89.2222	Ecm	#E3A978	Inocybe	Agaricales	1.43205	1.05356	-0.258965	-0.349565	63.6522	0.217153	1.43205	1.05356	-0.258965	-0.349565	63.6522	0.217153	1.43205	1.05356	-0.258965	-0.349565	63.6522	0.217153	0.980265	0.996056
Inocybe_appendiculata	201.8	183.4	151	39.2995	41.2	69.2	39.2995	26.9	79.1	Ecm	#CAB797	Inocybe	Agaricales	0.788759	1.25225	0.310008	-0.0634801	66.4645	0.278377	0.788759	1.25225	0.310008	-0.0634801	66.4645	0.278377	0.788759	1.25225	0.310008	-0.0634801	66.4645	0.278377	0.825977	0.837393
Inocybe_arenicola	165.222	125.667	86	30.8927	40.5556	49.3333	30.8927	49.7778	64.7778	Ecm	#A57E56	Inocybe	Agaricales	2.04927	-0.0825045	-0.92329	-0.559966	55.9442	0.0865713	2.04927	-0.0825045	-0.92329	-0.559966	55.9442	0.0865713	2.04927	-0.0825045	-0.92329	-0.559966	55.9442	0.0865713	1.17376	1.1995
Inocybe_armeniaca	231	176.667	124.667	29.7763	68.5556	69.6667	29.7763	46	90.5556	Ecm	#E7B17D	Inocybe	Agaricales	2.30594	-0.108464	-0.963934	-0.655447	54.6927	0.00950629	2.30594	-0.108464	-0.963934	-0.655447	54.6927	0.00950629	2.30594	-0.108464	-0.963934	-0.655447	54.6927	0.00950629	1.28804	1.32661
Inocybe_arthrocystis	168.444	80.7778	21.8889	23.9999	82.4444	37.3333	23.9999	88.6667	66.1111	Ecm	#A85116	Inocybe	Agaricales
Inocybe_assimilata	156.667	130.222	118.556	15.2449	22	53.8889	15.2449	29.7778	63.4444	Ecm	#9D8277	Inocybe	Agaricales	0.960741	0.748677	0.0492325	-0.267018	61.68	0.205887	0.960741	0.748677	0.0492325	-0.267018	61.68	0.205887	0.960741	0.748677	0.0492325	-0.267018	61.68	0.205887	0.864429	0.876778
Inocybe_asterospora	156.167	128.167	92.8333	33.5075	36.8889	48.7778	33.5075	44.0556	61.2222	Ecm	#9C805D	Inocybe	Agaricales	1.26937	0.64718	-0.321071	-0.327502	58.5145	0.202001	1.26937	0.64718	-0.321071	-0.327502	58.5145	0.202001	1.26937	0.64718	-0.321071	-0.327502	58.5145	0.202001	0.938227	0.952638
Inocybe_aurantiifolia	170.889	108.444	56.7778	27.222	55.2222	44.6667	27.222	67.6667	67	Ecm	#AB6C39	Inocybe	Agaricales
Inocybe_aurea	189.556	106.444	13	31.8902	92.5556	39.6667	31.8902	94.3333	74.2222	Ecm	#BE6A0D	Inocybe	Agaricales	0.658205	-0.198838	0.752842	-0.150604	63.1249	0.212151	0.658205	-0.198838	0.752842	-0.150604	63.1249	0.212151	0.658205	-0.198838	0.752842	-0.150604	63.1249	0.212151	0.79783	0.808613
Inocybe_auricoma	209.333	175.222	84.5556	43.4456	65.7778	57.6667	43.4456	60.4444	82.1111	Ecm	#D1AF55	Inocybe	Agaricales	1.37168	0.644453	-0.729538	-0.50255	57.9023	0.234052	1.37168	0.644453	-0.729538	-0.50255	57.9023	0.234052	1.37168	0.644453	-0.729538	-0.50255	57.9023	0.234052	0.96437	0.979618
Inocybe_auricomella	186.222	152.444	71.3333	42.3333	52.8889	50.5556	42.3333	62.6667	73.1111	Ecm	#BA9847	Inocybe	Agaricales
Inocybe_ayeri	209.556	165.222	121	29.8884	53.7778	64.7778	29.8884	43.1111	82.1111	Ecm	#D2A579	Inocybe	Agaricales
Inocybe_bongardii	168.722	158.222	150.333	22.8784	12.6667	62.5556	22.8784	14	66.3333	Ecm	#A99E96	Inocybe	Agaricales	0.658352	0.892181	0.0559761	-0.0743065	61.2041	0.22822	0.658352	0.892181	0.0559761	-0.0743065	61.2041	0.22822	0.658352	0.892181	0.0559761	-0.0743065	61.2041	0.22822	0.797861	0.808645
Inocybe_bresadolae	193	148.333	119.556	24.4302	41.8889	61.1111	24.4302	40	75.7778	Ecm	#C19478	Inocybe	Agaricales	1.30798	1.33209	0.13564	-0.0801645	65.0319	0.278143	1.30798	1.33209	0.13564	-0.0801645	65.0319	0.278143	1.30798	1.33209	0.13564	-0.0801645	65.0319	0.278143	0.947981	0.962697
Inocybe_brevicystis	200.444	154	103.889	30.5529	53.8889	59.6667	30.5529	48.3333	78.4444	Ecm	#C89A68	Inocybe	Agaricales
Inocybe_brunneotomentosa	176.667	138.444	110.667	27.2714	35.2222	56.2222	27.2714	37.2222	69.3333	Ecm	#B18A6F	Inocybe	Agaricales	1.5651	1.3657	-1.04149	-0.490902	60.5083	0.391869	1.5651	1.3657	-1.04149	-0.490902	60.5083	0.391869							1.01672
Inocybe_bulbosissima	147.667	133.333	110.556	36.0005	16.4444	50.4444	36.0005	26	58	Ecm	#94856F	Inocybe	Agaricales
Inocybe_calamistrata	133.222	88.1111	57.5556	23.7031	41.6667	37.4444	23.7031	57.8889	52.1111	Ecm	#85583A	Inocybe	Agaricales	0.138783	0.0580818	1.13114	-0.10905	59.6555	0.225458	0.138783	0.0580818	1.13114	-0.10905	59.6555	0.225458	0.138783	0.0580818	1.13114	-0.10905	59.6555	0.225458	0.692916	0.701633
Inocybe_calida	153.556	138.111	118.667	33.0053	17.5556	53.4444	33.0053	24.8889	60.3333	Ecm	#9A8A77	Inocybe	Agaricales	1.11608	1.21985	-0.0878494	-0.252231	64.9535	0.284209	1.11608	1.21985	-0.0878494	-0.252231	64.9535	0.284209	1.11608	1.21985	-0.0878494	-0.252231	64.9535	0.284209	0.900713	0.914026
Inocybe_calospora	148.222	111.556	79.4444	28.2219	37.7778	44.6667	28.2219	46.6667	58	Ecm	#94704F	Inocybe	Agaricales	1.05107	0.398053	-0.182764	-0.442063	59.0046	0.180607	1.05107	0.398053	-0.182764	-0.442063	59.0046	0.180607	1.05107	0.398053	-0.182764	-0.442063	59.0046	0.180607	0.885332	0.898226
Inocybe_castanea	162.333	121.889	86.2222	27.9997	37.3333	48.7778	27.9997	48.5556	63.6667	Ecm	#A27A56	Inocybe	Agaricales
Inocybe_catalaunica	151.667	112.556	82.6667	25.888	32.6667	45.7778	25.888	46.3333	59.5556	Ecm	#987153	Inocybe	Agaricales	0.246952	0.957768	0.698632	0.0669833	64.8736	0.299121	0.246952	0.957768	0.698632	0.0669833	64.8736	0.299121	0.246952	0.957768	0.698632	0.0669833	64.8736	0.299121	0.713959	0.723058
Inocybe_cervicolor	198.667	165.333	150.111	16.1329	35.6667	68.3333	16.1329	25.5556	78	Ecm	#C7A596	Inocybe	Agaricales	0.582809	0.988328	0.190426	-0.108229	62.6058	0.230036	0.582809	0.988328	0.190426	-0.108229	62.6058	0.230036	0.582809	0.988328	0.190426	-0.108229	62.6058	0.230036	0.78194	0.792382
Inocybe_cincinnata	196.333	140.667	107.111	22.6669	55.5556	59.3333	22.6669	47.7778	76.8889	Ecm	#C48D6B	Inocybe	Agaricales	1.15337	0.718476	-0.394767	-0.216897	58.999	0.221872	1.15337	0.718476	-0.394767	-0.216897	58.999	0.221872	1.15337	0.718476	-0.394767	-0.216897	58.999	0.221872	0.909671	0.923236
Inocybe_coelestium	192.889	181.222	133.111	48.2389	36.4444	63.7778	48.2389	32	75.6667	Ecm	#C1B585	Inocybe	Agaricales
Inocybe_concinnula	143.889	69.4444	20.1111	23.8967	79.2222	32	23.8967	87.5556	56.3333	Ecm	#904514	Inocybe	Agaricales
Inocybe_cookei	196.333	160.444	117.667	33.1104	42.7778	61.6667	33.1104	40.8889	76.7778	Ecm	#C4A076	Inocybe	Agaricales	1.24343	0.77207	-0.253769	-0.303359	60.1854	0.202772	1.24343	0.77207	-0.253769	-0.303359	60.1854	0.202772	1.24343	0.77207	-0.253769	-0.303359	60.1854	0.202772	0.931747	0.94596
Inocybe_corydalina	192.333	186.333	189.556	337.321	20.2222	74.7778	337.321	9.22222	77.6667	Ecm	#C0BABE	Inocybe	Agaricales	1.17358	1.12407	-0.170737	-0.30129	62.7521	0.232274	1.17358	1.12407	-0.170737	-0.30129	62.7521	0.232274	1.17358	1.12407	-0.170737	-0.30129	62.7521	0.232274	0.91457	0.928275
Inocybe_cryptocystis	182	154.556	114.556	36.1108	37.6667	58.1111	36.1108	38.8889	71.5556	Ecm	#B69B73	Inocybe	Agaricales	1.71775	0.225483	0.0472697	-0.713666	60.3024	0.194896	1.71775	0.225483	0.0472697	-0.713666	60.3024	0.194896	1.71775	0.225483	0.0472697	-0.713666	60.3024	0.194896	1.06138	1.08043
Inocybe_curvipes	156.111	105.556	70	25.0028	50.3333	44.3333	25.0028	58.4444	61.2222	Ecm	#9C6A46	Inocybe	Agaricales	1.46376	0.658552	-0.635158	-0.480091	58.3011	0.205492	1.46376	0.658552	-0.635158	-0.480091	58.3011	0.205492	1.46376	0.658552	-0.635158	-0.480091	58.3011	0.205492	0.988769	1.00486
Inocybe_decemgibbosa	181.222	126.778	87.1111	24.7752	45.8889	52.6667	24.7752	52.2222	71	Ecm	#B57F57	Inocybe	Agaricales
Inocybe_decipiens	151.667	117.778	104.222	15.1095	24	50.1111	15.1095	34.1111	59.4444	Ecm	#987668	Inocybe	Agaricales	0.831704	0.661427	1.04436	-0.778866	69.624	0.243791	0.831704	0.661427	1.04436	-0.778866	69.624	0.243791	0.831704	0.661427	1.04436	-0.778866	69.624	0.243791	0.835425	0.847063
Inocybe_dulcamara	215.222	180.222	113.667	40.1108	58	64.4444	40.1108	48.2222	84.4444	Ecm	#D7B472	Inocybe	Agaricales	0.706266	0.768415	-0.385966	-0.191586	58.9478	0.210964	0.706266	0.768415	-0.385966	-0.191586	58.9478	0.210964	0.706266	0.768415	-0.385966	-0.191586	58.9478	0.210964	0.808095	0.819104
Inocybe_dunensis	128.889	104	72.4444	33.4698	35.3333	39.5556	33.4698	47.8889	50.5556	Ecm	#816848	Inocybe	Agaricales	1.48262	0.124243	-0.47494	-0.652846	58.3846	0.21174	1.48262	0.124243	-0.47494	-0.652846	58.3846	0.21174	1.48262	0.124243	-0.47494	-0.652846	58.3846	0.21174	0.993878	1.01016
Inocybe_egenula	194.111	113.222	54.8889	25.1111	68.5556	48.7778	25.1111	73.3333	76.2222	Ecm	#C27137	Inocybe	Agaricales	-1.35264	0.00167179	3.25213	-0.428392	82.9613	0.486477
Inocybe_erinaceomorpha	185.778	160.556	130.778	33.5347	32.6667	62.2222	33.5347	30.5556	72.7778	Ecm	#BAA183	Inocybe	Agaricales	0.824299	-0.015029	-0.564848	-0.48566	55.5671	0.18664	0.824299	-0.015029	-0.564848	-0.48566	55.5671	0.18664	0.824299	-0.015029	-0.564848	-0.48566	55.5671	0.18664	0.833789	0.845388
Inocybe_erubescens	142.222	78.2222	39.7778	22.3322	61.5556	35.5556	22.3322	73.8889	55.7778	Ecm	#8E4E28	Inocybe	Agaricales	1.09502	1.08514	-0.471145	-0.145511	61.2726	0.250577	1.09502	1.08514	-0.471145	-0.145511	61.2726	0.250577	1.09502	1.08514	-0.471145	-0.145511	61.2726	0.250577	0.895699	0.908873
Inocybe_exilis	131.222	81.3333	56.3333	19.6669	40	36.7778	19.6669	57.1111	51.4444	Ecm	#835138	Inocybe	Agaricales
Inocybe_fastigiella	210.333	188.667	151.889	40.2035	44.4444	70.8889	40.2035	28.5556	82.7778	Ecm	#D2BD98	Inocybe	Agaricales
Inocybe_favrei	149.667	107.111	78.7778	24.3296	39.3333	44.7778	24.3296	50.3333	58.6667	Ecm	#966B4F	Inocybe	Agaricales
Inocybe_fibrosa	166.667	156.111	125.111	45.3337	29.1111	57.3333	45.3337	27.7778	65.3333	Ecm	#A79C7D	Inocybe	Agaricales	0.342696	1.89168	1.51914	0.168765	74.7631	0.342372	0.342696	1.89168	1.51914	0.168765	74.7631	0.342372	0.342696	1.89168	1.51914	0.168765	74.7631	0.342372	0.73291	0.742366
Inocybe_fibrosoides	171.222	147.556	98	41.1098	35.4444	52.6667	41.1098	42.8889	67.1111	Ecm	#AB9462	Inocybe	Agaricales	1.57288	0.89487	-0.322809	-0.407889	61.4443	0.179091	1.57288	0.89487	-0.322809	-0.407889	61.4443	0.179091	1.57288	0.89487	-0.322809	-0.407889	61.4443	0.179091	1.01891	1.03614
Inocybe_flavella	164.889	103.333	44.2222	29.3329	58.7778	41	29.3329	73.6667	64.6667	Ecm	#A5672C	Inocybe	Agaricales	1.39116	0.640577	-0.576568	-0.348565	59.3506	0.221347	1.39116	0.640577	-0.576568	-0.348565	59.3506	0.221347	1.39116	0.640577	-0.576568	-0.348565	59.3506	0.221347	0.969458	0.984877
Inocybe_flocculosa	139	66.8889	13.6667	24.2189	85.8889	30	24.2189	91.7778	54.4444	Ecm	#8B430E	Inocybe	Agaricales	1.035	0.756571	-0.379474	-0.261204	59.7931	0.228049	1.035	0.756571	-0.379474	-0.261204	59.7931	0.228049	1.035	0.756571	-0.379474	-0.261204	59.7931	0.228049	0.881576	0.894369
Inocybe_fraudans	150.588	115.294	75.4706	32.53	48.5882	44.3529	32.53	53.2353	59.0588	Ecm	#97734B	Inocybe	Agaricales	0.986766	0.984033	-0.0448016	-0.181651	62.8996	0.241569	0.986766	0.984033	-0.0448016	-0.181651	62.8996	0.241569	0.986766	0.984033	-0.0448016	-0.181651	62.8996	0.241569	0.870398	0.8829
Inocybe_fuligineoatra	127.111	105.444	85	28.426	26.6667	41.7778	28.426	36.8889	50	Ecm	#7F6955	Inocybe	Agaricales	1.30448	1.1492	-0.610252	0.0920655	62.3383	0.275713	1.30448	1.1492	-0.610252	0.0920655	62.3383	0.275713	1.30448	1.1492	-0.610252	0.0920655	62.3383	0.275713	0.947091	0.961778
Inocybe_fulvipes	125.556	54.6667	44.4444	6.66569	49.1111	33.2222	6.66569	64.8889	49.2222	Ecm	#7E372C	Inocybe	Agaricales
Inocybe_furfurea	198.889	170.778	140.778	31.2305	35.7778	66.4444	31.2305	29.7778	78	Ecm	#C7AB8D	Inocybe	Agaricales
Inocybe_fuscidula	159.778	134.444	117.778	21.7403	21.2222	54.5556	21.7403	30.3333	62.6667	Ecm	#A08676	Inocybe	Agaricales	1.08231	0.81196	-0.317031	-0.205956	60.3111	0.243566	1.08231	0.81196	-0.317031	-0.205956	60.3111	0.243566	1.08231	0.81196	-0.317031	-0.205956	60.3111	0.243566	0.892688	0.905779
Inocybe_fuscomarginata	203.1	122.5	78.6	21.2076	73.7	55.3	21.2076	63.9	79.6	Ecm	#CB7B4F	Inocybe	Agaricales	0.544678	0.903661	0.818994	-0.564861	69.9281	0.366661	0.544678	0.903661	0.818994	-0.564861	69.9281	0.366661	0.544678	0.903661	0.818994	-0.564861	69.9281	0.366661	0.773998	0.784274
Inocybe_geophylla	195.111	188.333	177.667	18.3805	29.1111	73.1111	18.3805	15.7778	78.1111	Ecm	#C3BCB2	Inocybe	Agaricales	0.811474	0.46231	-0.26142	-0.189607	57.3231	0.212144	0.811474	0.46231	-0.26142	-0.189607	57.3231	0.212144	0.811474	0.46231	-0.26142	-0.189607	57.3231	0.212144	0.830962	0.842495
Inocybe_giacomi	124.444	84.3333	58.7778	23.2227	36.3333	35.8889	23.2227	53.3333	48.8889	Ecm	#7C543B	Inocybe	Agaricales	-1.89252	-0.469077	3.09888	-0.336591	84.1612	0.512242	-1.89252	-0.469077	3.09888	-0.336591	84.1612	0.512242							0.344187
Inocybe_glabrescens	178.111	136.111	79.5556	34.89	44.6667	50.5556	34.89	56	69.7778	Ecm	#B28850	Inocybe	Agaricales	1.06914	1.30362	0.00545274	-0.299352	65.223	0.280255	1.06914	1.30362	0.00545274	-0.299352	65.223	0.280255	1.06914	1.30362	0.00545274	-0.299352	65.223	0.280255	0.889579	0.902587
Inocybe_glabripes	175.778	114.556	72.4444	24.0016	49.5556	48.6667	24.0016	59.1111	69.1111	Ecm	#B07348	Inocybe	Agaricales	1.42417	0.602904	-0.610421	-0.424347	58.0471	0.236622	1.42417	0.602904	-0.610421	-0.424347	58.0471	0.236622	1.42417	0.602904	-0.610421	-0.424347	58.0471	0.236622	0.978171	0.993889
Inocybe_glabrodisca	143.222	108.444	89.3333	21.2208	24	45.5556	21.2208	37.7778	56.2222	Ecm	#8F6C59	Inocybe	Agaricales	1.57698	1.02596	-0.842285	-0.514525	61.1796	0.28471	1.57698	1.02596	-0.842285	-0.514525	61.1796	0.28471	1.57698	1.02596	-0.842285	-0.514525	61.1796	0.28471	1.02007	1.03735
Inocybe_godeyi	212.556	151.444	109	24.7743	57.1111	63.1111	24.7743	49	83.4444	Ecm	#D5976D	Inocybe	Agaricales	1.11152	1.18284	-0.559272	-0.200453	61.0887	0.246802	1.11152	1.18284	-0.559272	-0.200453	61.0887	0.246802	1.11152	1.18284	-0.559272	-0.200453	61.0887	0.246802	0.899625	0.912907
Inocybe_grammata	191.556	183.444	186.667	301.216	25.4444	73.7778	301.216	9.55556	77.4444	Ecm	#C0B7BB	Inocybe	Agaricales	0.902928	0.255953	0.189196	-0.39941	59.916	0.182033	0.902928	0.255953	0.189196	-0.39941	59.916	0.182033	0.902928	0.255953	0.189196	-0.39941	59.916	0.182033	0.851315	0.863337
Inocybe_grammopodia	172.889	116.889	88.3333	19.7787	47.7778	51.3333	19.7787	51.3333	67.7778	Ecm	#AD7558	Inocybe	Agaricales
Inocybe_griseolilacina	156.312	141.625	115.562	43.4446	28.0625	53.5	43.4446	30.3125	61.75	Ecm	#9C8E74	Inocybe	Agaricales	1.34388	0.755915	-0.532621	-0.398343	60.2054	0.207814	1.34388	0.755915	-0.532621	-0.398343	60.2054	0.207814	1.34388	0.755915	-0.532621	-0.398343	60.2054	0.207814	0.957171	0.972183
Inocybe_griseovelata	142	95.5556	68.7778	21.5552	35.8889	41.3333	21.5552	51.7778	55.7778	Ecm	#8E6045	Inocybe	Agaricales	1.28522	1.19888	0.176473	-0.474578	68.085	0.28621	1.28522	1.19888	0.176473	-0.474578	68.085	0.28621	1.28522	1.19888	0.176473	-0.474578	68.085	0.28621	0.942216	0.95675
Inocybe_gymnocarpa	160.333	114.778	74	28.2254	52.5556	46	28.2254	58.6667	63.1111	Ecm	#A0734A	Inocybe	Agaricales	-0.324932	1.15745	1.7165	0.0955355	79.1935	0.424209	-0.324932	1.15745	1.7165	0.0955355	79.1935	0.424209	-0.324932	1.15745	1.7165	0.0955355	79.1935	0.424209	0.606493	0.613768
Inocybe_haemacta	168.778	170.556	127.333	67.2851	39.1111	59.1111	67.2851	28.8889	68.3333	Ecm	#A9AB7F	Inocybe	Agaricales	1.38013	1.04108	-0.210731	-0.374438	63.181	0.216359	1.38013	1.04108	-0.210731	-0.374438	63.181	0.216359	1.38013	1.04108	-0.210731	-0.374438	63.181	0.216359	0.966573	0.981895
Inocybe_heimii	171.778	108.222	60.6667	25.2299	50.4444	45.4444	25.2299	64.7778	67.3333	Ecm	#AC6C3D	Inocybe	Agaricales	1.32677	-0.330665	0.374046	-0.509791	57.8109	0.319037
Inocybe_hirtella	169	132.889	68.4444	38.5552	45.3333	46.7778	38.5552	59.3333	66.3333	Ecm	#A98544	Inocybe	Agaricales	1.40544	0.778687	-0.603783	-0.39455	59.3703	0.209837	1.40544	0.778687	-0.603783	-0.39455	59.3703	0.209837	1.40544	0.778687	-0.603783	-0.39455	59.3703	0.209837	0.973212	0.988759
Inocybe_hirtelloides	202.444	149	116.667	22.6695	47.1111	62.6667	22.6695	43.1111	79.2222	Ecm	#CA9575	Inocybe	Agaricales
Inocybe_huijsmanii	227.778	214.889	160.222	49.7793	55.5556	76	49.7793	30.1111	89.1111	Ecm	#E4D7A0	Inocybe	Agaricales
Inocybe_hygrophorus	250.778	201.222	136	38.8885	96.4444	76	38.8885	46.2222	98.3333	Ecm	#FBC988	Inocybe	Agaricales
Inocybe_hystrix	195.111	136.444	82.3333	28.4747	64.6667	54.4444	28.4747	60.6667	76.5556	Ecm	#C38852	Inocybe	Agaricales	1.11662	-0.180164	0.742127	-0.30295	56.1587	0.180809	1.11662	-0.180164	0.742127	-0.30295	56.1587	0.180809	1.11662	-0.180164	0.742127	-0.30295	56.1587	0.180809	0.900842	0.914159
Inocybe_impexa	158.556	135	133.333	329.933	20.6667	57	329.933	23	65.1111	Ecm	#9F8785	Inocybe	Agaricales	0.831786	-0.567666	-0.798977	-0.382941	49.9974	0.136016	0.831786	-0.567666	-0.798977	-0.382941	49.9974	0.136016	0.831786	-0.567666	-0.798977	-0.382941	49.9974	0.136016	0.835443	0.847081
Inocybe_incarnata	173.667	109.444	81	18.9891	50.4444	49.8889	18.9891	56.2222	68.1111	Ecm	#AE6D51	Inocybe	Agaricales	1.90714	-0.423449	-1.02037	-0.861178	53.8904	0.0964046	1.90714	-0.423449	-1.02037	-0.861178	53.8904	0.0964046	1.90714	-0.423449	-1.02037	-0.861178	53.8904	0.0964046	1.12236	1.14462
Inocybe_inodora	191.444	147.222	103.667	29.4479	42.5556	57.7778	29.4479	46	75.2222	Ecm	#BF9368	Inocybe	Agaricales	0.462944	0.436572	0.420589	-0.420334	65.798	0.263857	0.462944	0.436572	0.420589	-0.420334	65.798	0.263857	0.462944	0.436572	0.420589	-0.420334	65.798	0.263857	0.75718	0.767112
Inocybe_involuta	159.667	135.667	101	36	30.5556	51.2222	36	38.8889	62.7778	Ecm	#A08865	Inocybe	Agaricales
Inocybe_ionochlora	177.778	147	82.4444	40.6713	43.1111	51	40.6713	54.2222	69.6667	Ecm	#B29352	Inocybe	Agaricales
Inocybe_javorkae	170.333	131.778	102.111	26.664	31.7778	53.3333	26.664	40.1111	66.6667	Ecm	#AA8466	Inocybe	Agaricales
Inocybe_lacera	168.778	153.778	140	28.02	15	60.6667	28.02	17.8889	66.2222	Ecm	#A99A8C	Inocybe	Agaricales	0.548707	0.545254	-0.379734	-0.155571	57.2032	0.213721	0.548707	0.545254	-0.379734	-0.155571	57.2032	0.213721	0.548707	0.545254	-0.379734	-0.155571	57.2032	0.213721	0.774834	0.785128
Inocybe_langei	203.778	158.111	109	31.2236	49.5556	61.2222	31.2236	47	79.7778	Ecm	#CC9E6D	Inocybe	Agaricales	1.54025	0.751325	-1.0857	-0.526842	55.9479	0.234868	1.54025	0.751325	-1.0857	-0.526842	55.9479	0.234868	1.54025	0.751325	-1.0857	-0.526842	55.9479	0.234868	1.00975	1.02662
Inocybe_lanuginosa	137	103.333	70.4444	29.0033	38.8889	40.6667	29.0033	51.8889	53.6667	Ecm	#896746	Inocybe	Agaricales	0.580689	0.808906	-0.123539	-0.0867089	59.3785	0.25809	0.580689	0.808906	-0.123539	-0.0867089	59.3785	0.25809	0.580689	0.808906	-0.123539	-0.0867089	59.3785	0.25809	0.781496	0.791929
Inocybe_leptocystis	136.222	122.333	96.5556	40.9876	19.6667	45.5556	40.9876	30.5556	53.5556	Ecm	#887A61	Inocybe	Agaricales	0.466063	0.607532	1.97017	-0.246952	71.3798	0.314462	0.466063	0.607532	1.97017	-0.246952	71.3798	0.314462	0.466063	0.607532	1.97017	-0.246952	71.3798	0.314462	0.757817	0.767762
Inocybe_leptophylla	119.889	77.3333	41.2222	27.5554	49.7778	31.4444	27.5554	66.2222	47.1111	Ecm	#784D29	Inocybe	Agaricales	0.379777	0.389724	0.420838	-0.0803122	61.1139	0.195921	0.379777	0.389724	0.420838	-0.0803122	61.1139	0.195921	0.379777	0.389724	0.420838	-0.0803122	61.1139	0.195921	0.740336	0.749936
Inocybe_leucoblema	191.778	145.889	112.444	25.5563	47.5556	59.7778	25.5563	44.2222	75.2222	Ecm	#C09270	Inocybe	Agaricales	-1.06653	0.690646	1.08374	0.0788139	66.8997	0.294776	-1.06653	0.690646	1.08374	0.0788139	66.8997	0.294776	-1.06653	0.690646	1.08374	0.0788139	66.8997	0.294776	0.477962	0.483389
Inocybe_leucoloma	224.222	161.333	88.7778	32.1106	72.5556	61.3333	32.1106	60.8889	87.8889	Ecm	#E0A159	Inocybe	Agaricales
Inocybe_maculata	194.889	159.889	124.111	29.5581	42.6667	62.4444	29.5581	38.6667	76.4444	Ecm	#C3A07C	Inocybe	Agaricales	1.2825	0.795549	-0.492536	-0.382284	59.071	0.206884	1.2825	0.795549	-0.492536	-0.382284	59.071	0.206884	1.2825	0.795549	-0.492536	-0.382284	59.071	0.206884	0.94153	0.956043
Inocybe_maculipes	211.889	163.889	94	35.8872	62.4444	60	35.8872	56.5556	83.2222	Ecm	#D4A45E	Inocybe	Agaricales	-2.17782	-0.763693	4.07524	-0.648053	86.5179	0.446605
Inocybe_malenconii	192	148.778	107.556	29.1112	41.1111	58.6667	29.1112	44.2222	75.2222	Ecm	#C0956C	Inocybe	Agaricales
Inocybe_margaritispora	194.3	162.1	129.3	30.4937	39.2	63.4	30.4937	33	76.1	Ecm	#C2A281	Inocybe	Agaricales	1.59414	0.7534	-0.0789033	-0.654346	62.8075	0.178197	1.59414	0.7534	-0.0789033	-0.654346	62.8075	0.178197	1.59414	0.7534	-0.0789033	-0.654346	62.8075	0.178197	1.02496	1.04243
Inocybe_melanopoda	226.222	181.778	112.333	36.6662	68.2222	66.3333	36.6662	50.6667	88.7778	Ecm	#E2B670	Inocybe	Agaricales
Inocybe_melanopus	176.889	117	71.5556	25.8885	49	48.7778	25.8885	60.3333	69.5556	Ecm	#B17548	Inocybe	Agaricales	0.849643	0.6931	-0.109477	-0.390995	61.0958	0.317799	0.849643	0.6931	-0.109477	-0.390995	61.0958	0.317799	0.849643	0.6931	-0.109477	-0.390995	61.0958	0.317799	0.839401	0.851133
Inocybe_melliolens	165.222	109	63.1111	26.2245	50.7778	44.6667	26.2245	62.3333	64.7778	Ecm	#A56D3F	Inocybe	Agaricales
Inocybe_mimica	144.333	108.111	87.1111	20.7745	31.1111	45.3333	20.7745	40.6667	56.6667	Ecm	#906C57	Inocybe	Agaricales
Inocybe_minimispora	160.111	129.889	103.444	28.0101	26.8889	51.5556	28.0101	36.3333	62.7778	Ecm	#A08267	Inocybe	Agaricales
Inocybe_mixtilis	173	136.333	64.2222	40.4449	56	46.3333	40.4449	65	67.8889	Ecm	#AD8840	Inocybe	Agaricales	0.871096	0.760213	-0.254929	-0.19161	60.1021	0.234082	0.871096	0.760213	-0.254929	-0.19161	60.1021	0.234082	0.871096	0.760213	-0.254929	-0.19161	60.1021	0.234082	0.844178	0.856026
Inocybe_moelleri	172.556	122.333	112.444	6.98914	29.8889	55.8889	6.98914	36	67.6667	Ecm	#AD7A70	Inocybe	Agaricales
Inocybe_muricellata	208.111	153.111	92	31.1136	57.1111	58.8889	31.1136	56	81.6667	Ecm	#D0995C	Inocybe	Agaricales	1.1014	0.915022	-0.754123	-0.183847	59.0974	0.256967	1.1014	0.915022	-0.754123	-0.183847	59.0974	0.256967	1.1014	0.915022	-0.754123	-0.183847	59.0974	0.256967	0.897215	0.910431
Inocybe_napipes	154.333	134	102.556	37.2248	24.1111	50.3333	37.2248	34.4444	60.6667	Ecm	#9A8667	Inocybe	Agaricales	1.08106	0.567382	-0.1054	-0.252886	58.7347	0.204556	1.08106	0.567382	-0.1054	-0.252886	58.7347	0.204556	1.08106	0.567382	-0.1054	-0.252886	58.7347	0.204556	0.89239	0.905474
Inocybe_nematoloma	220.889	136	59.5556	28.2235	75.8889	55	28.2235	73.7778	86.5556	Ecm	#DD883C	Inocybe	Agaricales	-1.67201	-1.39125	2.44772	-0.326254	37.0074	0.329895
Inocybe_nitidiuscula	170	154.111	155	354.704	12.4444	63	354.704	10.8889	66.6667	Ecm	#AA9A9B	Inocybe	Agaricales	0.793628	0.910584	0.0642467	-0.121885	61.8293	0.247654	0.793628	0.910584	0.0642467	-0.121885	61.8293	0.247654	0.793628	0.910584	0.0642467	-0.121885	61.8293	0.247654	0.827043	0.838484
Inocybe_oblectabilis	164.222	138.778	115.111	29.8695	21.6667	54.6667	29.8695	30	64.4444	Ecm	#A48B73	Inocybe	Agaricales	1.31878	1.19372	0.0357787	-0.193438	64.5542	0.222249	1.31878	1.19372	0.0357787	-0.193438	64.5542	0.222249	1.31878	1.19372	0.0357787	-0.193438	64.5542	0.222249	0.950732	0.965536
Inocybe_obscurobadia	172.667	116.222	69.4444	26.6696	48.3333	47.6667	26.6696	60.1111	67.7778	Ecm	#AD7445	Inocybe	Agaricales	1.03832	0.984186	-0.1021	-0.170172	64.076	0.230213	1.03832	0.984186	-0.1021	-0.170172	64.076	0.230213	1.03832	0.984186	-0.1021	-0.170172	64.076	0.230213	0.882351	0.895165
Inocybe_obsoleta	203.111	168.889	143.556	24.9988	42.3333	68.1111	24.9988	30.6667	79.7778	Ecm	#CBA990	Inocybe	Agaricales	1.17473	0.593815	0.115945	0.200046	58.3236	0.0967303	1.17473	0.593815	0.115945	0.200046	58.3236	0.0967303	1.17473	0.593815	0.115945	0.200046	58.3236	0.0967303	0.914851	0.928564
Inocybe_ochracea	172.556	143.111	107.667	32.8904	34.3333	54.7778	32.8904	39.3333	67.5556	Ecm	#AD8F6C	Inocybe	Agaricales
Inocybe_ochroalba	212.444	167	100.556	35.5556	57.7778	61.4444	35.5556	53	83.3333	Ecm	#D4A765	Inocybe	Agaricales	1.09393	0.456722	-0.710654	-0.229371	57.3554	0.206763	1.09393	0.456722	-0.710654	-0.229371	57.3554	0.206763	1.09393	0.456722	-0.710654	-0.229371	57.3554	0.206763	0.89544	0.908607
Inocybe_olida	186.556	157.556	115.333	35.2222	34.4444	59.3333	35.2222	38.2222	73.1111	Ecm	#BB9E73	Inocybe	Agaricales
Inocybe_ovatocystis	146.556	118.333	96.5556	25.8872	23.1111	47.6667	25.8872	34.7778	57.5556	Ecm	#937661	Inocybe	Agaricales
Inocybe_pallida	177.333	127.556	78.3333	29.4464	44.5556	50.2222	29.4464	56.3333	69.6667	Ecm	#B1804E	Inocybe	Agaricales	0.650521	1.16139	0.796838	-0.517229	68.4747	0.500974
Inocybe_paludinella	247.333	226.889	182.889	45.7219	87	84.5556	45.7219	26.6667	97.2222	Ecm	#F7E3B7	Inocybe	Agaricales	1.08469	0.257552	-0.552761	-0.377899	56.7935	0.148667	1.08469	0.257552	-0.552761	-0.377899	56.7935	0.148667	1.08469	0.257552	-0.552761	-0.377899	56.7935	0.148667	0.89325	0.906357
Inocybe_paludosa	142.444	103	83.1111	20.1072	28.6667	44.2222	20.1072	42.4444	55.7778	Ecm	#8E6753	Inocybe	Agaricales
Inocybe_pelargonium	179	98.8889	29.6667	27.5558	71.1111	41	27.5558	82.4444	70.3333	Ecm	#B3631E	Inocybe	Agaricales	1.36554	0.793318	0.0264821	-0.393232	63.066	0.221947	1.36554	0.793318	0.0264821	-0.393232	63.066	0.221947	1.36554	0.793318	0.0264821	-0.393232	63.066	0.221947	0.962772	0.977968
Inocybe_perlata	178.556	134	82.7778	32.0046	53.7778	51.3333	32.0046	56.7778	70	Ecm	#B38653	Inocybe	Agaricales	1.6304	0.400122	0.017672	-0.266496	62.1758	0.143618	1.6304	0.400122	0.017672	-0.266496	62.1758	0.143618	1.6304	0.400122	0.017672	-0.266496	62.1758	0.143618	1.03541	1.05332
Inocybe_personata	176.556	136.222	111.111	23.2222	31.6667	56.2222	23.2222	37.6667	69.2222	Ecm	#B1886F	Inocybe	Agaricales
Inocybe_petiginosa	225.333	189	160.667	26.9994	53.1111	75.7778	26.9994	29.2222	88.4444	Ecm	#E1BDA1	Inocybe	Agaricales	1.10653	0.700068	-0.160086	-0.279037	59.6316	0.215626	1.10653	0.700068	-0.160086	-0.279037	59.6316	0.215626	1.10653	0.700068	-0.160086	-0.279037	59.6316	0.215626	0.898435	0.911685
Inocybe_phaeodisca	203.111	177.889	138.667	36.6695	49.5556	67	36.6695	33.6667	79.6667	Ecm	#CBB28B	Inocybe	Agaricales	1.26445	0.784662	-0.0810288	-0.374158	60.6812	0.165497	1.26445	0.784662	-0.0810288	-0.374158	60.6812	0.165497	1.26445	0.784662	-0.0810288	-0.374158	60.6812	0.165497	0.936993	0.951366
Inocybe_phaeoleuca	151.778	112.111	94.7778	16.565	25.4444	48.3333	16.565	36.7778	59.5556	Ecm	#98705F	Inocybe	Agaricales	1.60987	0.347025	-0.321112	-0.481162	59.1629	0.128939	1.60987	0.347025	-0.321112	-0.481162	59.1629	0.128939	1.60987	0.347025	-0.321112	-0.481162	59.1629	0.128939	1.02947	1.04713
Inocybe_posterula	200.444	156	90.6667	34.9989	56.5556	57.1111	34.9989	55.4444	78.6667	Ecm	#C89C5B	Inocybe	Agaricales	0.841513	0.556208	0.447208	-0.279114	62.0893	0.288679	0.841513	0.556208	0.447208	-0.279114	62.0893	0.288679	0.841513	0.556208	0.447208	-0.279114	62.0893	0.288679	0.837597	0.849286
Inocybe_praetervisa	188.333	141.111	99.2222	28.4645	46.4444	56.4444	28.4645	49.1111	73.8889	Ecm	#BC8D63	Inocybe	Agaricales	0.753336	0.441465	-0.0874158	-0.314386	59.12	0.197439	0.753336	0.441465	-0.0874158	-0.314386	59.12	0.197439	0.753336	0.441465	-0.0874158	-0.314386	59.12	0.197439	0.818257	0.829495
Inocybe_proximella	211.556	165	98.4444	34.8888	60.7778	60.5556	34.8888	54.2222	82.8889	Ecm	#D4A562	Inocybe	Agaricales	0.940598	0.624599	0.100856	-0.29042	64.5953	0.26121	0.940598	0.624599	0.100856	-0.29042	64.5953	0.26121	0.940598	0.624599	0.100856	-0.29042	64.5953	0.26121	0.859838	0.872071
Inocybe_pruinosa	197.778	162.111	111.889	35.6649	54.7778	60.6667	35.6649	45.7778	77.4444	Ecm	#C6A270	Inocybe	Agaricales	1.59373	0.846523	-1.30091	-0.518452	56.1722	0.334063	1.59373	0.846523	-1.30091	-0.518452	56.1722	0.334063							1.02484
Inocybe_pseudoasterospora	157.111	116.667	81.8889	27.8881	34.3333	46.7778	27.8881	47.8889	61.6667	Ecm	#9D7552	Inocybe	Agaricales	0.88307	-0.055137	0.259198	-0.586596	58.5895	0.251386	0.88307	-0.055137	0.259198	-0.586596	58.5895	0.251386	0.88307	-0.055137	0.259198	-0.586596	58.5895	0.251386	0.846856	0.858769
Inocybe_pseudodestricta	127.667	74.8889	46.8889	20.556	46.5556	34.2222	20.556	63.1111	50.1111	Ecm	#804B2F	Inocybe	Agaricales	1.04167	1.07078	0.196238	-0.433371	65.6402	0.271689	1.04167	1.07078	0.196238	-0.433371	65.6402	0.271689	1.04167	1.07078	0.196238	-0.433371	65.6402	0.271689	0.883133	0.895968
Inocybe_pseudohiulca	185.222	133.778	135.556	355.43	29.2222	61.7778	355.43	29.7778	72.5556	Ecm	#B98688	Inocybe	Agaricales	0.141896	1.75116	1.22785	0.327369	73.9584	0.301332	0.141896	1.75116	1.22785	0.327369	73.9584	0.301332	0.141896	1.75116	1.22785	0.327369	73.9584	0.301332	0.693517	0.702244
Inocybe_pseudoreducta	138.667	93.2222	42.2222	31.1215	64.2222	35.4444	31.1215	74.3333	54.3333	Ecm	#8B5D2A	Inocybe	Agaricales	1.09764	0.908571	0.393788	-0.360733	67.8151	0.343069	1.09764	0.908571	0.393788	-0.360733	67.8151	0.343069	1.09764	0.908571	0.393788	-0.360733	67.8151	0.343069	0.896321	0.909512
Inocybe_pusio	199.333	126.222	86.8889	21.1111	54.4444	56.1111	21.1111	57	78.2222	Ecm	#C77E57	Inocybe	Agaricales	1.60208	0.929935	-0.655335	-0.426555	59.9001	0.211872	1.60208	0.929935	-0.655335	-0.426555	59.9001	0.211872	1.60208	0.929935	-0.655335	-0.426555	59.9001	0.211872	1.02723	1.0448
Inocybe_putilla	198.875	176.875	141	39.107	41.25	66.75	39.107	31	78	Ecm	#C7B18D	Inocybe	Agaricales	0.878339	1.07246	0.136911	-0.0538204	63.6928	0.315284	0.878339	1.07246	0.136911	-0.0538204	63.6928	0.315284							0.845797
Inocybe_pyriodora	186.444	130.556	82.3333	28.1113	56.3333	52.7778	28.1113	58.4444	73.1111	Ecm	#BA8352	Inocybe	Agaricales	0.554634	1.26315	0.111396	-0.383805	59.8463	0.251541	0.554634	1.26315	0.111396	-0.383805	59.8463	0.251541	0.554634	1.26315	0.111396	-0.383805	59.8463	0.251541	0.776066	0.786385
Inocybe_queletii	234.333	182.111	118.889	33.4419	78.3333	69.2222	33.4419	49.7778	91.8889	Ecm	#EAB677	Inocybe	Agaricales	0.949982	1.68485	0.977527	-0.226689	73.5236	0.335597	0.949982	1.68485	0.977527	-0.226689	73.5236	0.335597	0.949982	1.68485	0.977527	-0.226689	73.5236	0.335597	0.861973	0.87426
Inocybe_quietiodor	195	177.889	95	49.8894	49	56.8889	49.8894	52.1111	76.3333	Ecm	#C3B25F	Inocybe	Agaricales	1.5997	1.05784	-0.721487	-0.667696	59.2632	0.240421	1.5997	1.05784	-0.721487	-0.667696	59.2632	0.240421	1.5997	1.05784	-0.721487	-0.667696	59.2632	0.240421	1.02655	1.04409
Inocybe_reisneri	192.125	125.5	80.625	24.3747	49.125	53.5	24.3747	58.375	75.25	Ecm	#C07E51	Inocybe	Agaricales
Inocybe_relicina	79.6667	53.4444	30.8889	28.4465	49.8889	21.6667	28.4465	64.5556	31.1111	Ecm	#50351F	Inocybe	Agaricales	-0.819032	-0.913179	0.725276	0.0797441	49.5952	0.250701
Inocybe_rennyi	125.111	87.1111	54.4444	27.2225	46.2222	35.2222	27.2225	59	49	Ecm	#7D5736	Inocybe	Agaricales	-0.748728	-0.918565	-0.892114	-0.540607	42.1548	0.10154
Inocybe_rimosa	175.889	172.778	166	57.1051	7.33333	67.1111	57.1051	7.66667	69.4444	Ecm	#B0ADA6	Inocybe	Agaricales	0.900339	0.710171	-0.291233	-0.240581	58.9001	0.219918	0.900339	0.710171	-0.291233	-0.240581	58.9001	0.219918	0.900339	0.710171	-0.291233	-0.240581	58.9001	0.219918	0.850733	0.86274
Inocybe_rivularis	171	122.625	98	18.8951	32.875	52.75	18.8951	42.375	67	Ecm	#AB7B62	Inocybe	Agaricales
Inocybe_roseipes	200.111	180.333	152.333	34.4378	30.5556	69.1111	34.4378	24.2222	78.3333	Ecm	#C8B498	Inocybe	Agaricales
Inocybe_rufoalba	149.667	135.556	118.111	49.2546	22.2222	52.5556	49.2546	29.7778	60	Ecm	#968876	Inocybe	Agaricales	0.931993	0.926829	-0.296847	-0.0862672	62.005	0.26196	0.931993	0.926829	-0.296847	-0.0862672	62.005	0.26196	0.931993	0.926829	-0.296847	-0.0862672	62.005	0.26196	0.857883	0.870067
Inocybe_rufobrunnea	156.25	105	58.375	28.5005	48.625	42.25	28.5005	63.75	61.375	Ecm	#9C693A	Inocybe	Agaricales
Inocybe_rufofusca	168.889	119.556	92	21.8907	34	51.1111	21.8907	45.8889	66.4444	Ecm	#A9785C	Inocybe	Agaricales
Inocybe_rufotacta	226.75	144.25	79.5	26.4974	77	60.125	26.4974	65.375	89	Ecm	#E39050	Inocybe	Agaricales
Inocybe_rufuloides	151.333	134.222	136	330.871	10.4444	55.7778	330.871	13.2222	59.7778	Ecm	#978688	Inocybe	Agaricales
Inocybe_saliceticola	202.444	148.778	85.7778	31.776	60	56.4444	31.776	58.2222	79.3333	Ecm	#CA9556	Inocybe	Agaricales
Inocybe_salicis	216.889	182.556	112.556	40.778	63.6667	64.5556	40.778	49.6667	85.3333	Ecm	#D9B771	Inocybe	Agaricales	1.30819	0.121241	-0.583532	-0.399684	55.8225	0.176789	1.30819	0.121241	-0.583532	-0.399684	55.8225	0.176789	1.30819	0.121241	-0.583532	-0.399684	55.8225	0.176789	0.948034	0.962751
Inocybe_sambucina	171.667	166.444	150.556	43.8135	11	63.3333	43.8135	13.3333	67.7778	Ecm	#ACA697	Inocybe	Agaricales	0.83573	1.27009	-0.128203	0.049397	61.7092	0.290388	0.83573	1.27009	-0.128203	0.049397	61.7092	0.290388	0.83573	1.27009	-0.128203	0.049397	61.7092	0.290388	0.836316	0.847974
Inocybe_sapinea	209.556	149.889	91.3333	29.6607	60.2222	59.1111	29.6607	56.8889	82.3333	Ecm	#D2965B	Inocybe	Agaricales	1.05276	1.62442	-0.1539	-0.0862423	68.6745	0.640887
Inocybe_scabelliformis	180	136.5	103.625	25.6251	36.125	55.625	25.6251	43.25	70.625	Ecm	#B48968	Inocybe	Agaricales
Inocybe_serotina	171.889	124	68.4444	32.5542	50.2222	47.1111	32.5542	61.7778	67.3333	Ecm	#AC7C44	Inocybe	Agaricales	1.86474	-0.592664	-0.553693	-0.423069	53.1416	0.136815	1.86474	-0.592664	-0.553693	-0.423069	53.1416	0.136815	1.86474	-0.592664	-0.553693	-0.423069	53.1416	0.136815	1.10807	1.1295
Inocybe_similis	176.75	138.375	137.25	359.016	34.375	61.125	359.016	29.125	70.375	Ecm	#B18A89	Inocybe	Agaricales
Inocybe_sindonia	182.444	156.444	127.667	32.2204	31.4444	60.8889	32.2204	31.3333	71.5556	Ecm	#B69C80	Inocybe	Agaricales	1.12495	0.604347	-0.347663	-0.293249	58.6978	0.220839	1.12495	0.604347	-0.347663	-0.293249	58.6978	0.220839	1.12495	0.604347	-0.347663	-0.293249	58.6978	0.220839	0.902834	0.916206
Inocybe_soluta	133.556	101.444	87.7778	13.6872	23.5556	43.4444	13.6872	31.2222	52.2222	Ecm	#866558	Inocybe	Agaricales	0.709515	0.574849	-0.220625	-0.12909	59.5398	0.246823	0.709515	0.574849	-0.220625	-0.12909	59.5398	0.246823	0.709515	0.574849	-0.220625	-0.12909	59.5398	0.246823	0.808793	0.819818
Inocybe_splendens	233.667	181.778	125.333	31.5572	72.4444	70.2222	31.5572	46.6667	91.5556	Ecm	#EAB67D	Inocybe	Agaricales	1.10999	1.15776	-0.231888	-0.216696	63.1098	0.266395	1.10999	1.15776	-0.231888	-0.216696	63.1098	0.266395	1.10999	1.15776	-0.231888	-0.216696	63.1098	0.266395	0.89926	0.912532
Inocybe_squamata	197.111	147.556	92.5556	31.0184	71.4444	56.8889	31.0184	56.7778	77.5556	Ecm	#C5945D	Inocybe	Agaricales	1.61741	0.934314	-0.457069	-0.477943	60.8857	0.17697	1.61741	0.934314	-0.457069	-0.477943	60.8857	0.17697	1.61741	0.934314	-0.457069	-0.477943	60.8857	0.17697	1.03165	1.04939
Inocybe_squarrosa	201.889	148.111	89.2222	31.6441	57.2222	57.2222	31.6441	56.7778	79.1111	Ecm	#CA9459	Inocybe	Agaricales	2.02306	0.294143	-0.976438	-0.795004	55.7104	0.106544	2.02306	0.294143	-0.976438	-0.795004	55.7104	0.106544	2.02306	0.294143	-0.976438	-0.795004	55.7104	0.106544	1.16383	1.18882
Inocybe_squarrosoannulata	169.667	109.667	52.3333	29.3347	54.2222	43.5556	29.3347	69.6667	66.6667	Ecm	#AA6E34	Inocybe	Agaricales
Inocybe_stangliana	201.125	126.625	99.625	15.1277	61.75	58.875	15.1277	51.25	79	Ecm	#C97F64	Inocybe	Agaricales
Inocybe_stellatospora	134.556	90.8889	58.8889	25.6671	47.1111	38	25.6671	60	52.8889	Ecm	#875B3B	Inocybe	Agaricales	1.79971	-0.433484	-0.703896	-0.728577	52.5357	0.0804969	1.79971	-0.433484	-0.703896	-0.728577	52.5357	0.0804969	1.79971	-0.433484	-0.703896	-0.728577	52.5357	0.0804969	1.0869	1.1072
Inocybe_stenospora	157.375	137.5	103.5	39.244	25.25	51.125	39.244	35.5	61.75	Ecm	#9D8A68	Inocybe	Agaricales
Inocybe_striata	182.222	138.556	103.333	27.8933	53	56.1111	27.8933	48	71.6667	Ecm	#B68B67	Inocybe	Agaricales
Inocybe_striatorimosa	205.125	137	103.25	16.9317	62.375	60.375	16.9317	51.5	80.5	Ecm	#CD8967	Inocybe	Agaricales
Inocybe_subbrunnea	134.333	92.4444	53.1111	28.5559	44.4444	36.7778	28.5559	61.2222	52.7778	Ecm	#865C35	Inocybe	Agaricales
Inocybe_subcarpta	178.222	123.111	94.8889	20.1112	39.3333	53.4444	20.1112	47.6667	70	Ecm	#B27B5F	Inocybe	Agaricales	0.487596	0.718036	0.0102049	-0.0854928	59.9381	0.252996	0.487596	0.718036	0.0102049	-0.0854928	59.9381	0.252996	0.487596	0.718036	0.0102049	-0.0854928	59.9381	0.252996	0.762224	0.772258
Inocybe_subhirsuta	149.111	109.556	81.7778	24.0015	29.5556	45.5556	24.0015	44.8889	58.5556	Ecm	#956E52	Inocybe	Agaricales
Inocybe_subnudipes	202.778	144.889	72.6667	33.1112	58.8889	53.8889	33.1112	64.5556	79.4444	Ecm	#CB9149	Inocybe	Agaricales	1.62153	0.490428	0.12939	-0.323786	59.6077	0.133925
Inocybe_subporospora	168.778	93.6667	37.8889	25.3333	63.5556	40.5556	25.3333	77.4444	66.3333	Ecm	#A95E26	Inocybe	Agaricales	1.39915	0.470934	-0.552407	-0.625552	59.67	0.317764	1.39915	0.470934	-0.552407	-0.625552	59.67	0.317764	1.39915	0.470934	-0.552407	-0.625552	59.67	0.317764	0.971557	0.987048
Inocybe_subrubescens	180.125	133.125	78.25	32.0033	50.5	50.5	32.0033	58.25	70.625	Ecm	#B4854E	Inocybe	Agaricales
Inocybe_substraminipes	193.333	127.444	80.8889	24.7777	50.4444	53.7778	24.7777	58.3333	75.7778	Ecm	#C17F51	Inocybe	Agaricales
Inocybe_tabacina	183	132.444	79.4444	30.4453	55.8889	51.4444	30.4453	58	71.7778	Ecm	#B7844F	Inocybe	Agaricales	1.14632	1.36746	-0.0926971	0.10833	64.6004	0.309597	1.14632	1.36746	-0.0926971	0.10833	64.6004	0.309597	1.14632	1.36746	-0.0926971	0.10833	64.6004	0.309597	0.907969	0.921486
Inocybe_tarda	188.444	133.667	93.2222	25.3334	49.1111	55.2222	25.3334	51.6667	73.7778	Ecm	#BC865D	Inocybe	Agaricales
Inocybe_taxocystis	179.889	146.222	103.333	39.2921	37	55.7778	39.2921	44.7778	71	Ecm	#B49267	Inocybe	Agaricales
Inocybe_tenebrosa	202.778	157.444	102.111	31.9052	57.8889	59.8889	31.9052	50.8889	79.4444	Ecm	#CB9D66	Inocybe	Agaricales	1.33467	1.48217	-0.103007	-0.156823	65.2677	0.290302	1.33467	1.48217	-0.103007	-0.156823	65.2677	0.290302	1.33467	1.48217	-0.103007	-0.156823	65.2677	0.290302	0.954801	0.969735
Inocybe_terrifera	191.625	138.875	68.75	33.8754	59.125	51	33.8754	64.875	75.25	Ecm	#C08B45	Inocybe	Agaricales
Inocybe_terrigena	239.556	186.556	96	38.113	84.3333	65.8889	38.113	60.3333	93.8889	Ecm	#F0BB60	Inocybe	Agaricales	0.287365	1.4252	0.748504	0.0529911	68.7304	0.309785	0.287365	1.4252	0.748504	0.0529911	68.7304	0.309785	0.287365	1.4252	0.748504	0.0529911	68.7304	0.309785	0.721919	0.731167
Inocybe_tetragonospora	142.111	121.556	106.667	21.6225	17	48.7778	21.6225	26.8889	56.3333	Ecm	#8E7A6B	Inocybe	Agaricales
Inocybe_tigrina	217.556	177.444	147	26.2247	66.3333	71.6667	26.2247	33.6667	85.2222	Ecm	#DAB193	Inocybe	Agaricales
Inocybe_tjallingiorum	162.111	133.222	107.778	28.0005	25.2222	53	28.0005	34.1111	63.5556	Ecm	#A2856C	Inocybe	Agaricales	0.796035	0.241375	0.220836	-0.589693	64.8754	0.282994	0.796035	0.241375	0.220836	-0.589693	64.8754	0.282994	0.796035	0.241375	0.220836	-0.589693	64.8754	0.282994	0.827571	0.839024
Inocybe_tricolor	177.667	139	119.889	19.5541	32	58.3333	19.5541	33.6667	69.6667	Ecm	#B28B78	Inocybe	Agaricales	0.169263	0.438231	2.18321	-0.0390095	68.0244	0.410059
Inocybe_umbratica	177.333	152.444	116.778	35.6668	31.8889	57.6667	35.6668	35.7778	69.3333	Ecm	#B19875	Inocybe	Agaricales	0.488036	1.69235	0.952714	-0.052678	70.8846	0.314748	0.488036	1.69235	0.952714	-0.052678	70.8846	0.314748	0.488036	1.69235	0.952714	-0.052678	70.8846	0.314748	0.762314	0.77235
Inocybe_umbrinofusca	122.444	91.8889	81.7778	14.9998	20.4444	40.2222	14.9998	33.6667	48.1111	Ecm	#7A5C52	Inocybe	Agaricales
Inocybe_undulatospora	182.875	150.25	114.75	30.6295	33.625	58.25	30.6295	37.75	71.875	Ecm	#B79673	Inocybe	Agaricales
Inocybe_vaccina	198	153.25	112	28.385	47.25	60.875	28.385	44	77.75	Ecm	#C69970	Inocybe	Agaricales
Inocybe_vulpinella	166	104.111	62.6667	23.6674	46.8889	44.8889	23.6674	62.1111	65.1111	Ecm	#A6683F	Inocybe	Agaricales	1.25514	-0.00417786	-0.0418767	-0.617801	60.4158	0.209086	1.25514	-0.00417786	-0.0418767	-0.617801	60.4158	0.209086	1.25514	-0.00417786	-0.0418767	-0.617801	60.4158	0.209086	0.934666	0.948968
Inocybe_whitei	193.333	143.111	95.7778	29.7792	48.2222	56.6667	29.7792	51.6667	75.8889	Ecm	#C18F60	Inocybe	Agaricales	0.819895	0.849833	-0.111347	-0.159564	61.4807	0.252863	0.819895	0.849833	-0.111347	-0.159564	61.4807	0.252863	0.819895	0.849833	-0.111347	-0.159564	61.4807	0.252863	0.832817	0.844393
Inocybe_xanthomelas	238.111	202.889	143.667	38.2223	75.3333	74.8889	38.2223	39.6667	93.5556	Ecm	#EECB90	Inocybe	Agaricales	1.68953	0.132413	-0.312797	-1.05252	59.5776	0.108829	1.68953	0.132413	-0.312797	-1.05252	59.5776	0.108829	1.68953	0.132413	-0.312797	-1.05252	59.5776	0.108829	1.05286	1.07152
Jahnoporus_hirtus	165.778	125.778	71.7778	34.5554	43.2222	46.4444	34.5554	57.4444	65	Sap	#A67E48	Jahnoporus	Russulales
Krombholziella_murinacea	219.375	190.75	162.125	29.8745	53.875	74.875	29.8745	26.5	86	Ecm	#DBBFA2	Krombholziella	Boletales
Kuehneromyces_leucolepidotus	196.556	160.222	138.444	21.5587	33.6667	65.7778	21.5587	29.2222	77.1111	Sap	#C5A08A	Kuehneromyces	Agaricales
Kuehneromyces_lignicola	205.889	177.667	138	40.6999	49.4444	67.3333	40.6999	36.4444	80.6667	Sap	#CEB28A	Kuehneromyces	Agaricales
Kuehneromyces_mutabilis	174.556	104.333	53.7778	24.6661	62.4444	44.6667	24.6661	69.1111	68.5556	Sap	#AF6836	Kuehneromyces	Agaricales	0.721693	0.530979	-0.195102	-0.164778	57.2388	0.203427	0.721693	0.530979	-0.195102	-0.164778	57.2388	0.203427	0.721693	0.530979	-0.195102	-0.164778	57.2388	0.203427	0.811413	0.822497
Kuehneromyces_vernalis	197	169.111	102.778	42.2213	48.1111	58.7778	42.2213	48.1111	77.3333	Sap	#C5A967	Kuehneromyces	Agaricales
Laccaria_amethystea	141.333	111.667	144.111	295.903	22.3333	50.3333	295.903	25.3333	56.8889	Ecm	#8D7090	Laccaria	Agaricales
Laccaria_amethystina	132.889	96.8889	129.444	303.597	19.1111	45.3333	303.597	29.3333	52.6667	Ecm	#856181	Laccaria	Agaricales	0.868159	-0.0804582	0.362311	-0.132842	56.5942	0.202458	0.868159	-0.0804582	0.362311	-0.132842	56.5942	0.202458	0.868159	-0.0804582	0.362311	-0.132842	56.5942	0.202458	0.843523	0.855354
Laccaria_bicolor	191.889	127.667	89.2222	25.4381	55.2222	55.2222	25.4381	54.6667	75.3333	Ecm	#C08059	Laccaria	Agaricales	0.715955	0.459601	-0.0398236	-0.128148	57.5869	0.225063	0.715955	0.459601	-0.0398236	-0.128148	57.5869	0.225063	0.715955	0.459601	-0.0398236	-0.128148	57.5869	0.225063	0.810178	0.821234
Laccaria_bisporigera	207.875	167.125	120.125	33.7458	47.125	64.375	33.7458	42.75	81.5	Ecm	#D0A778	Laccaria	Agaricales
Laccaria_echinospora	201.625	146.25	103.25	29.6189	57.875	59.75	29.6189	51.625	79.25	Ecm	#CA9267	Laccaria	Agaricales
Laccaria_fraterna	220.333	118.111	42.6667	25.4457	85.2222	51.5556	25.4457	81.3333	86.4444	Ecm	#DC762B	Laccaria	Agaricales	1.05967	0.0529147	-0.352527	-0.564877	54.052	0.165602	1.05967	0.0529147	-0.352527	-0.564877	54.052	0.165602	1.05967	0.0529147	-0.352527	-0.564877	54.052	0.165602	0.88735	0.900297
Laccaria_laccata	216.111	92.6667	38.4444	18.4444	74.4444	49.7778	18.4444	82.2222	84.7778	Ecm	#D85D26	Laccaria	Agaricales	0.636328	0.108644	-0.173563	-0.217537	54.1182	0.202771	0.636328	0.108644	-0.173563	-0.217537	54.1182	0.202771	0.636328	0.108644	-0.173563	-0.217537	54.1182	0.202771	0.793193	0.803875
Laccaria_lateritia	213.667	88.6667	54.7778	11.7739	68.4444	52.6667	11.7739	74.1111	83.4444	Ecm	#D65937	Laccaria	Agaricales
Laccaria_maritima	192.5	88.25	50.375	15.0001	63	47.5	15.0001	73.625	75.375	Ecm	#C15832	Laccaria	Agaricales
Laccaria_montana	153.222	68.2222	34.7778	16.8889	65.4444	36.8889	16.8889	78.2222	59.8889	Ecm	#994423	Laccaria	Agaricales	-2.58162	-0.420591	2.79002	-0.321255	73.5856	0.32017	-2.58162	-0.420591	2.79002	-0.321255	73.5856	0.32017							0.237424
Laccaria_ohiensis	215.778	151.889	126.667	16.666	56.3333	67.1111	16.666	41.6667	84.6667	Ecm	#D8987F	Laccaria	Agaricales
Laccaria_proxima	118.778	49.8889	29.2222	13.1093	60.3333	29.1111	13.1093	75.1111	46.3333	Ecm	#77321D	Laccaria	Agaricales	0.900851	0.596703	-0.512609	-0.186011	57.2689	0.210444	0.900851	0.596703	-0.512609	-0.186011	57.2689	0.210444	0.900851	0.596703	-0.512609	-0.186011	57.2689	0.210444	0.850848	0.862858
Laccaria_pumila	206.667	126.556	94.4444	16.7772	53.8889	59	16.7772	54.3333	81	Ecm	#CF7F5E	Laccaria	Agaricales	-1.00666	0.35235	0.556262	0.196058	55.6032	0.255002	-1.00666	0.35235	0.556262	0.196058	55.6032	0.255002	-1.00666	0.35235	0.556262	0.196058	55.6032	0.255002	0.487992	0.493552
Laccaria_purpureobadia	135.25	62.875	69	354.375	36.375	38.875	354.375	52.75	53	Ecm	#873F45	Laccaria	Agaricales
Laccaria_tetraspora	188.75	127.75	111.5	12.5	42.25	58.875	12.5	41.5	74	Ecm	#BD8070	Laccaria	Agaricales	-0.33864	2.25145	1.282	0.976131	75.2581	0.285652	-0.33864	2.25145	1.282	0.976131	75.2581	0.285652	-0.33864	2.25145	1.282	0.976131	75.2581	0.285652	0.60402	0.611256
Laccaria_tortilis	233.889	191.333	144.778	33.6713	68.4444	74.3333	33.6713	38.8889	91.8889	Ecm	#EABF91	Laccaria	Agaricales	1.05155	0.64292	-0.451591	-0.324752	57.8867	0.222024	1.05155	0.64292	-0.451591	-0.324752	57.8867	0.222024	1.05155	0.64292	-0.451591	-0.324752	57.8867	0.222024	0.885445	0.898342
Lacrymaria_glareosa	201.444	164.444	112	27.8614	46.4444	61.4444	27.8614	45.8889	79.1111	Sap	#C9A470	Lacrymaria	Agaricales	-0.541302	-0.109752	1.60515	-0.261177	65.1632	0.20425	-0.541302	-0.109752	1.60515	-0.261177	65.1632	0.20425	-0.541302	-0.109752	1.60515	-0.261177	65.1632	0.20425	0.567932	0.574621
Lacrymaria_lacrymabunda	193.7	170.5	127.7	39.0998	38.4	62.9	39.0998	35	76	Sap	#C2AB80	Lacrymaria	Agaricales	1.01124	0.645128	-0.399982	-0.255459	58.3124	0.21159	1.01124	0.645128	-0.399982	-0.255459	58.3124	0.21159	1.01124	0.645128	-0.399982	-0.255459	58.3124	0.21159	0.876049	0.888698
Lacrymaria_pyrotricha	232	167.222	103.889	30.0015	80.4444	65.7778	30.0015	56.4444	91	Sap	#E8A768	Lacrymaria	Agaricales
Lactarius_acerrimus	175	149	109.111	37.5547	31.2222	55.6667	37.5547	38.8889	68.5556	Ecm	#AF956D	Lactarius	Russulales	1.45334	1.15529	-0.425701	-0.392728	62.1577	0.227778	1.45334	1.15529	-0.425701	-0.392728	62.1577	0.227778	1.45334	1.15529	-0.425701	-0.392728	62.1577	0.227778	0.985964	1.00196
Lactarius_acris	186	163.889	133.889	34.2224	30.7778	62.6667	34.2224	28.1111	72.8889	Ecm	#BAA486	Lactarius	Russulales	1.04062	0.88637	0.142971	-0.251374	62.8313	0.275213	1.04062	0.88637	0.142971	-0.251374	62.8313	0.275213	1.04062	0.88637	0.142971	-0.251374	62.8313	0.275213	0.882886	0.895714
Lactarius_albocarneus	152.333	101.556	77.4444	19.3329	34.4444	44.8889	19.3329	49.6667	59.6667	Ecm	#98664D	Lactarius	Russulales	0.402978	1.48385	1.11524	0.0483667	71.3895	0.326097	0.402978	1.48385	1.11524	0.0483667	71.3895	0.326097	0.402978	1.48385	1.11524	0.0483667	71.3895	0.326097	0.745009	0.7547
Lactarius_alpinus	209.556	156.889	112.889	27.2237	51.3333	63.2222	27.2237	46.2222	82.1111	Ecm	#D29D71	Lactarius	Russulales	-1.04349	0.595999	2.59879	0.209905	82.6914	0.457273	-1.04349	0.595999	2.59879	0.209905	82.6914	0.457273	-1.04349	0.595999	2.59879	0.209905	82.6914	0.457273	0.481815	0.487293
Lactarius_aquizonatus	233.444	210.222	169.667	41.7787	53.5556	79	41.7787	28	91.5556	Ecm	#E9D2AA	Lactarius	Russulales	-1.81275	-0.354374	-0.308625	0.174688	45.0034	0.19231	-1.81275	-0.354374	-0.308625	0.174688	45.0034	0.19231	-1.81275	-0.354374	-0.308625	0.174688	45.0034	0.19231	0.356786	0.360688
Lactarius_aspideus	199.875	181.875	138.75	45.1075	34.25	66.5	45.1075	31.25	78.5	Ecm	#C8B68B	Lactarius	Russulales	0.199178	-0.172259	0.156748	-0.200011	50.7286	0.180629	0.199178	-0.172259	0.156748	-0.200011	50.7286	0.180629	0.199178	-0.172259	0.156748	-0.200011	50.7286	0.180629	0.704619	0.713546
Lactarius_atlanticus	213.111	159.778	135.778	17.4175	49.7778	68	17.4175	37.4444	83.6667	Ecm	#D5A088	Lactarius	Russulales
Lactarius_aurantiacus	225.556	149.333	61.7778	31.5576	74.1111	56.3333	31.5576	72.7778	88.3333	Ecm	#E2953E	Lactarius	Russulales	0.617687	0.494826	0.00199115	-0.122526	58.4758	0.225107	0.617687	0.494826	0.00199115	-0.122526	58.4758	0.225107	0.617687	0.494826	0.00199115	-0.122526	58.4758	0.225107	0.789259	0.799856
Lactarius_auriolla	221.556	185.222	141.556	36.0003	52.4444	71.2222	36.0003	36.3333	86.8889	Ecm	#DEB98E	Lactarius	Russulales	-1.22864	-0.907104	0.622416	0.251062	40.0004	0.202104
Lactarius_azonites	189.111	174.667	145.222	41.545	31.1111	65.4444	41.545	25.7778	74.1111	Ecm	#BDAF91	Lactarius	Russulales	1.30236	1.09484	-0.20635	-0.278784	62.6148	0.224475	1.30236	1.09484	-0.20635	-0.278784	62.6148	0.224475	1.30236	1.09484	-0.20635	-0.278784	62.6148	0.224475	0.946552	0.961223
Lactarius_badiosanguineus	112.778	53.3333	53.5556	358.552	42.7778	31.5556	358.552	57.5556	44.3333	Ecm	#713536	Lactarius	Russulales	-0.540553	1.17168	1.0827	0.236008	68.1254	0.291718	-0.540553	1.17168	1.0827	0.236008	68.1254	0.291718	-0.540553	1.17168	1.0827	0.236008	68.1254	0.291718	0.568064	0.574755
Lactarius_blennius	167.444	157.222	142.111	35.1286	13.3333	60.6667	35.1286	16.2222	65.6667	Ecm	#A79D8E	Lactarius	Russulales	1.15843	0.585217	-0.228119	-0.265026	58.3938	0.213219	1.15843	0.585217	-0.228119	-0.265026	58.3938	0.213219	1.15843	0.585217	-0.228119	-0.265026	58.3938	0.213219	0.910896	0.924496
Lactarius_blumii	189.625	151.625	121.25	26.8753	37.625	60.875	26.8753	37.875	74.375	Ecm	#BE9879	Lactarius	Russulales
Lactarius_bresadolanus	229.125	154.625	76	30.7509	75.875	59.75	30.7509	67	89.75	Ecm	#E59B4C	Lactarius	Russulales
Lactarius_brunneohepaticus	129.556	85.8889	66.8889	17.8891	32.7778	38.4444	17.8891	48.6667	50.8889	Ecm	#825643	Lactarius	Russulales
Lactarius_brunneoviolaceus	160.75	135.125	133.5	0.351349	16.875	57.625	0.351349	19.625	63.75	Ecm	#A18786	Lactarius	Russulales	-2.64082	-0.63317	3.16486	-0.48039	78.2912	0.290524
Lactarius_camphoratus	176.889	73.8889	45.6667	12.6663	64	43.7778	12.6663	75.2222	69.3333	Ecm	#B14A2E	Lactarius	Russulales	1.09878	0.611275	-0.233772	-0.251692	58.7919	0.226196	1.09878	0.611275	-0.233772	-0.251692	58.7919	0.226196	1.09878	0.611275	-0.233772	-0.251692	58.7919	0.226196	0.89659	0.909789
Lactarius_chrysorrheus	203.667	156.333	78.5556	37.4444	59.2222	55.4444	37.4444	62.3333	79.6667	Ecm	#CC9C4F	Lactarius	Russulales	1.45042	0.614981	-0.548479	-0.345989	58.1838	0.223739	1.45042	0.614981	-0.548479	-0.345989	58.1838	0.223739	1.45042	0.614981	-0.548479	-0.345989	58.1838	0.223739	0.985177	1.00114
Lactarius_circellatus	142.278	116.056	102.667	22.4448	28.0556	48.1667	22.4448	34.6111	55.7778	Ecm	#8E7467	Lactarius	Russulales	1.32021	1.00794	-0.518668	-0.333724	60.9282	0.21959	1.32021	1.00794	-0.518668	-0.333724	60.9282	0.21959	1.32021	1.00794	-0.518668	-0.333724	60.9282	0.21959	0.951097	0.965912
Lactarius_citriolens	211.333	197.333	151.556	49.6329	39.7778	71.2222	49.6329	29	83	Ecm	#D3C598	Lactarius	Russulales	0.573611	0.62296	0.247032	-0.177823	60.2856	0.175251	0.573611	0.62296	0.247032	-0.177823	60.2856	0.175251	0.573611	0.62296	0.247032	-0.177823	60.2856	0.175251	0.780018	0.79042
Lactarius_controversus	210.444	204.667	207.444	320.268	21.5556	81.6667	320.268	9.77778	85.6667	Ecm	#D2CDCF	Lactarius	Russulales	1.51077	0.64286	-0.843693	-0.505867	57.4765	0.201225	1.51077	0.64286	-0.843693	-0.505867	57.4765	0.201225	1.51077	0.64286	-0.843693	-0.505867	57.4765	0.201225	1.00158	1.01814
Lactarius_cremor	197.889	135.111	99.3333	22.2165	47.1111	58.1111	22.2165	50.3333	77.6667	Ecm	#C68763	Lactarius	Russulales	1.15789	2.14661	0.408212	-0.0859548	69.4518	0.331521	1.15789	2.14661	0.408212	-0.0859548	69.4518	0.331521	1.15789	2.14661	0.408212	-0.0859548	69.4518	0.331521	0.910765	0.924362
Lactarius_cyathuliformis	155.333	144.444	91.6667	50.1107	32.5556	48.4444	50.1107	41.5556	61	Ecm	#9B905C	Lactarius	Russulales	0.929842	0.0251313	-0.779988	-0.448025	53.7513	0.215625	0.929842	0.0251313	-0.779988	-0.448025	53.7513	0.215625	0.929842	0.0251313	-0.779988	-0.448025	53.7513	0.215625	0.857396	0.869568
Lactarius_decipiens	197.667	117.556	90.4444	15.1122	56.8889	56.5556	15.1122	55.4444	77.4444	Ecm	#C6765A	Lactarius	Russulales	1.49674	1.06405	-0.623688	-0.284333	60.6073	0.204488	1.49674	1.06405	-0.623688	-0.284333	60.6073	0.204488	1.49674	1.06405	-0.623688	-0.284333	60.6073	0.204488	0.99773	1.01415
[truncated: 1,204 more rows]
