# Supplementary material for: European mushroom assemblages are darker in cold climates
Source: Nat Commun. 2019 Jun 28;10:2890. doi: 10.1038/s41467-019-10767-z (PMC6599080; doi:10.1038/s41467-019-10767-z)
Supplement: Supplementary file 5 — Supplementary Data 2 [file 41467_2019_10767_MOESM5_ESM.txt]

(((Auriscalpium_vulgare:80.3231681,((Albatrellus_confluens:26.78382479,(Albatrellus_citrinus:13.39386072,Albatrellus_ovinus:13.39386072):13.38996406):26.77174186,((((Lactarius_rostratus:10.74713068,Lactarius_cremor:10.74713068):10.73962295,Lactarius_serifluus:21.48675364):10.72399571,Lactarius_helvus:32.21074934):10.70032047,(((Lactarius_chrysorrheus:10.78695427,((Lactarius_acris:3.597598845,Lactarius_trivialis:3.597598845):3.596805963,((((Lactifluus_rugatus:1.439341643,Lactarius_volemus:1.439341643):1.439244866,Lactarius_vellereus:2.878586509):1.439063314,Lactifluus_bertillonii:4.317649823):1.438771181,(((Lactarius_violascens:1.439378649,(Lactarius_luridus:0.7197041061,Lactarius_brunneoviolaceus:0.7197041061):0.719674543):1.439238399,Lactarius_pseudouvidus:2.878617048):1.439049721,Lactarius_aspideus:4.317666769):1.438754235):1.437983803):3.592549461):10.76287868,(((Russula_chloroides:5.398971135,(Russula_risigallina:2.699662083,Russula_delica:2.699662083):2.699309052):5.396287435,((((Russula_illota:2.160927203,Russula_pectinata:2.160927203):2.160732979,(((Russula_sororia:1.080625779,Russula_amoenolens:1.080625779):1.080577937,((Russula_praetervisa:0.720445185,Russula_pectinatoides:0.720445185):0.7204179888,(Russula_insignis:0.7204451968,Russula_livescens:0.7204451968):0.7204179771):0.7203405421):1.080357982,(Russula_subfoetens:1.620878857,(Russula_fragrantissima:0.8104677887,(Russula_lutensis:0.405239026,Russula_grata:0.405239026):0.4052287626):0.8104110684):1.620682841):1.080098484):2.159567124,((Russula_adusta:2.160767803,Russula_fuliginosa:2.160767803):2.160574913,(Russula_densifolia:2.160855895,((Russula_nigricans:0.7203312011,(Russula_anthracina:0.3601686878,Russula_acrifolia:0.3601686878):0.3601625133):0.720288887,Russula_albonigra:1.440620088):0.7202358072):2.16048682):2.15988459):2.158221683,(Russula_viscida:4.32198078,((Russula_aquosa:1.441743289,(Russula_laricina:0.7212687981,(Russula_atropurpurea:0.3608950056,((Russula_azurea:0.1203599606,(Russula_minutula:0.06017578714,Russula_zvarae:0.06017578714):0.0601841735):0.1203776062,((((Russula_violacea:0.04818243864,Russula_emeticicolor:0.04818243864):0.04818984786,Russula_lilacea:0.0963722865):0.04819160923,((((((((Russula_integra:0.01608597477,Russula_clariana:0.01608597477):0.01608769426,(Russula_helodes:0.01608677497,(Russula_versicolor:0.008042160504,Russula_messapica:0.008042160504):0.008044614471):0.01608689405):0.01607898594,Russula_pseudointegra:0.04825265496):0.01607334975,Russula_melitodes:0.06432600472):0.01606645019,Russula_puellaris:0.08039245491):0.01605861588,(((Russula_consobrina:0.02411493584,Russula_persicina:0.02411493584):0.02411767987,Russula_rubra:0.04823261571):0.0241113004,Russula_veternosa:0.07234391611):0.02410715467):0.01604507451,(((Russula_graminea:0.02812466533,Russula_violaceoincarnata:0.02812466533):0.02812968073,(Russula_puellula:0.02812469904,Russula_solaris:0.02812469904):0.02812964703):0.02812559612,((Russula_gracilis:0.02812406374,Russula_odorata:0.02812406374):0.02812965292,Russula_cessans:0.05625371666):0.02812622553):0.0281162031):0.01603140046,(((((((((Russula_emetica:0.01287354213,Russula_nana:0.01287354213):0.01285726181,Russula_laccata:0.02573080394):0.01283224083,Russula_silvestris:0.03856304477):0.01279990401,Russula_atrorubens:0.05136294877):0.01277732792,(Russula_fuscorubroides:0.03206565656,Russula_pelargonia:0.03206565656):0.03207462013):0.01275805809,(((Russula_olivacea:0.01908217054,(Russula_roseipes:0.009523534369,Russula_turci:0.009523534369):0.009558636175):0.01917516038,Russula_decipiens:0.03825733092):0.01925599702,(((Russula_queletii:0.01434561443,Russula_gracillima:0.01434561443):0.01436487213,(Russula_betularum:0.01434533686,Russula_luteotacta:0.01434533686):0.0143651497):0.01439173299,((((Russula_sanguinea:0.008631275311,Russula_sardonia:0.008631275311):0.008640280771,((((Russula_foetens:0.003468106327,Russula_sanguinaria:0.003468106327):0.003456342741,Russula_exalbicans:0.006924449067):0.003451187636,((Russula_fragilis:0.003457577257,Russula_farinipes:0.003457577257):0.003453025589,(Russula_rosea:0.003450076043,((Russula_gigasperma:0.001137660056,Russula_firmula:0.001137660056):0.001168978841,(Russula_aurea:0.001162091006,(Russula_romellii:0.0005531641112,(Russula_alutacea:1e-05,Russula_rubroalba:1e-05):0.0005431641112):0.0006089268943):0.001144547892):0.001143437146):0.003460526803):0.003465033857):0.003449941582,Russula_fellea:0.01382557829):0.003445977796):0.00860708954,Russula_raoultii:0.02587864562):0.008607054826,(Russula_alnetorum:0.01722414972,Russula_ochroleuca:0.01722414972):0.01726155073):0.008616519101):0.01441110839):0.01938500684):0.01289415784,(Russula_brunneoviolacea:0.04488151167,Russula_cuprea:0.04488151167):0.04491098095):0.01292546853,Russula_paludosa:0.1027179611):0.01294658576,((((((Russula_nitida:0.0165734742,Russula_sphagnophila:0.0165734742):0.01657115506,(Russula_amoenipes:0.01657705673,(Russula_clavipes:0.008287235923,(Russula_pascua:0.004141529177,(Russula_faginea:0.002069591605,((Russula_torulosa:0.0006867123674,Russula_favrei:0.0006867123674):0.00069280582,Russula_xerampelina:0.001379518187):0.000690073418):0.002071937571):0.004145706747):0.008289820806):0.01656757253):0.01655006316,Russula_graveolens:0.04969469242):0.01653400492,Russula_maculata:0.06622869734):0.01651763615,(Russula_decolorans:0.04137959292,Russula_badia:0.04137959292):0.04136674057):0.01649438291,(((Russula_melzeri:0.02484476403,(Lactarius_zonarius:0.01242319397,Russula_curtipes:0.01242319397):0.01242157006):0.02483347068,Russula_carminipes:0.04967823471):0.02481442294,((((Russula_caerulea:0.01491536029,(Russula_vinosa:0.007454277904,Russula_claroflava:0.007454277904):0.007461082382):0.01491417746,(((Russula_sapinea:0.007455488117,Russula_nauseosa:0.007455488117):0.007462367244,(Russula_velenovskyi:0.007458005719,(Russula_lepidicolor:0.003730344161,Russula_aurantiaca:0.003730344161):0.003727661558):0.007459849642):0.007457042981,Russula_dryadicola:0.02237489834):0.007454639399):0.01489824987,Russula_melliolens:0.04472778761):0.01488794453,Russula_saliceticola:0.05961573215):0.0148769255):0.02474805875):0.0164238305):0.01286299885):0.01603634998):0.04809582321,(Russula_laeta:0.09632730161,(Russula_postiana:0.0481604228,Russula_amethystina:0.0481604228):0.04816687881):0.09633241734):0.04807784788):0.1201574388):0.3603737925):0.7204744908):1.44042306,(Russula_cavipes:1.441120784,Russula_carpini:1.441120784):1.441045565):1.439814431):4.317468209):2.155809581):5.383058016,(Russula_pallidospora:8.094779812,((Russula_cyanoxantha:2.699190833,Russula_langei:2.699190833):2.698830311,((Lactifluus_luteolus:1.799812417,((Russula_amoena:0.5999656122,Russula_violeipes:0.5999656122):0.5999504486,(Russula_amoenicolor:0.5999656031,Russula_mariae:0.5999656031):0.5999504578):0.5998963559):1.799523477,(Russula_mustelina:1.800043772,((((Russula_parazurea:0.3600607722,Russula_anatina:0.3600607722):0.360055085,(Russula_aeruginea:0.3600607881,Russula_heterophylla:0.3600607881):0.3600550691):0.3600267638,Russula_medullata:1.080142621):0.3600042929,((((Russula_variegatula:0.2880676315,Russula_ionochlora:0.2880676315):0.2880633914,(Russula_atroglauca:0.2880676496,Russula_faustiana:0.2880676496):0.2880633733):0.2880391135,((Russula_brunneola:0.2880646013,Russula_vesca:0.2880646013):0.2880600054,Russula_virescens:0.5761246067):0.2880455297):0.2879999879,Russula_grisea:1.152170124):0.2879767896):0.3598968578):1.799292122):1.798685251):2.696758668):8.083536774):5.371516364):10.70700586,(((Lactarius_atlanticus:8.088642521,Lactarius_quietus:8.088642521):8.082431146,((((Lactarius_subdulcis:3.238107058,Lactarius_tabidus:3.238107058):3.237621514,Lactarius_rufus:6.475728572):3.236396112,((Lactarius_hepaticus:3.239183547,((Lactarius_badiosanguineus:1.07986422,(Lactarius_rubrocinctus:0.5399505686,((Russula_camarophylla:0.1799855442,Lactarius_fulvissimus:0.1799855442):0.1799863191,Lactarius_sphagneti:0.3599718633):0.1799787054):0.5399136514):1.07976635,(((Lactarius_omphaliiformis:0.5399392922,Lactarius_lapponicus:0.5399392922):0.5399268239,Lactarius_lacunarum:1.079866116):0.5398995853,Lactarius_decipiens:1.619765701):0.5398648682):1.079552978):3.238071295,((((Lactarius_musteus:1.295837092,Lactarius_circellatus:1.295837092):1.295779673,Lactarius_controversus:2.591616764):1.295663205,(((Lactarius_semisanguifluus:0.9719167122,Lactarius_pallidus:0.9719167122):0.9718828635,(Lactarius_lepidotus:0.9719167159,Lactarius_lilacinus:0.9719167159):0.9718828599):0.9717897929,Lactarius_porninsis:2.915589369):0.9716906004):1.29529379,(Lactarius_plumbeus:2.591849697,(((Lactarius_zonarioides:0.648065387,(Lactarius_nanus:0.3240315744,Lactarius_mairei:0.3240315744):0.3240338125):0.6480553909,(((Lactarius_illyricus:0.3240412584,Lactarius_stephensii:0.3240412584):0.3240411438,Lactarius_flavopalustris:0.6480824022):0.3240322222,(Lactarius_obscuratus:0.4860675643,((Lactarius_brunneohepaticus:0.1620220558,Lactarius_cyathuliformis:0.1620220558):0.1620251043,Lactarius_aurantiacus:0.3240471601):0.1620204042):0.4860470601):0.3240061535):0.6479625781,((((Lactarius_tuomikoskii:0.3888721645,Lactarius_citriolens:0.3888721645):0.3888752554,((Lactarius_spinosulus:0.2592613544,(Lactarius_albocarneus:0.1296301285,((Lactarius_evosmus:0.04320642408,Lactarius_auriolla:0.04320642408):0.04321234762,Lactarius_resimus:0.08641877171):0.04321135679):0.1296312259):0.2592557532,((((Lactarius_pergamenus:0.1037030026,Lactifluus_glaucescens:0.1037030026):0.103707869,Lactarius_piperatus:0.2074108715):0.1037049993,Russula_pallescens:0.3111158708):0.1037020138,Lactarius_vietus:0.4148178846):0.1036992231):0.2592303123):0.3888235109,(((Lactarius_alpinus:0.2916519029,Lactarius_pubescens:0.2916519029):0.2916554014,((((Lactarius_lanceolatus:0.1166593095,Lactarius_hysginoides:0.1166593095):0.1166647506,(Lactarius_repraesentaneus:0.1166600611,(Lactarius_mammosus:0.0583269003,Lactarius_glyciosmus:0.0583269003):0.05833316081):0.116663999):0.1166633613,((((Lactarius_fluens:0.06999050162,Lactarius_blennius:0.06999050162):0.06999911503,((Lactarius_quieticolor:0.04665928419,((Lactarius_paradoxus:0.015548975,(Lactarius_fennoscandicus:0.007769829638,Lactarius_deliciosus:0.007769829638):0.007779145366):0.01555368385,(Lactarius_sanguifluus:0.01554849452,Lactarius_salmonicolor:0.01554849452):0.01555416433):0.01555662534):0.04666503716,((Lactarius_picinus:0.03110392786,Lactarius_fuliginosus:0.03110392786):0.03110943147,(Lactarius_romagnesii:0.0311029628,Lactarius_azonites:0.0311029628):0.03111039653):0.03111096202):0.04666529531):0.06999881342,Lactarius_flexuosus:0.2099884301):0.06999847639,Lactarius_uvidus:0.2799869065):0.07000051499):0.1166596705,Lactarius_scoticus:0.4666470919):0.1166602123):0.2916380083,(Lactarius_aquizonatus:0.4374728783,Lactarius_dryadophilus:0.4374728783):0.4374724343):0.2916256183):0.3887693908,Lactarius_necator:1.555340322):0.3887430343):0.6477663411):2.590724062):1.294681083):3.234869841):3.232033828,((Lactarius_torminosulus:4.317316523,(Russula_subrubens:2.158797388,(Lactarius_acerrimus:1.07942383,Lactarius_torminosus:1.07942383):1.079373557):2.158519136):4.315886427,((((Lactarius_subruginosus:1.727207668,Lactarius_pterosporus:1.727207668):1.72706856,Lactarius_lignyotus:3.454276228):1.726816856,Lactarius_ruginosus:5.181093084):1.726427402,(Lactarius_leonis:3.45404365,Lactarius_scrobiculatus:3.45404365):3.453476837):1.725682464):4.310955561):3.226915155):8.053259701,(Lactarius_subumbonatus:12.11921581,Lactarius_camphoratus:12.11921581):12.10511756):8.032505438):10.65423101):10.64449683):26.76760145):83.01216308,(((((Volvariella_caesiotincta:16.59018918,(Tricholoma_sulphurescens:8.298117527,Volvariella_taylorii:8.298117527):8.292071654):16.58702749,Volvariella_pusilla:33.17721667):16.73732836,(Volvariella_surrecta:24.88321548,(Volvariella_hypopithys:12.43426276,Volvariella_strangulata:12.43426276):12.44895272):25.03132955):17.03226949,(Volvariella_bombycina:33.43534361,Volvariella_volvacea:33.43534361):33.51147091):17.77583679,(((((((Chroogomphus_helveticus:10.08055293,(Chroogomphus_fulmineus:5.036915788,Chroogomphus_rutilus:5.036915788):5.043637146):10.15007858,((Suillus_cavipes:6.706665319,(Suillus_tridentinus:3.350143128,((Suillus_viscidus:1.115904138,Suillus_bresadolae:1.115904138):1.116622978,Suillus_grevillei:2.232527115):1.117616013):3.356522191):6.727540387,((((Suillus_spraguei:2.680411779,(Suillus_flavidus:1.340145036,Suillus_americanus:1.340145036):1.340266743):2.680965268,((Suillus_bellinii:1.788377979,(Suillus_collinitus:0.8944225389,Suillus_luteus:0.8944225389):0.8939554398):1.786814399,Suillus_mediterraneensis:3.575192378):1.786184669):2.680868485,(Suillus_variegatus:4.016371605,Suillus_placidus:4.016371605):4.025873927):2.690746991,(Suillus_bovinus:5.363921135,((Suillus_granulatus:1.787699195,(Suillus_amabilis:0.8938090929,Suillus_lakei:0.8938090929):0.8938901023):1.787936285,Suillus_plorans:3.57563548):1.788285655):5.369071388):2.701213183):6.796425805):10.27001718,((Gyroporus_castaneus:10.18072516,Gyroporus_cyanescens:10.18072516):10.19281332,((((Paxillus_rubicundulus:4.102491662,Paxillus_involutus:4.102491662):4.096407943,(Paxillus_vernalis:4.104794377,(Paxillus_validus:2.053506795,Paxillus_ammoniavirescens:2.053506795):2.051287582):4.094105228):4.075806635,Gyrodon_lividus:12.27470624):4.058511668,(((Boletus_speciosus:4.100328173,(((Imperator_rhodopurpureus:1.025881747,Butyriboletus_regius:1.025881747):1.025588706,Butyriboletus_pseudoregius:2.051470453):1.025075733,((Tylopilus_felleus:1.025881764,Butyriboletus_appendiculatus:1.025881764):1.025588677,Butyriboletus_fechtneri:2.051470441):1.025075745):1.023781987):4.090468213,((((Tylopilus_porphyrosporus:1.640450266,(Boletus_reticulatus:0.820564196,(Leccinellum_corsicum:0.4104375335,(Boletus_pinetorum:0.2052665223,Boletus_edulis:0.2052665223):0.2051710112):0.4101266624):0.8198860701):1.639199632,(Strobilomyces_strobilaceus:1.639383186,(Boletus_aereus:0.8195410705,Boletus_pinophilus:0.8195410705):0.8198421153):1.640266713):1.639405693,(((Leccinellum_crocipodium:1.230137438,((((Leccinum_pulchrum:0.2460108894,(Leccinum_aurantiacum:0.1230037665,(Leccinum_cerinum:0.0614992283,Leccinum_vulpinum:0.0614992283):0.0615045382):0.1230071229):0.2460109555,Leccinum_versipelle:0.492021845):0.2460085442,(((Leccinum_melaneum:0.1844834252,Leccinum_scabrum:0.1844834252):0.1845015467,Leccinum_schistophilum:0.368984972):0.1845160371,Leccinum_holopus:0.5535010091):0.1845293801):0.2460476375,(Leccinum_variicolor:0.4920341714,Leccinum_duriusculum:0.4920341714):0.4920438552):0.2460594114):1.230280588,(Aureoboletus_moravicus:1.230053504,(Phylloporus_pelletieri:0.6149144118,(((Xerocomellus_porosporus:0.1536960988,Xerocomus_silwoodensis:0.1536960988):0.1537051472,(Boletus_subtomentosus:0.1536812527,(Xerocomus_chrysonemus:0.07683287294,Boletus_ferrugineus:0.07683287294):0.07684837978):0.1537199933):0.1537451111,Phylloporus_rhodoxanthus:0.4611463572):0.1537680547):0.6151390921):1.230364522):1.230358567,((((Xanthoconium_separans:0.7390465935,Xerocomellus_chrysenteron:0.7390465935):0.738647674,Xerocomellus_cisalpinus:1.477694267):0.7381559078,Xerocomellus_dryophilus:2.215850175):0.7376759031,Xerocomellus_ripariellus:2.953526078):0.7372505146):1.228278999):1.636580278,(Boletus_erythropus:3.277871724,Imperator_luteocupreus:3.277871724):3.277764146):1.635160516):4.076733134,(Rubinoboletus_rubinus:6.139631531,(Aureoboletus_gentilis:3.071035016,Pseudoboletus_parasiticus:3.071035016):3.068596515):6.127897989):4.065688387):4.040320568):10.12711022):10.25175037,((Tapinella_panuoides:13.61608473,Tapinella_atrotomentosa:13.61608473):13.56786549,(Hygrophoropsis_rufa:13.61607779,Hygrophoropsis_aurantiaca:13.61607779):13.56787244):13.56844884):10.52043704,Phyllotopsis_nidulans:51.2728361):10.62816159,Plicaturopsis_crispa:61.9009977):10.90028036,((((((((Limacella_illinita:7.802421857,(Amanita_vittadinii:3.899369149,Amanita_inopinata:3.899369149):3.903052708):7.820959255,((Amanita_gracilior:5.194191706,((((Amanita_phalloides:1.038049831,Amanita_virosa:1.038049831):1.038272669,Amanita_verna:2.076322501):1.038591286,Amanita_strobiliformis:3.114913786):1.039005149,((((Amanita_rubescens:0.83033936,Amanita_novinupta:0.83033936):0.8304590257,(Amanita_citrina:0.830308823,(Tricholoma_roseoacerbum:0.4151283108,Amanita_porphyria:0.4151283108):0.4151805121):0.8304895627):0.8307620893,Amanita_excelsa:2.491560475):0.8310191617,Amanita_franchetii:3.322579637):0.8313392988):1.040272771):5.205837239,((Amanita_supravolvata:3.461088658,(((Amanita_ceciliae:0.8647103006,Amanita_battarrae:0.8647103006):0.8648504672,(Amanita_nivalis:0.8644474111,((((Amanita_mortenii:0.1728097351,Amanita_submembranacea:0.1728097351):0.1728412722,Amanita_olivaceogrisea:0.3456510073):0.1728757409,(Amanita_beckeri:0.2592407439,Amanita_friabilis:0.2592407439):0.2592860044):0.1729374061,Amanita_vaginata:0.6914641543):0.1729832568):0.8651133567):0.8655580801,Amanita_fulva:2.595118848):0.8659698105):3.465950404,(((Amanita_regalis:1.730565411,Amanita_muscaria:1.730565411):1.731122803,Amanita_gemmata:3.461688214):1.7320305,Amanita_pantherina:5.193718714):1.733320349):3.472989883):5.223352166):7.860844422,((Leucopaxillus_nauseosodulcis:7.813013062,Pogonoloma_macrocephalum:7.813013062):7.826306144,Pogonoloma_spinulosum:15.63931921):7.844906329):7.89643892,(((Crepidotus_malachius:7.817193578,(Crepidotus_crocophyllus:3.906720639,Crepidotus_distortus:3.906720639):3.910472938):7.834514527,(Simocybe_haustellaris:7.820117477,(Crepidotus_applanatus:3.909611058,((Crepidotus_versutus:1.30404259,((Crepidotus_variabilis:0.435080284,(Crepidotus_subverrucisporus:0.2176390886,(Crepidotus_luteolus:0.1088478734,Crepidotus_epibryus:0.1088478734):0.1087912152):0.2174411954):0.4346258387,((Crepidotus_mollis:0.2899239804,Crepidotus_calolepis:0.2899239804):0.289902998,Crepidotus_cinnabarinus:0.5798269784):0.2898791444):0.4343364678):1.30271507,Crepidotus_cesatii:2.60675766):1.302853398):3.910506418):7.831590628):7.8544942,Flammulaster_muricatus:23.5062023):7.874462149):7.948582216,((Arrhenia_epichysium:13.08067194,Lyophyllum_leucophaeatum:13.08067194):13.10921247,Amanita_crocea:26.18988441):13.13936226):8.011025327,(((Tricholoma_bresadolanum:11.71673518,Tricholoma_umbonatum:11.71673518):11.74068098,((Hemimycena_ochrogaleata:7.797703281,(Mycena_alba:3.898447459,Mycena_capillaripes:3.898447459):3.899255822):7.805829436,((((((Mycena_pura:2.22541226,(Mycena_dura:1.112745966,((Mycena_pelianthina:0.3709270584,Mycena_rosella:0.3709270584):0.3709177429,Mycena_pearsoniana:0.7418448013):0.3709011647):1.112666294):2.225302388,Mycena_diosma:4.450714648):2.225445011,Mycena_amicta:6.676159658):2.225947266,(Mycena_terena:4.45044987,(Conocybe_moseri:2.225122583,Panellus_stipticus:2.225122583):2.225327287):4.451657055):2.22747073,((((((Mycena_romagnesiana:1.586683963,Mycena_megaspora:1.586683963):1.586964452,Mycena_latifolia:3.173648415):1.58742215,Mycena_maculata:4.761070565):1.588092199,((Mycena_corynephora:2.114848813,(Mycena_crocata:1.057370392,Mycena_guldeniana:1.057370392):1.057478422):2.115379521,(((((Mycena_filopes:0.7044888637,Mycena_xantholeuca:0.7044888637):0.7045919315,(Mycena_pseudocorticola:0.704450007,(Mycena_juniperina:0.3521977148,Mycena_meliigena:0.3521977148):0.3522522923):0.7046307881):0.704870114,Mycena_capillaris:2.113950909):0.7050680818,(Mycena_urania:1.409403942,Mycena_metata:1.409403942):1.409615049):0.7053546156,((Mycena_tintinnabulum:1.174420003,((Mycena_vulgaris:0.3914151608,Mycena_clavicularis:0.3914151608):0.3914701551,Mycena_cinerella:0.7828853159):0.3915346873):1.174818093,Mycena_epipterygia:2.349238097):1.17513551):0.7058547276):2.118934429):1.590894096,((Mycena_longiseta:2.644323152,Mycena_aurantiomarginata:2.644323152):2.644858877,((((Mycena_vitilis:1.056933685,Mycena_sanguinolenta:1.056933685):1.057077237,Mycena_haematopus:2.114010922):1.057303957,(((Mycena_viridimarginata:0.7924738177,Mycena_purpureofusca:0.7924738177):0.7925765082,((Mycena_citrinomarginata:0.5282433632,Mycena_pilosella:0.5282433632):0.5283224873,(Mycena_albidolilacea:0.5282433687,Mycena_olivaceomarginata:0.5282433687):0.5283224819):0.5284844753):0.7930087191,Mycena_renati:2.378059045):0.793255834):1.058292786,((((Mycena_polygramma:0.8455281639,Mycena_arcangeliana:0.8455281639):0.8456592694,Mycena_alexandri:1.691187433):0.845835982,Mycena_niveipes:2.537023415):0.8460546819,((Mycena_algeriensis:1.127499214,Mycena_rubromarginata:1.127499214):1.127662663,Mycena_zephirus:2.255161877):1.12791622):0.8465295681):1.059574363):2.650874831):1.594137727,((Mycena_galericulata:3.177017498,(Mycena_erubescens:1.588372698,((Mycena_plumipes:0.5294165554,Mycena_strobilicola:0.5294165554):0.5294561254,Mycena_leptocephala:1.058872681):0.529500017):1.5886448):3.17784339,Mycena_abramsii:6.354860888):3.179333698):1.595383069):2.235850129,(Mycena_pachyderma:6.681585731,Mycena_polyadelpha:6.681585731):6.683842053):2.238104932):7.853883441):11.84998609,((((Gliophorus_irrigatus:7.008245265,Gliophorus_laetus:7.008245265):7.016962045,((((((Hygrophorus_persoonii:1.999615545,((((Hygrophorus_pustulatus:0.399688808,(Hygrophorus_poetarum:0.1998236624,Hygrophorus_russula:0.1998236624):0.1998651456):0.3998170981,Hygrophorus_agathosmus:0.7995059062):0.3999138593,(Hygrophorus_unicolor:0.5996776818,Hygrophorus_eburneus:0.5996776818):0.5997420837):0.4000398223,(Hygrophorus_piceae:0.7997013748,Hygrophorus_pudorinus:0.7997013748):0.7997582129):0.4001559569):2.00120671,Hygrophorus_olivaceoalbus:4.000822255):2.001810104,(((Hygrophorus_korhonenii:1.500521041,Hygrophorus_odoratus:1.500521041):1.500559643,(Hygrophorus_arbustivus:1.500521035,Hygrophorus_cossus:1.500521035):1.500559649):1.500658875,Hygrophorus_discoxanthus:4.501739558):1.500892801):2.002772577,((Hygrophorus_lucorum:2.667815673,Hygrophorus_speciosus:2.667815673):2.668321806,Hygrophorus_hypothejus:5.336137479):2.669267458):2.004303149,(Haasiella_venustissima:5.003798521,Chromosera_lilacina:5.003798521):5.005909565):2.006129791,(((Arrhenia_lobata:3.002875885,(Chrysomphalina_chrysophylla:1.501418029,Arrhenia_acerosa:1.501418029):1.501457856):3.003104793,(Panaeolus_fimicola:3.002875875,(Panaeolus_semiovatus:1.501418024,Panaeolus_antillarum:1.501418024):1.501457852):3.003104802):3.003916576,Panellus_mitis:9.009897253):3.005940624):2.009369433):7.051690677,(((((((Hygrocybe_parvula:2.629793212,Hygrocybe_ceracea:2.629793212):2.629993471,Hygrocybe_insipida:5.259786683):2.630278761,(((Hygrocybe_citrina:1.972681635,Hygrocybe_marchii:1.972681635):1.972566928,Hygrocybe_constrictospora:3.945248563):1.972425214,(Hygrocybe_splendidissima:2.958869709,Hygrocybe_aurantiosplendens:2.958869709):2.958804067):1.972391668):2.630601512,Hygrocybe_reidii:10.52066696):2.632084113,(Hygrocybe_subminutula:6.572874306,((Hygrocybe_miniata:2.190274644,Hygrocybe_substrangulata:2.190274644):2.19079615,((Hygrocybe_quieta:1.46018791,Hygrocybe_mucronella:1.46018791):1.460426619,(Hygrocybe_phaeococcinea:1.460518237,((((Hygrocybe_citrinovirens:0.2921974638,Hygrocybe_obrussea:0.2921974638):0.292152602,Hygrocybe_subpapillata:0.5843500658):0.2920959798,Hygrocybe_helobia:0.8764460455):0.2920510719,(Hygrocybe_turunda:0.5842424596,Hygrocybe_cantharellus:0.5842424596):0.5842546578):0.2920211194):1.460096292):1.460456265):2.191803512):6.579876765):2.635888847,(Hygrocybe_punicea:7.887807617,Hygrocybe_coccinea:7.887807617):7.900832301):2.641149964,((Hygrocybe_calciphila:6.139648984,(Hygrocybe_chlorophana:3.069540965,Hygrocybe_mollis:3.069540965):3.070108019):6.142556417,((Hygrocybe_glutinipes:4.094672643,(Hygrocybe_acutoconica:2.047570703,(Hygrocybe_nigrescens:1.023868669,(Hygrocybe_conica:0.5119556319,Hygrocybe_spadicea:0.5119556319):0.5119130376):1.023702033):2.04710194):4.093575058,Hygrocybe_intermedia:8.188247701):4.0939577):6.147584481):2.647108105):7.098630384,Ampulloclitocybe_clavipes:28.17552837):7.131873873):12.03286975):8.182202949,((((((((Melanoleuca_curtipes:6.054861087,Melanoleuca_grammopodia:6.054861087):6.057076396,(Melanoleuca_humilis:6.056344682,((Tricholoma_acerbum:2.019002166,Hygrocybe_russocoriacea:2.019002166):2.018830052,(Tricholoma_sciodes:2.019002164,Amanita_caesarea:2.019002164):2.018830053):2.018512465):6.055592801):6.062134116,((((((((Inocybe_dunensis:2.015870963,((Inocybe_heimii:0.6718926987,((Inocybe_dulcamara:0.2239505421,(Inocybe_substraminipes:0.1119707703,Inocybe_squarrosoannulata:0.1119707703):0.1119797718):0.2239672081,Inocybe_agardhii:0.4479177502):0.2239749484):0.6719423151,(((Inocybe_bresadolae:0.3359207207,((Inocybe_pallida:0.1119653999,Inocybe_oblectabilis:0.1119653999):0.1119750376,Inocybe_decipiens:0.2239404375):0.1119802832):0.3359538868,(Cortinarius_miniatopus:0.3359321831,Cortinarius_variipes:0.3359321831):0.3359424244):0.3359732882,Inocybe_fraudans:1.007847896):0.3359871181):0.6720359489):2.016212651,((Inocybe_impexa:1.344014742,Inocybe_curvipes:1.344014742):1.344024337,(Inocybe_lanuginosa:1.34401475,Inocybe_leptophylla:1.34401475):1.344024329):1.344044535):2.016371643,((Inocybe_fibrosa:2.016132789,((Inocybe_nematoloma:0.672047979,Inocybe_egenula:0.672047979):0.6720458701,Inocybe_petiginosa:1.344093849):0.6720389395):2.016115165,(Inocybe_umbratica:2.016103843,Inocybe_brunneotomentosa:2.016103843):2.016144111):2.016207303):2.016652137,((Inocybe_mixtilis:2.688014554,((Leucoagaricus_melanotrichus:0.8959694161,Inocybe_hystrix:0.8959694161):0.8959858194,(((Inocybe_moelleri:0.447965268,(Inocybe_rufoalba:0.2239778112,Inocybe_haemacta:0.2239778112):0.2239874567):0.4479841001,Inocybe_corydalina:0.8959493681):0.4479951169,(Inocybe_pyriodora:0.6719656623,Inocybe_incarnata:0.6719656623):0.6719788227):0.4480107505):0.8960593189):2.688325675,(Inocybe_fuligineoatra:2.688081619,(Inocybe_tigrina:1.344020883,Inocybe_calospora:1.344020883):1.344060736):2.68825861):2.688767165):2.017380527,((((((Inocybe_maculipes:1.440071764,(Inocybe_subporospora:0.7200408185,Inocybe_melanopus:0.7200408185):0.7200309452):1.440030371,Inocybe_hirtella:2.880102134):1.440021476,Inocybe_fuscidula:4.320123611):1.440064534,((Inocybe_squarrosa:1.919880658,Inocybe_aeruginascens:1.919880658):1.919930864,((((Inocybe_langei:0.7678855762,Inocybe_griseolilacina:0.7678855762):0.7679042936,(Inocybe_glabripes:0.7678784274,(Inocybe_auricoma:0.3839324174,Inocybe_subnudipes:0.3839324174):0.38394601):0.7679114424):0.7679458728,(Inocybe_obscurobadia:1.151855462,Inocybe_lacera:1.151855462):1.15188028):0.7679850242,((((Inocybe_pseudoreducta:0.6142856423,(Inocybe_pusio:0.3071355225,Inocybe_cincinnata:0.3071355225):0.3071501198):0.6143219707,Inocybe_queletii:1.228607613):0.6143465344,Inocybe_leptocystis:1.842954147):0.6143709517,Inocybe_serotina:2.457325099):0.6143956676):0.7680907547):1.920376623):1.440418584,(Inocybe_asterospora:3.600069874,(Inocybe_praetervisa:1.799947768,((((Inocybe_rufofusca:0.3599719512,Inocybe_concinnula:0.3599719512):0.3599814286,Inocybe_saliceticola:0.7199533798):0.3599864447,(Inocybe_xanthomelas:0.5399639279,Mycena_acicula:0.5399639279):0.5399758965):0.359996026,((Inocybe_salicis:0.4799687201,Inocybe_rennyi:0.4799687201):0.4799797155,Inocybe_alnea:0.9599484356):0.4799874148):0.3600119176):1.800122106):3.600536854):1.440720983,(Inocybe_assimilata:4.320330614,(Inocybe_napipes:2.16010032,Inocybe_pseudohiulca:2.16010032):2.160230294):4.320997097):1.44116021):2.019039469,(((Inocybe_grammata:3.024289118,Inocybe_soluta:3.024289118):3.02455581,((Inocybe_amethystina:2.016103418,(Inocybe_catalaunica:1.0080396,Inocybe_subbrunnea:1.0080396):1.008063817):2.016204347,(Inocybe_glabrescens:2.01604021,((Inocybe_sindonia:0.6719855561,Inocybe_griseovelata:0.6719855561):0.6719987662,(((Inocybe_roseipes:0.3359776988,Inocybe_grammopodia:0.3359776988):0.3359897057,(Inocybe_appendiculata:0.3359777154,Inocybe_tenebrosa:0.3359777154):0.3359896891):0.3360031191,Inocybe_splendens:1.007970524):0.3360137988):0.6720558872):2.016267555):2.016537163):3.025552353,(((Inocybe_aurea:2.268355739,Inocybe_putilla:2.268355739):2.268426846,(((Inocybe_pseudoasterospora:1.134193862,Inocybe_acuta:1.134193862):1.134190856,Inocybe_stellatospora:2.268384717):1.13418809,(Inocybe_proximella:1.701277731,Inocybe_subcarpta:1.701277731):1.701295076):1.134209778):2.268591487,Inocybe_auricomella:6.805374072):2.269023209):3.027130109):2.020872602,((((((Inocybe_tabacina:2.016218471,Inocybe_fibrosoides:2.016218471):2.016313553,Inocybe_inodora:4.032532024):2.016483547,(Inocybe_decemgibbosa:3.024394971,Inocybe_vulpinella:3.024394971):3.0246206):2.016852116,(Inocybe_pruinosa:4.032341608,(((Inocybe_favrei:1.007983549,Inocybe_taxocystis:1.007983549):1.008026283,Inocybe_rivularis:2.016009833):1.00808423,((Inocybe_leucoloma:1.007977594,Inocybe_malenconii:1.007977594):1.008017785,(Inocybe_calida:1.007977599,Inocybe_glabrodisca:1.007977599):1.00801778):1.008098684):1.008247546):4.033526078):2.017612605,(((Inocybe_phaeoleuca:2.520443255,(Inocybe_ochroalba:1.260202105,Inocybe_tjallingiorum:1.260202105):1.26024115):2.520606234,Inocybe_godeyi:5.041049489):2.520889971,(Inocybe_paludinella:3.780785404,((Inocybe_castanea:1.260231925,Inocybe_sapinea:1.260231925):1.260256069,Inocybe_sambucina:2.520487994):1.26029741):3.781154056):2.521540831):2.01871325,(((Inocybe_flocculosa:3.024837391,Inocybe_giacomi:3.024837391):3.025097127,Inocybe_nitidiuscula:6.049934518):3.025629395,(Tricholoma_pseudonictitans:4.537711049,(Inocybe_pseudodestricta:2.268913891,((Inocybe_tarda:0.7563267294,Inocybe_exilis:0.7563267294):0.7563069338,Inocybe_rufuloides:1.512633663):0.7562802279):2.268797158):4.537852864):3.026629628):2.020206451):2.024066609,(((((Inocybe_geophylla:2.688855316,((Inocybe_posterula:0.8962729004,Inocybe_cryptocystis:0.8962729004):0.8962818236,Inocybe_phaeodisca:1.792554724):0.8963005917):2.689058585,Inocybe_whitei:5.377913901):2.68958553,(((Inocybe_quietiodor:2.016507306,Inocybe_cookei:2.016507306):2.016650264,((Inocybe_erubescens:1.344340397,Inocybe_adaequata:1.344340397):1.344383431,((Inocybe_ochracea:0.89623731,Inocybe_cervicolor:0.89623731):0.8962427656,(Inocybe_calamistrata:0.8962373279,Inocybe_bongardii:0.8962373279):0.8962427477):0.8962437517):1.344433743):2.016945534,Inocybe_maculata:6.050103104):2.017396327):2.691134955,Inocybe_relicina:10.75863439):2.692488947,(((Inocybe_mimica:3.361860706,(Inocybe_squamata:1.680903321,Inocybe_flavella:1.680903321):1.680957385):3.362130054,Inocybe_arenicola:6.72399076):3.362744235,((Inocybe_rimosa:3.362017345,(Inocybe_bulbosissima:1.681006193,Inocybe_melliolens:1.681006193):1.681011152):3.362092865,(Inocybe_perlata:3.361986444,Inocybe_obsoleta:3.361986444):3.362123766):3.362624785):3.364388338):2.695343268):2.027604998):6.092744778,(Gliophorus_psittacinus:12.12825953,(Phaeocollybia_festiva:6.063790855,Phaeocollybia_jennyae:6.063790855):6.06446867):12.13855685):6.108180235,(((((Galerina_pseudocerina:5.0465296,(Galerina_arctica:2.522986583,Galerina_clavata:2.522986583):2.523543018):5.049100756,Galerina_stordalii:10.09563036):5.052565143,((Flammulaster_carpophilus:5.046370661,Phaeomarasmius_erinaceus:5.046370661):5.048630981,(Tubaria_albostipitata:5.046673793,(Tubaria_dispersa:2.523228537,((Tubaria_conspersa:0.8410830476,(Tubaria_furfuracea:0.4205440362,Tubaria_praestans:0.4205440362):0.4205390113):0.8410640647,Tubaria_confragosa:1.682147112):0.8410814243):2.523445256):5.04832785):5.053193857):5.060843102,((Psilocybe_crobula:6.731989182,Psilocybe_inquilina:6.731989182):6.734717764,(Psilocybe_apelliculosa:6.731989183,Psilocybe_subviscida:6.731989183):6.734717763):6.742331655):5.071741079,(((Galerina_fallax:6.307729032,((Gymnopilus_picreus:2.102202155,(((Gymnopilus_hybridus:0.5255875086,Gymnopilus_penetrans:0.5255875086):0.5255672476,Gymnopilus_junonius:1.051154756):0.525539736,(Gymnopilus_decipiens:0.7883539531,Gymnopilus_odini:0.7883539531):0.7883405391):0.5255076628):2.102016484,(Galerina_paludosa:2.101154709,((((((Galerina_subcerina:0.2998969332,(Galerina_cephalotricha:0.1499315224,Galerina_mniophila:0.1499315224):0.1499654108):0.2999998407,Galerina_lubrica:0.599896774):0.3000792372,(Galerina_harrisonii:0.4499580655,Galerina_sphagnicola:0.4499580655):0.4500179457):0.3001862307,Galerina_calyptrata:1.200162242):0.3002601967,(Galerina_allospora:0.7501867411,Galerina_sphagnorum:0.7501867411):0.7502356975):0.3003390515,Galerina_hypnorum:1.80076149):0.3003932191):2.10306393):2.103510393):6.313404751,(Cystoderma_superbum:6.308891105,Phaeolepiota_aurea:6.308891105):6.312242678):6.3221269,((Agrocybe_pusiola:6.311371548,(((Gymnopilus_fulgens:1.577856618,Agrocybe_putaminum:1.577856618):1.577850592,(Agrocybe_pediades:1.577886517,(Agrocybe_praecox:0.7889517572,Agrocybe_firma:0.7889517572):0.7889347596):1.577820693):1.577786153,Agrocybe_arvalis:4.733493363):1.577878185):6.312769644,Galerina_pumila:12.62414119):6.319119491):6.337518997):5.094216932):6.157857903,((((Galerina_sideroides:7.275799631,Galerina_stylifera:7.275799631):7.282658487,(Pholiota_jahnii:7.280920533,((Pholiota_gummosa:2.428056811,((Pholiota_lundbergii:0.8095096134,Pholiota_squarrosa:0.8095096134):0.8094020685,(Pholiota_conissans:0.809509627,Pholiota_squarrosoides:0.809509627):0.8094020549):0.8091451291):2.426844235,(Pholiota_adiposa:2.427642699,(Pholiota_aurivella:1.213863242,Pholiota_limonella:1.213863242):1.213779457):2.427258347):2.426019487):7.277537585):7.28930865,((Psilocybe_azurescens:7.267194156,(((Naucoria_salicis:1.815975216,Naucoria_bohemica:1.815975216):1.816033194,((((Hebeloma_circinans:0.7262252053,Hebeloma_cylindrosporum:0.7262252053):0.7261948541,(Hebeloma_laterinum:0.7262252096,Hebeloma_sinuosum:0.7262252096):0.7261948498):0.7261334107,((Hebeloma_populinum:0.7258162303,(((Hebeloma_fragilipes:0.1813709158,((Hebeloma_fusisporum:0.06044244159,(Hebeloma_pallidoluctuosum:0.03021749349,Hebeloma_hetieri:0.03021749349):0.0302249481):0.06046012261,Hebeloma_hiemale:0.1209025642):0.06046835155):0.1814268373,(Hebeloma_perpallidum:0.1813650873,((((Hebeloma_helodes:0.03625918434,Hebeloma_pusillum:0.03625918434):0.0362680869,(Hebeloma_alpinum:0.03625906998,Hebeloma_ochroalbidum:0.03625906998):0.03626820126):0.03627385967,(Hebeloma_crustuliniforme:0.05439590352,Hebeloma_minus:0.05439590352):0.05440522739):0.03627926511,Hebeloma_eburneum:0.145080396):0.03628469131):0.1814326657):0.181502092,((Hebeloma_cavipes:0.1814413153,Hebeloma_vaccinum:0.1814413153):0.1814358787,Hebeloma_ammophilum:0.362877194):0.181422651):0.1815163853):0.726104964,(((Hebeloma_collariatum:0.3628097318,(Hebeloma_cistophilum:0.1813983983,(Galerina_tibiicystis:0.09069515785,Hebeloma_syrjense:0.09069515785):0.09070324046):0.1814113335):0.3628264705,(((Hebeloma_aestivale:0.1813218128,((Hebeloma_sacchariolens:0.06042700129,(Hebeloma_stenocystis:0.03020831194,Hebeloma_incarnatulum:0.03020831194):0.03021868935):0.06044251888,Hebeloma_leucosarx:0.1208695202):0.06045229268):0.1813815356,(Hebeloma_quercetorum:0.1813450763,Hebeloma_sinapizans:0.1813450763):0.1813582722):0.1814171015,((Hebeloma_atrobrunneum:0.1813418379,Hebeloma_nigellum:0.1813418379):0.1813549178,(((Hebeloma_versipelle:0.09065107937,Hebeloma_mesophaeum:0.09065107937):0.09066799201,Hebeloma_bruchetii:0.1813190714):0.09068184268,Hebeloma_psammophilum:0.2720009141):0.09069584171):0.1814236942):0.1815157523):0.3631241351,(Hebeloma_radicosum:0.5444106305,((Hebeloma_griseopruinatum:0.1814760074,Hebeloma_theobrominum:0.1814760074):0.1814728706,Hebeloma_vesterholtii:0.362948878):0.1814617525):0.544349707):0.3631608569):0.7266322757):0.7266880247,(((Inocybe_tricolor:0.7263273183,Inocybe_erinaceomorpha:0.7263273183):0.7263144141,Inocybe_armeniaca:1.452641732):0.726299333,Hebeloma_marginatulum:2.178941065):0.7263004294):0.7267669148):1.817263954,Naucoria_scolecina:5.449272364):1.817921792):7.277004426,(((((Pholiota_nameko:2.420878267,((Xeromphalina_cornui:0.8070360344,((Hygrophorus_persicolor:0.2690349978,Xeromphalina_cauticinalis:0.2690349978):0.2690142041,Xeromphalina_fraxinophila:0.5380492018):0.2689868325):0.8069118659,(Xeromphalina_brunneola:0.8069511174,Xeromphalina_campanella:0.8069511174):0.8069967828):0.8069303673):2.421000116,(Psilocybe_arcana:2.420712541,Psilocybe_cyanescens:2.420712541):2.421165842):2.422002035,((Galerina_atkinsoniana:2.420393931,(Galerina_minima:1.210137002,Galerina_vittiformis:1.210137002):1.210256929):2.420915121,(((((Galerina_badipes:0.8067596687,Galerina_jaapii:0.8067596687):0.8067811584,(Galerina_marginata:0.806774537,(Galerina_pseudomycenopsis:0.4033877384,Galerina_hygrophila:0.4033877384):0.4033867986):0.8067662901):0.8067848328,Galerina_pseudocamerina:2.42032566):0.8068346946,(Cortinarius_aleuriosmus:1.613512427,Cortinarius_glaucopus:1.613512427):1.613647928):0.8069692977,(Galerina_triscopa:2.016949918,Galerina_pruinatipes:2.016949918):2.017179735):0.8071793999):2.422571366):2.424424094,Pholiota_lucifera:9.688304512):2.426017123,((Galerina_nana:4.03544263,((Stagnicola_perplexa:1.344995451,Mythicomyces_corneipes:1.344995451):1.34500289,(Laccaria_tetraspora:1.344748402,((Laccaria_ohiensis:0.4480899544,(Laccaria_laccata:0.2239864901,((Laccaria_montana:0.07463974853,(Laccaria_bicolor:0.03731416627,Laccaria_pumila:0.03731416627):0.03732558226):0.07465972092,(Laccaria_tortilis:0.07463938762,(Laccaria_proxima:0.03731479265,Laccaria_amethystina:0.03731479265):0.03732459498):0.07466008182):0.07468702066):0.2241034643):0.4482924757,Laccaria_lateritia:0.8963824301):0.4483659721):1.34524994):1.345444288):4.037186302,((Lactocollybia_epia:2.690026225,Pholiota_scamba:2.690026225):2.690218307,((Pholiota_decussata:1.792952799,(Pholiota_brunnescens:0.8964833479,Pholiota_carbonaria:0.8964833479):0.8964694506):1.792938309,((((Pholiota_henningsii:0.7167315844,(((Pholiota_spumosa:0.1791569151,(Pholiota_lubrica:0.08957283233,Pholiota_lenta:0.08957283233):0.08958408276):0.1791803208,Pholiota_mixta:0.3583372358):0.1791928735,Pholiota_highlandensis:0.5375301093):0.1792014751):0.7168152229,((((Hypholoma_ericaeum:0.2865992904,(Hypholoma_capnoides:0.143294669,Hypholoma_fasciculare:0.143294669):0.1433046215):0.286618872,(Stropharia_hornemannii:0.2865659329,((Stropharia_rugosoannulata:0.0955073383,Stropharia_coronilla:0.0955073383):0.09551915063,(Stropharia_inuncta:0.09550362608,(Stropharia_caerulea:0.04774701784,Stropharia_aeruginosa:0.04774701784):0.04775660824):0.09552286285):0.09553944394):0.2866522295):0.2867026226,((Hypholoma_subericaeum:0.2866131436,Pholiota_subochracea:0.2866131436):0.2866251082,(Hypholoma_polytrichi:0.2865911862,(Hypholoma_myosotis:0.1432825296,(Hypholoma_dispersum:0.0716353501,Hypholoma_marginatum:0.0716353501):0.07164717953):0.1433086566):0.2866470656):0.2866825333):0.2868006852,(Leratiomyces_squamosus:0.5733764619,(Leratiomyces_ceres:0.2866909935,Leratiomyces_laetissimus:0.2866909935):0.2866854684):0.5733450083):0.2868253371):0.7171933464,((Naucoria_amarescens:0.7167240773,((Stropharia_melanosperma:0.2388609965,(Kuehneromyces_mutabilis:0.1194182041,((Phaeogalera_stagnina:0.03979823619,Psilocybe_subcoprophila:0.03979823619):0.03980540916,((Chromosera_cyanophylla:0.02652885418,Chromosera_citrinopallida:0.02652885418):0.02653713796,Deconica_xeroderma:0.05306599214):0.02653765321):0.03981455875):0.1194427924):0.2389044181,((Psilocybe_medullosa:0.1592453542,Psilocybe_silvatica:0.1592453542):0.1592447749,(((Psilocybe_cubensis:0.0796033953,((Psilocybe_semilanceata:0.02652811062,Galerina_salicicola:0.02652811062):0.02653638224,Psilocybe_stuntzii:0.05306449286):0.02653890244):0.07962138421,Psilocybe_fimetaria:0.1592247795):0.07962949903,Psilocybe_liniformans:0.2388542785):0.07963585058):0.1592752854):0.2389586627):0.7169161793,((Pluteus_atromarginatus:0.4778535521,Pluteus_salicinus:0.4778535521):0.4778383008,((((Pluteus_cervinus:0.1910565168,(((Pluteus_nanus:0.04774970039,Pluteus_hispidulus:0.04774970039):0.04776034183,(Pluteus_luctuosus:0.04774953761,Pluteus_pallidus:0.04774953761):0.0477605046):0.04776950705,Pluteus_brunneoradiatus:0.1432795493):0.04777696751):0.1911284015,Pluteus_alniphilus:0.3821849183):0.1911542507,(Pluteus_primus:0.286668233,Pluteus_pouzarianus:0.286668233):0.286670936):0.1911733098,((Pluteus_petasatus:0.2548403551,Pluteus_pseudorobertii:0.2548403551):0.2548399013,Pluteus_pellitus:0.5096802564):0.2548322223):0.1911793742):0.4779484037):0.7170998971):0.717521575,Pholiota_flavida:2.868261729):0.717629379):1.794353424):2.692384401):4.041692702):2.429876948):7.303568186):7.321911339,(Flammulaster_limulatus:14.55801508,((Agrocybe_dura:4.847301639,Agrocybe_vervacti:4.847301639):4.848769143,((((((((Psathyrella_melanthina:1.075695056,(Coprinopsis_krieglsteineri:0.5377411358,(((Coprinopsis_pachyderma:0.1343867586,(Coprinopsis_jonesii:0.06718550225,Coprinopsis_lagopides:0.06718550225):0.06720125632):0.1344261857,Coprinopsis_lagopus:0.2688129443):0.1344530611,Coprinopsis_xenobia:0.4032660053):0.1344751305):0.5379539203):1.076023088,(Coprinopsis_strossmayeri:1.075873937,(Coprinopsis_stangliana:0.5379401328,Coprinopsis_picacea:0.5379401328):0.5379338045):1.075844207):1.076112371,((((Coprinopsis_narcotica:0.6455001044,Coprinopsis_trispora:0.6455001044):0.6454942188,(Coprinopsis_sclerotiger:0.6455062334,(Coprinopsis_stercorea:0.322753794,Coprinopsis_laanii:0.322753794):0.3227524394):0.6454880898):0.6454638305,(Coprinopsis_semitalis:0.9682343735,Coprinopsis_spelaiophila:0.9682343735):0.9682237802):0.645448642,((Coprinopsis_ochraceolanata:0.8600956241,(((Coprinopsis_macrocephala:0.2149531754,Coprinopsis_martinii:0.2149531754):0.2149623466,((Coprinopsis_scobicola:0.1432783476,(Coprinopsis_pseudoradiata:0.0716337177,Coprinopsis_ammophilae:0.0716337177):0.07164462994):0.1433012404,((Coprinopsis_tectispora:0.09551478423,Coprinopsis_radiata:0.09551478423):0.09552796784,Coprinopsis_candidolanata:0.1910427521):0.09553683596):0.1433359339):0.2150373245,(((Coprinopsis_atramentaria:0.1612110791,Coprinopsis_acuminata:0.1612110791):0.1612255211,Coprinopsis_romagnesiana:0.3224366002):0.1612362485,((Coprinopsis_echinospora:0.1611985007,(Coprinopsis_rugosobispora:0.08059280469,Coprinopsis_phlyctidospora:0.08059280469):0.08060569604):0.1612278683,Coprinopsis_erythrocephala:0.322426369):0.1612464797):0.1612799978):0.2151427776):0.8606856068,(((Coprinopsis_sclerotiorum:0.4300196938,(Coprinopsis_urticicola:0.2149603747,((Coprinopsis_gonophylla:0.07163701967,Coprinopsis_episcopalis:0.07163701967):0.07164883657,((Coprinopsis_friesii:0.04775114341,Coprinopsis_pseudofriesii:0.04775114341):0.0477635744,Coprinopsis_phaeospora:0.09551471781):0.04777113843):0.07167451851):0.2150593191):0.4301934826,Coprinopsis_spilospora:0.8602131764):0.4302613237,(Coprinopsis_insignis:0.6452402764,Coprinopsis_cinerea:0.6452402764):0.6452342237):0.4303067308):0.8611255648):0.6459237195):1.076891013,(Coprinopsis_marcescibilis:2.152511125,(Coprinopsis_pannucioides:1.076342165,(Coprinopsis_cothurnata:0.5382071092,(Coprinopsis_pseudonivea:0.2691125447,Coprinopsis_nivea:0.2691125447):0.2690945645):0.538135056):1.07616896):2.152210403):1.076947606,((((Psathyrella_bipellis:1.075397211,(Psathyrella_cotonea:0.5376155577,(((((Psathyrella_effibulata:0.0895618897,(Psathyrella_orbitarum:0.04477654217,Psathyrella_calcarea:0.04477654217):0.04478534753):0.08958013052,(Psathyrella_amarescens:0.08956205227,(Laccaria_fraterna:0.04477629162,Psathyrella_pseudogracilis:0.04477629162):0.04478576065):0.08957996795):0.08960191413,Psathyrella_corrugis:0.2687439343):0.08961554381,Psathyrella_squamosa:0.3583594782):0.08962542681,Psathyrella_microrhiza:0.447984905):0.08963065275):0.5377816529):1.07558937,(((((Psathyrella_orbicularis:0.358324181,(Psathyrella_pennata:0.1791619957,((Psathyrella_fulvescens:0.05971662403,(Psathyrella_pseudocasca:0.02985441287,(Psathyrella_murcida:0.01492375797,Psathyrella_fagetophila:0.01492375797):0.0149306549):0.02986221116):0.05972486144,((Psathyrella_rubiginosa:0.03981127144,Psathyrella_pseudocorrugis:0.03981127144):0.03981810384,((((Psathyrella_sphagnicola:0.01592443687,(Psathyrella_rostellata:0.007960183763,Psathyrella_spintrigeroides:0.007960183763):0.007964253111):0.01592781118,(Psathyrella_cortinarioides:0.01592526239,(Psathyrella_artemisiae:0.007957658762,Psathyrella_fibrillosa:0.007957658762):0.007967603629):0.01592698567):0.01592603235,Psathyrella_flexispora:0.04777828041):0.01592552094,(Psathyrella_hirta:0.03185032934,((((Psathyrella_dicrani:0.006365409788,Psathyrella_seymourensis:0.006365409788):0.006373029383,(Psathyrella_scatophila:0.006367879289,(Psathyrella_sacchariolens:0.003180721985,Psathyrella_kitsiana:0.003180721985):0.003187157304):0.006370559882):0.006369726641,Psathyrella_umbrina:0.01910816581):0.006371391015,((Psathyrella_tenuicula:0.008489416313,Psathyrella_sphaerocystis:0.008489416313):0.008496766268,(Psathyrella_pervelata:0.008489659756,Psathyrella_gordonii:0.008489659756):0.008496522825):0.008493374246):0.006370772509):0.03185347201):0.01592557394):0.03981211019):0.05972051018):0.1791621853):0.3583271629,((Psathyrella_dunensis:0.2388388908,((Psathyrella_vernalis:0.07960284332,Psathyrella_obtusata:0.07960284332):0.07961437083,Psathyrella_senex:0.1592172141):0.07962167665):0.2388849081,(Psathyrella_olympiana:0.238848945,(Psathyrella_pertinax:0.1194186821,Psathyrella_piluliformis:0.1194186821):0.1194302628):0.2388748539):0.238927545):0.3584317791,(((Psathyrella_stercoraria:0.2687555665,Psathyrella_prona:0.2687555665):0.2687680336,Psathyrella_supernula:0.5375236001):0.2687761147,Psathyrella_vestita:0.8062997148):0.2687834081):0.3584882022,(((Coprinellus_ellisii:0.3583538121,Psathyrella_panaeoloides:0.3583538121):0.3583655425,(Psathyrella_fusca:0.3583538011,Psathyrella_tephrophylla:0.3583538011):0.3583655536):0.3583798459,(Coprinellus_hiascens:0.5374765611,((Psathyrella_pygmaea:0.1791216767,(Psathyrella_lutensis:0.08955072982,(Psathyrella_maculata:0.04477062545,Psathyrella_impexa:0.04477062545):0.04478010437):0.08957094689):0.1791654037,Psathyrella_reticulata:0.3582870804):0.1791894807):0.5376226394):0.3584721246):0.3586287796,(((((Psathyrella_mesobromionis:0.2986048512,Psathyrella_longicauda:0.2986048512):0.2986281388,(Psathyrella_typhae:0.2985919997,(Psathyrella_multipedata:0.149286704,Pterula_subulata:0.149286704):0.1493052957):0.2986409903):0.2986907915,(Psathyrella_clivensis:0.4479522968,Psathyrella_phegophila:0.4479522968):0.4479714847):0.2987339572,Psathyrella_fatua:1.194657739):0.2987615307,(Hemimycena_tortuosa:0.7467123251,(Psathyrella_spadiceogrisea:0.3733550853,Psathyrella_ammophila:0.3733550853):0.3733572398):0.7467069442):0.2987808355):0.3587864756):1.076652369,((Psathyrella_lacuum:1.075933166,(Psathyrella_candolleana:0.5379755658,Psathyrella_leucotephra:0.5379755658):0.5379576007):1.075864744,Psathyrella_badiophylla:2.15179791):1.07584104):1.07677596,(Coprinellus_verrucispermus:2.151692539,((Coprinellus_angulatus:0.7171292208,(Coprinellus_subimpatiens:0.3585716794,Coprinellus_sclerocystidiosus:0.3585716794):0.3585575414):0.7170682943,((Coprinellus_disseminatus:0.4778795504,((Coprinellus_bisporiger:0.1592712764,(Coprinellus_micaceus:0.07963298643,Coprinellus_truncorum:0.07963298643):0.07963828999):0.1592741832,((((Coprinellus_flocculosus:0.06368831195,Coprinellus_curtus:0.06368831195):0.06370013431,Coprinellus_heptemerus:0.1273884463):0.06370816754,(Coprinellus_radians:0.09554202429,Coprinellus_domesticus:0.09554202429):0.09555458952):0.06372047021,Coprinellus_xanthothrix:0.254817084):0.06372837558):0.1593340908):0.4780294945,((((Coprinellus_bisporus:0.191119624,Coprinellus_congregatus:0.191119624):0.1911265911,((Coprinellus_sassii:0.1273883108,(Coprinellus_subpurpureus:0.06368715059,(Coprinellus_brevisetulosus:0.03184086953,Coprinellus_pellucidus:0.03184086953):0.03184628105):0.06370116021):0.1274124208,((Coprinellus_impatiens:0.08492322838,Coprinellus_plagioporus:0.08492322838):0.08493355636,(Coprinellus_amphithallus:0.08492318908,Coprinellus_callinus:0.08492318908):0.08493359566):0.0849439469):0.1274454834):0.1911951679,Coprinellus_heterosetulosus:0.5734413829):0.1912169861,((Coprinellus_subdisseminatus:0.2548658113,(Coprinellus_velatopruinatus:0.1274257227,(Coprinellus_heterothrix:0.06370876497,Coprinellus_canistri:0.06370876497):0.06371695773):0.1274400886):0.2548914484,Coprinellus_marculentus:0.5097572596):0.2549011093):0.1912506759):0.4782884702):0.7174950243):2.152722371):1.077254224):1.078043861,(Psathyrella_variata:3.229618486,(Lacrymaria_glareosa:1.614765412,Lacrymaria_lacrymabunda:1.614765412):1.614853074):3.23009451):1.078335264,(Parasola_auricoma:3.769070699,(Parasola_megasperma:1.884705319,(Parasola_kuehneri:0.9424747804,((Parasola_hercules:0.3142010381,(Parasola_galericuliformis:0.1571031249,Parasola_leiocephala:0.1571031249):0.1570979132):0.3141701906,((Parasola_hemerobia:0.2094684929,Parasola_plicatilis:0.2094684929):0.2094598458,Parasola_lilatincta:0.4189283387):0.20944289):0.3141035517):0.9422305391):1.884365379):3.768977561):1.078601836,((Lyophyllum_decastes:2.871393044,Lyophyllum_loricatum:2.871393044):2.871916292,(Lyophyllum_shimeji:2.871393047,Lyophyllum_fumosum:2.871393047):2.871916289):2.873340761):1.079420685):4.861944295):14.61166303):7.363176408):6.220191745,((((((((Cystolepiota_sistrata:4.71221607,((Cortinarius_salor:1.570666758,Pholiota_astragalina:1.570666758):1.570766662,((Cortinarius_chrysolitus:1.047170953,Cortinarius_rubicundulus:1.047170953):1.047176249,(Cortinarius_aureifolius:1.047221431,(Cortinarius_helvolus:0.5236252786,Cortinarius_hinnuleus:0.5236252786):0.523596152):1.047125772):1.047086218):1.570782649):4.71365851,(Cortinarius_valgus:4.711536528,Cortinarius_illuminus:4.711536528):4.714338052):4.719329694,(((Cortinarius_subvalidus:3.534783806,Cortinarius_saginus:3.534783806):3.535312275,Cortinarius_norrlandicus:7.070096081):3.536422615,(Leucocoprinus_straminellus:5.302998495,(Cortinarius_caninus:2.651526555,(Cystolepiota_bucknallii:1.325775618,Cortinarius_anomalus:1.325775618):1.325750937):2.65147194):5.303520201):3.538685578):4.726888666,(Cortinarius_cruentus:9.424677176,(((Cortinarius_limonius:2.354933128,((Phaeocollybia_lugubris:0.7850882466,(Cortinarius_subtorvus:0.3925766235,((Cortinarius_moseri:0.1308667991,Inocybe_tetragonospora:0.1308667991):0.1308615349,Inocybe_pelargonium:0.2617283339):0.1308482896):0.3925116231):0.7849657102,(Cortinarius_porphyropus:0.7850477553,(Cortinarius_occidentalis:0.3925295569,Cortinarius_purpurascens:0.3925295569):0.3925181984):0.7850062015):0.7848791707):2.354674943,((Cortinarius_multiformis:1.569621733,Cortinarius_allutus:1.569621733):1.569766265,(Cortinarius_balteatoalbus:1.569542035,((Cortinarius_trivialis:0.5230317667,((Cortinarius_fennoscandicus:0.1742742346,((Cortinarius_mucosus:0.05807584064,Cortinarius_collinitus:0.05807584064):0.05809005203,(Inocybe_muricellata:0.05807595977,Cortinarius_stillatitius:0.05807595977):0.0580899329):0.05810834194):0.1743601744,(Cortinarius_septentrionalis:0.1743142434,Cortinarius_alpinus:0.1743142434):0.1743201656):0.1743973576):0.5232707601,(Cortinarius_majusculus:0.5232124654,((Cortinarius_foetens:0.1744228366,Cortinarius_albertii:0.1744228366):0.1744069779,Cortinarius_aureocalceolatus:0.3488298145):0.1743826509):0.5230900614):0.5232395082):1.569845964):1.570220072):2.355894325,((Cortinarius_semisanguineus:2.354015484,(Cortinarius_tubarius:1.176962064,Cortinarius_croceus:1.176962064):1.17705342):2.35445409,((((Cortinarius_albovariegatus:0.9413472696,((Galerina_hybrida:0.3137722338,Gymnopilus_sapineus:0.3137722338):0.3137708003,(Gymnopilus_bellulus:0.3137481074,(Gymnopilus_flavus:0.1568600325,((Cystolepiota_fumosifolia:0.05227981076,Gymnopilus_liquiritiae:0.05227981076):0.05228627259,(Gymnopilus_purpuratus:0.05227964255,Gymnopilus_dilepis:0.05227964255):0.0522864408):0.05229394915):0.1568880749):0.3137949267):0.3138042355):0.9414332858,((((Cortinarius_sommerfeltii:0.3764780105,((Cortinarius_sanguineus:0.1254742694,(Cortinarius_vitiosus:0.06273179819,Cortinarius_fervidus:0.06273179819):0.06274247118):0.1254958881,Cortinarius_malicorius:0.2509701575):0.125507853):0.3765506089,(Cortinarius_bataillei:0.3765126716,(Cortinarius_pratensis:0.1882537906,Cortinarius_cinnamomeus:0.1882537906):0.188258881):0.3765159477):0.3765755017,(Cortinarius_rubellus:0.5648021971,Cortinarius_orellanus:0.5648021971):0.564801924):0.3765904942,(Cortinarius_veregregius:0.7531135553,(Cortinarius_bulliardioides:0.3765600983,Cortinarius_subfloccopus:0.3765600983):0.376553457):0.7530810599):0.3765859402):0.9415511602,((((Cortinarius_bulbosus:0.5648109029,((Cortinarius_humicola:0.1882652099,(((Cortinarius_lucorum:0.04705796063,Cortinarius_fulvescens:0.04705796063):0.04706569508,(Cortinarius_inconspicuus:0.04705792053,Cortinarius_boulderensis:0.04705792053):0.04706573519):0.04707177205,((Cortinarius_bivelus:0.04706315567,((((Cortinarius_atropusillus:0.009407310592,Cortinarius_scotoides:0.009407310592):0.009415408011,(Cortinarius_comptulus:0.009407136847,Cortinarius_diasemospermus:0.009407136847):0.009415581755):0.009413178076,Cortinarius_scandens:0.02823589668):0.009413589666,(Cortinarius_saturatus:0.01882099919,(Cortinarius_praestigiosus:0.009407524606,((Cortinarius_oreobius:0.003132262173,(Cortinarius_laetissimus:0.001564622595,Cortinarius_rufostriatus:0.001564622595):0.001567639578):0.00313764309,Cortinarius_vernalis:0.006269905263):0.003137619343):0.009413474587):0.01882848715):0.009413669328):0.0470671201,Cortinarius_privignoides:0.09413027577):0.047065152):0.0470697821):0.1882824283,((Cortinarius_cagei:0.1255172073,Cortinarius_evernius:0.1255172073):0.125521378,(Hygrophorus_erubescens:0.1255213983,((((((Cortinarius_agathosmus:0.01792719571,Cortinarius_venustus:0.01792719571):0.01793347944,(Cortinarius_umbrinolens:0.01792747512,Cortinarius_torvus:0.01792747512):0.01793320004):0.01793372191,(Cortinarius_parvannulatus:0.02689496157,(Cortinarius_laniger:0.0134457564,(Cortinarius_helvelloides:0.006720617266,Cortinarius_phaeopygmaeus:0.006720617266):0.006725139131):0.01344920517):0.0268994355):0.0179327039,(Cortinarius_ionosmus:0.03586070444,(Cortinarius_brunneofulvus:0.01792724709,Cortinarius_disjungendus:0.01792724709):0.01793345734):0.03586639654):0.01793260765,((Cortinarius_traganus:0.0298865634,((Cortinarius_suberi:0.009960251186,((Cortinarius_aprinus:0.003318158622,Cortinarius_malachius:0.003318158622):0.003320304755,((Cortinarius_triformis:0.002208777441,Cortinarius_turgidus:0.002208777441):0.002215831525,((Cortinarius_armeniacus:0.001472075848,Cortinarius_alboviolaceus:0.001472075848):0.001481035278,(Cortinarius_balaustinus:0.001474286643,Cortinarius_biformis:0.001474286643):0.001478824483):0.00147149784):0.002213854411):0.003321787809):0.009963729805,(Cortinarius_tortuosus:0.00996081206,(((Cortinarius_vernus:0.002484517426,((Cortinarius_inops:0.0008281671603,Cortinarius_erythrinus:0.0008281671603):0.0008272318419,Cortinarius_helobius:0.001655399002):0.0008291184241):0.002493254662,(Cortinarius_saturninus:0.002486208486,Cortinarius_casimiri:0.002486208486):0.002491563602):0.002491628275,(Cortinarius_fusisporus:0.003731145047,(((((Cortinarius_paleaceus:0.0006325096125,Cortinarius_decipiens:0.0006325096125):0.0006164273462,Cortinarius_angelesianus:0.001248936959):0.0006123574202,Cortinarius_flexipes:0.001861294379):0.0006241338894,(Cortinarius_alnetorum:0.001244149635,Cortinarius_psammocephalus:0.001244149635):0.001241278633):0.0006313736359,(Cortinarius_albonigrellus:0.001555390083,(Cortinarius_pulchripes:0.0007723912926,Cortinarius_parevernius:0.0007723912926):0.0007829987906):0.001561411821):0.0006143431433):0.003738255316):0.002491411697):0.009963168931):0.009962582411):0.02988673163,(((Cortinarius_cinnabarinus:0.01493876872,Cortinarius_bulliardii:0.01493876872):0.01494442889,(Cortinarius_anthracinus:0.01493828892,Cortinarius_colus:0.01493828892):0.01494490868):0.01494554959,(Cortinarius_urbicus:0.02241238599,Cortinarius_canabarba:0.02241238599):0.0224163612):0.01494454784):0.02988641359):0.01793100934,Cortinarius_fuscoperonatus:0.107590718):0.01793068039):0.125517187):0.1255090528):0.1882632647):0.5647762922,((((Cortinarius_ammophilus:0.2258888776,(Cortinarius_ionophyllus:0.1129410298,Cortinarius_brunneus:0.1129410298):0.1129478479):0.2258973493,((Cortinarius_subturibulosus:0.1505873829,(Cortinarius_fulvoisabellinus:0.07529008246,Cortinarius_clarobrunneus:0.07529008246):0.07529730044):0.1505973383,Cortinarius_pauperculus:0.3011847213):0.1506015057):0.2259136583,((Cortinarius_ectypus:0.2258925791,(Cortinarius_pseudorubricosus:0.1129428545,Cortinarius_adustorimosus:0.1129428545):0.1129497246):0.2259042493,Cortinarius_heterosporus:0.4517968283):0.225903057):0.2259239604,(((Cortinarius_uraceus:0.2258901135,Cortinarius_rigidipes:0.2258901135):0.2258962287,(((Cortinarius_betuletorum:0.1129396368,Cortinarius_pholideus:0.1129396368):0.1129468178,Cortinarius_bovinus:0.2258864545):0.1129488505,Cortinarius_bibulus:0.3388353051):0.1129510371):0.2259061179,(((Cortinarius_zinziberatus:0.1694123554,Cortinarius_fuscobovinus:0.1694123554):0.1694177617,((Cortinarius_furvolaesus:0.112937491,Cortinarius_sordidemaculatus:0.112937491):0.1129451636,Cortinarius_neofurvolaesus:0.2258826546):0.1129474625):0.1694248885,((Cortinarius_roseoarmillatus:0.1694093231,(Cortinarius_diosmus:0.08470087868,(Cortinarius_pinigaudis:0.04234781374,(Cortinarius_suboenochelis:0.0211707956,Cortinarius_paragaudis:0.0211707956):0.02117701815):0.04235306494):0.08470844447):0.1694197998,Cortinarius_armillatus:0.338829123):0.1694258826):0.1694374545):0.2259313857):0.2259633493):0.564898278,Cortinarius_dilutus:1.694485473):0.564919906,(Cortinarius_badiovinaceus:1.129730062,(((Cortinarius_alpicola:0.2824452896,(Cortinarius_lebretonii:0.1412219972,Cortinarius_xanthocephalus:0.1412219972):0.1412232924):0.2824364449,Cortinarius_rigens:0.5648817344):0.2824271053,Lepiota_ignivolvata:0.8473088397):0.2824212222):1.129675317):0.5649263366):0.9417348715,(((((((Cortinarius_dionysae:0.4706289796,(Cortinarius_prasinus:0.2353086451,(Cortinarius_mirandus:0.1176496607,(((Cystolepiota_hetieri:0.02940729022,(Cortinarius_obtusus:0.01470093061,Cortinarius_pseudoduracinus:0.01470093061):0.01470635961):0.02941376866,(Cortinarius_acutus:0.02940798052,(Cortinarius_acutovelatus:0.0147013659,Cortinarius_incisus:0.0147013659):0.01470661462):0.02941307836):0.02941396568,Cortinarius_junghuhnii:0.08823502456):0.02941463619):0.1176589843):0.2353203345):0.4706485892,(Cortinarius_integerrimus:0.4706375325,Cortinarius_mucifluus:0.4706375325):0.4706400363):0.4706462159,((Cortinarius_pinophilus:0.4706236924,Cortinarius_eufulmineus:0.4706236924):0.4706292971,(((Cortinarius_elegantissimus:0.2352956128,Cortinarius_percomis:0.2352956128):0.2353074047,(Cortinarius_tabularis:0.235295509,Cortinarius_pini:0.235295509):0.2353075085):0.2353205586,Cortinarius_elegantior:0.7059235761):0.2353294134):0.4706707952):0.4706893809,((((Cortinarius_sulphurinus:0.3764995504,Cortinarius_guttatus:0.3764995504):0.3765087676,(Cortinarius_pseudoglaucopus:0.3764995966,Cortinarius_dibaphus:0.3764995966):0.3765087214):0.3765164784,(Cortinarius_glaucescens:0.5647577282,Cortinarius_cupreorufus:0.5647577282):0.5647670682):0.3765244892,((Cortinarius_rickenianus:0.5019804612,((Cortinarius_violaceipes:0.1673173207,Cortinarius_parasuaveolens:0.1673173207):0.1673285359,Cortinarius_piceae:0.3346458566):0.1673346046):0.5020201181,((Cortinarius_sublilacinopes:0.3346586589,Cortinarius_osmophorus:0.3346586589):0.3346683849,Cortinarius_caesiocinctus:0.6693270439):0.3346735355):0.5020487062):0.3765638801):0.4707636635,((((Cortinarius_subhygrophanus:0.4706375229,(Cortinarius_xanthosuavis:0.2353128193,(Cortinarius_insignibulbus:0.1176525987,Cortinarius_aurilicis:0.1176525987):0.1176602205):0.2353247037):0.4706584638,(Cortinarius_lustrabilis:0.4706375193,((Gerhardtia_incarnatobrunnea:0.1568727736,Gerhardtia_borealis:0.1568727736):0.1568810676,Ossicaulis_lignatilis:0.3137538412):0.156883678):0.4706584675):0.4706812293,(Cortinarius_osloensis:0.7059836159,(((((Cortinarius_cedretorum:0.1176560097,Cortinarius_suaveolens:0.1176560097):0.1176625226,(Cortinarius_orichalceus:0.1176559521,Cortinarius_aureofulvus:0.1176559521):0.1176625803):0.1176642495,((((Cortinarius_camphoratus:0.07059164067,(Cortinarius_delibutus:0.03529307251,Cortinarius_illibatus:0.03529307251):0.03529856817):0.07059744103,((Cortinarius_vulpinus:0.04705943744,Cortinarius_cumatilis:0.04705943744):0.0470640967,(Cortinarius_hercynicus:0.04705924009,Cortinarius_violaceus:0.04705924009):0.04706429405):0.04706554757):0.07059733082,(Cortinarius_olivascentium:0.1058901226,Cortinarius_dalecarlicus:0.1058901226):0.1058962899):0.07059770194,(Cortinarius_odoratus:0.1411885312,Cortinarius_olearioides:0.1411885312):0.1411955833):0.07059866739):0.1176670572,(Cortinarius_xanthochlorus:0.2353211265,Cortinarius_olivellus:0.2353211265):0.2353287125):0.1176685093,(Dendrocollybia_racemosa:0.2941613748,((((((((Cortinarius_gentianeus:0.03268239316,Cortinarius_volvatus:0.03268239316):0.03268958508,(Cortinarius_pseudocyanites:0.03268488519,(Cortinarius_sphagnophilus:0.01633921665,(Cortinarius_scaurus:0.008167352961,Cortinarius_montanus:0.008167352961):0.008171863692):0.01634566854):0.03268709305):0.03268482001,Cortinarius_saporatus:0.09805679826):0.03268405562,(Cortinarius_bolaris:0.06536695012,(Cortinarius_balteatocumatilis:0.03268143589,(((Cortinarius_citrinofulvescens:0.00816643522,(Cortinarius_tofaceus:0.004082344606,Cortinarius_callisteus:0.004082344606):0.004084090615):0.008171070003,Cortinarius_splendificus:0.01633750522):0.008173458801,(Cortinarius_albidus:0.01225320901,(Cortinarius_chrysomallus:0.006121471985,Cortinarius_saniosus:0.006121471985):0.00613173703):0.01225775501):0.008170471861):0.03268551424):0.06537390376):0.03268265296,((Cortinarius_arquatus:0.05447080291,Cortinarius_barbarorum:0.05447080291):0.0544733497,(((Cortinarius_platypus:0.02722937239,(((Cortinarius_spectabilis:0.006803885932,Cortinarius_subarquatus:0.006803885932):0.006808220651,Cortinarius_sodagnitus:0.01361210658):0.006808960001,Cortinarius_lilacinovelatus:0.02042106658):0.006808305808):0.02723719057,((Cortinarius_caerulescens:0.01815245262,Cortinarius_caesiocanescens:0.01815245262):0.01815685173,Cortinarius_caesiocortinatus:0.03630930435):0.01815725861):0.02723834367,((Cortinarius_meinhardii:0.02723070628,Cortinarius_splendens:0.02723070628):0.02723766406,(Cortinarius_caperatus:0.02723134664,Cortinarius_luhmannii:0.02723134664):0.0272370237):0.02723653629):0.02723924597):0.05447935424):0.0326853297,Cortinarius_catharinae:0.1961088365):0.03268366677,Cortinarius_humolens:0.2287925033):0.03268377745,((Cortinarius_ionochlorus:0.08715394236,Cortinarius_atrovirens:0.08715394236):0.08716148615,((Cortinarius_testaceofolius:0.05810069182,Cortinarius_hemitrichus:0.05810069182):0.05810878956,(Cortinarius_populinus:0.05810228829,((Cystoderma_jasonis:0.01936397626,(Cystoderma_carcharias:0.009679416437,(Cystoderma_amianthinum:0.004837504123,Cystoderma_subvinaceum:0.004837504123):0.004841912315):0.009684559821):0.01936974715,(Cortinarius_tubulipes:0.0193629433,Cortinarius_renidens:0.0193629433):0.01937078011):0.01936856488):0.05810719308):0.05810594714):0.08716085224):0.03268509406):0.2941569735):0.1176652676):0.7059936001):0.470694059,Cortinarius_alcalinophilus:1.882671275):0.4707055541):0.4708183877,(((Cortinarius_arcuatorum:0.7060282124,Cortinarius_gracilior:0.7060282124):0.7060216363,(((Cortinarius_tiliae:0.3529639113,(Cortinarius_varius:0.1764719816,((Cortinarius_argutus:0.05881803378,Cortinarius_paracephalixus:0.05881803378):0.05882517747,((Cortinarius_ophiopus:0.03920923902,Cortinarius_triumphans:0.03920923902):0.03921626755,Cortinarius_praestans:0.07842550656):0.03921770469):0.0588287704):0.1764919297):0.3529926455,(((Cortinarius_pseudonapus:0.1764697591,Cortinarius_pseudoarcuatorum:0.1764697591):0.1764770834,(((Cortinarius_violaceorubens:0.08822641987,Cortinarius_cyanites:0.08822641987):0.08823559137,Lepiota_sublaevigata:0.1764620112):0.08823929033,(Lepiota_erminea:0.1323460651,Lepiota_ochraceodisca:0.1323460651):0.1323552365):0.088245541):0.1765000585,(Cortinarius_variiformis:0.2647194368,(Cortinarius_caesiostramineus:0.132356413,Cortinarius_magicus:0.132356413):0.1323630238):0.2647274643):0.1765096558):0.3530532232,((Cortinarius_papulosus:0.3530147444,Cortinarius_inexspectatus:0.3530147444):0.3530091684,(Cortinarius_olidus:0.353014704,Cortinarius_cephalixus:0.353014704):0.3530092087):0.3529858673):0.3530400686):0.7060779441,(Cortinarius_fulvocitrinus:1.059080502,(Cortinarius_citrinus:0.5295440831,Cortinarius_flavovirens:0.5295440831):0.5295364185):1.059047291):0.7060674241):0.4708560526,((((((Cortinarius_claricolor:0.4706020061,(Cortinarius_superbus:0.235288338,((Cortinarius_subbalteatus:0.07842238712,Cortinarius_inamoenus:0.07842238712):0.07843113091,Cortinarius_nanceiensis:0.156853518):0.07843482001):0.2353136681):0.4706470543,(Cortinarius_infractus:0.4706135418,(Cortinarius_olivaceofuscus:0.2353004997,(Cortinarius_polaris:0.1176463388,Cortinarius_uliginosus:0.1176463388):0.1176541609):0.2353130421):0.4706355186):0.4706812782,((Cortinarius_sebaceus:0.4706303742,Cortinarius_turmalis:0.4706303742):0.4706328567,((Cortinarius_polymorphus:0.3137263984,(((Cortinarius_anserinus:0.07842091871,(Cortinarius_spilomeus:0.03920671953,Cortinarius_eucaeruleus:0.03920671953):0.03921419918):0.07843128688,Cortinarius_terpsichores:0.1568522056):0.07843539062,Cortinarius_camptoros:0.2352875962):0.07843880218):0.313764045,(Cortinarius_aquilanus:0.3137433787,Cortinarius_fulminoides:0.3137433787):0.3137470647):0.3137727875):0.4706671078):0.4707300153,(Cortinarius_crassus:0.9413386942,((Cortinarius_patibilis:0.313781055,(Cortinarius_violaceomaculatus:0.1568885415,Cortinarius_spadicellus:0.1568885415):0.1568925136):0.3137808589,Cortinarius_vacciniophilus:0.6275619139):0.3137767803):0.9413216598):0.4707419465,((((Cortinarius_obsoletus:0.4706452929,((Cortinarius_acidophilus:0.1568765683,Cortinarius_balteatus:0.1568765683):0.1568814444,((Cortinarius_sabuletorum:0.1045759193,((Cortinarius_kuehneri:0.03485363342,(Cortinarius_chamaesalicis:0.0174254073,(Cortinarius_largus:0.008708432315,Cortinarius_cyanobasalis:0.008708432315):0.008716974983):0.01742822612):0.03486103414,Cortinarius_lividoviolaceus:0.06971466756):0.03486125171):0.1045896908,Cortinarius_variicolor:0.2091656101):0.1045924026):0.1568872802):0.4706679115,Cortinarius_cliduchus:0.9413132044):0.4706697459,((((((Cortinarius_argenteolilacinus:0.2016973653,Cortinarius_riederi:0.2016973653):0.2017030547,((Cortinarius_causticus:0.1344605143,((Hebeloma_kuehneri:0.04481569037,Hebeloma_sarcophyllum:0.04481569037):0.04482239598,(Cortinarius_crystallinus:0.04481564776,Cortinarius_vibratilis:0.04481564776):0.04482243859):0.04482242792):0.1344691733,(Cortinarius_pluvius:0.1344617428,Cortinarius_pluviorum:0.1344617428):0.1344679447):0.1344707325):0.2017074475,(Cortinarius_natalis:0.3025445899,((((Cortinarius_fulvoincarnatus:0.0605028947,Cortinarius_selandicus:0.0605028947):0.06050914379,Cortinarius_nymphicolor:0.1210120385):0.0605099109,Cortinarius_vesterholtii:0.1815219494):0.06051057694,((Cortinarius_mairei:0.08067290642,Cortinarius_boudieri:0.08067290642):0.08067931177,Cortinarius_coerulescentium:0.1613522182):0.08068030815):0.06051206355):0.3025632777):0.2017159517,Hypholoma_radicosum:0.8068238193):0.2017184456,Cortinarius_variegatus:1.008542265):0.2017199202,Cortinarius_lepistoides:1.210262185):0.2017207652):0.4706926551,((Phaeomarasmius_rimulincola:0.6275461119,(Cortinarius_alnobetulae:0.3137718628,Cortinarius_odorifer:0.3137718628):0.3137742491):0.627541276,(((Cortinarius_citrinolilacinus:0.3137597764,Cortinarius_cisticola:0.3137597764):0.3137671273,Cortinarius_corrosus:0.6275269037):0.3137692474,(Cortinarius_napus:0.47062897,((Cortinarius_fulmineus:0.156866968,Cortinarius_xanthophyllus:0.156866968):0.1568779145,Cortinarius_claroflavus:0.3137448824):0.1568840876):0.4706671811):0.3137912369):0.6275882175):0.470726695):0.470810089,(Cortinarius_cotoneus:1.412100418,(Cortinarius_gentilis:0.7060484491,Cortinarius_venetus:0.7060484491):0.7060519691):1.412111971):0.47083888):0.4710153176):0.9424029866):2.357032822):2.35917478):9.447415764):4.7376266,(Inocybe_albovelutipes:11.79227793,((Fayodia_gracilipes:3.928295244,Leucopaxillus_giganteus:3.928295244):3.92916633,(((Pholiotina_sulcata:1.962910403,((Pholiotina_dasypus:0.6542593644,Conocybe_bispora:0.6542593644):0.6542711176,(Hebeloma_dunense:0.6542083181,(((Bolbitius_coprophilus:0.1635309627,Bolbitius_demangei:0.1635309627):0.1635443799,(Bolbitius_lacteus:0.163530979,Bolbitius_titubans:0.163530979):0.1635443635):0.1635607835,Bolbitius_reticulatus:0.490636126):0.1635721921):0.6543221639):0.6543799211):1.963323564,(Conocybe_coprophila:1.962040189,((Conocybe_incarnata:0.6536201224,(Conocybe_siennophylla:0.3267092372,((((((Conocybe_ambigua:0.0466328429,((Conocybe_pseudocrispa:0.0155393371,Conocybe_pilosella:0.0155393371):0.01554678828,(Conocybe_velutipes:0.01553954479,Conocybe_nigrescens:0.01553954479):0.01554658059):0.01554671752):0.04665287331,Conocybe_dunensis:0.09328571621):0.04666368181,((Conocybe_lenticulospora:0.04664222574,Conocybe_ochrostriata:0.04664222574):0.04665201313,Conocybe_fuscimarginata:0.09329423887):0.04665515915):0.0466773364,Conocybe_pallidospora:0.1866267344):0.04668666747,Conocybe_siliginea:0.2333134019):0.04669468563,(((Conocybe_anthracophila:0.06999043201,(Conocybe_inocybeoides:0.03498932329,(((Conocybe_rickenii:0.0087452662,(((Conocybe_crispella:0.002181092808,Conocybe_apala:0.002181092808):0.002188514229,(Conocybe_deliquescens:0.002183264367,Conocybe_crispa:0.002183264367):0.00218634267):0.002182230769,Conocybe_zeylanica:0.006551837806):0.002193428394):0.008744401441,Conocybe_intrusa:0.01748966764):0.00874856194,((Conocybe_cettoiana:0.008742999019,Conocybe_alboradicans:0.008742999019):0.008748191353,Conocybe_antipus:0.01749119037):0.008747039209):0.008751093712):0.03500110872):0.07000606068,Conocybe_dumetorum:0.1399964927):0.07000731435,(Conocybe_hornana:0.1050023756,Conocybe_elegans:0.1050023756):0.1050014315):0.07000428047):0.04670114965):0.3269108853):0.6538622587,((((Conocybe_microspora:0.2613905626,(Conocybe_enderlei:0.1306913087,Conocybe_tuxlaensis:0.1306913087):0.1306992539):0.2614036323,Conocybe_rickeniana:0.5227941949):0.26140805,((((Conocybe_farinacea:0.1567720806,Conocybe_singeriana:0.1567720806):0.1567994199,Conocybe_lobauensis:0.3135715005):0.1568256569,(Conocybe_subpubescens:0.2351688071,(Conocybe_pubescens:0.1175737043,Conocybe_macrospora:0.1175737043):0.1175951028):0.2352283503):0.1568862482,Conocybe_gigasperma:0.6272834057):0.1569188392):0.261583464,(((Conocybe_subxerophytica:0.2613447844,(((Conocybe_herbarum:0.06532004754,Conocybe_echinata:0.06532004754):0.06533025552,(Conocybe_brachypodii:0.06531989467,Conocybe_mesospora:0.06531989467):0.06533040839):0.06533937844,(Conocybe_semiglobata:0.09798176741,(((Inocybe_subrubescens:0.02448908197,Inocybe_margaritispora:0.02448908197):0.02449533448,Conocybe_tenera:0.04898441645):0.02449727653,(Conocybe_macrocephala:0.03673726338,(Conocybe_aurea:0.01836635016,((Conocybe_graminis:0.006118597492,Conocybe_juniana:0.006118597492):0.006124432296,Conocybe_sabulicola:0.01224302979):0.006123320375):0.01837091321):0.03674442961):0.02450007443):0.09800791409):0.06535510288):0.2614526875,Conocybe_subovalis:0.5227974719):0.2614857204,(Conocybe_bulbifera:0.3921470809,Conocybe_rostellata:0.3921470809):0.3921361114):0.2615025165):0.2616966722):0.6545578074):1.964193778):1.965145572,(Conocybe_filaris:2.945489681,Conocybe_aporos:2.945489681):2.945889858):1.966082035):3.934816357):11.81744161):4.748747152,(Cystodermella_cinnabarina:14.17300983,(Cystodermella_adnatifolia:7.086169495,Cystodermella_granulosa:7.086169495):7.086840336):14.18545686):4.762026376,(((((Hygrophorus_latitabundus:5.496385675,Volvopluteus_gloiocephalus:5.496385675):5.499689561,Volvariella_media:10.99607524):5.505960927,((((Pluteus_diettrichii:3.295762574,Pluteus_poliocnemis:3.295762574):3.296741455,Melanoleuca_albifolia:6.592504029):3.298508199,(Pluteus_umbrosus:4.944354363,((Pluteus_variabilicolor:1.647924346,Pluteus_roseipes:1.647924346):1.648072814,Pluteus_leoninus:3.29599716):1.648357203):4.946657865):3.301782158,(((Pluteus_semibulbosus:3.295012248,Pluteus_plautus:3.295012248):3.295989813,(Pluteus_insidiosus:3.29501225,Pluteus_thomsonii:3.29501225):3.295989811):3.298472091,(((Pluteus_romellii:2.471041377,Pluteus_aurantiorugosus:2.471041377):2.471508215,(Pluteus_podospileus:2.470961602,(Pluteus_phlebophorus:1.235407179,Pluteus_ephebeus:1.235407179):1.235554422):2.47158799):2.472749827,Pluteus_cinereofuscus:7.415299419):2.474174733):3.303320233):3.309241779):5.525585837,(Lyophyllum_favrei:11.00486015,Calocybe_gambosa:11.00486015):11.02276185):5.536794984,((Lepiota_tomentella:9.177827542,(Lepiota_pyrochroa:4.588652406,(Lepiota_subalba:2.294288085,Coprinopsis_geesterani:2.294288085):2.294364322):4.589175135):9.18182449,(Cystolepiota_icterina:9.170683451,(Lepiota_apatelia:4.581217219,((Coprinus_comatus:1.526062823,(Battarrea_phalloides:0.7630048238,(Coprinus_sterquilinus:0.3814929062,Montagnea_arenaria:0.3814929062):0.3815119176):0.7630579992):1.526232612,((((((((Chlorophyllum_olivieri:0.3388965773,Chlorophyllum_brunneum:0.3388965773):0.3389099939,(Lepiota_griseovirens:0.3388965116,Lepiota_pseudofelina:0.3388965116):0.3389100596):0.3389273938,((Agaricus_subrufescens:0.3388894703,(Leucoagaricus_medioflavoides:0.1694391377,Chlorophyllum_agaricoides:0.1694391377):0.1694503326):0.3389138769,Chlorophyllum_molybdites:0.6778033473):0.3389306177):0.3389670475,(Agaricus_campestris:0.6777201567,((((Agaricus_fuscofibrillosus:0.1354993936,(((Agaricus_cupreobrunneus:0.03387059059,Agaricus_aristocratus:0.03387059059):0.03387619872,Agaricus_macrocarpus:0.06774678931):0.03387628091,((Agaricus_comtulus:0.03387180498,Agaricus_semotus:0.03387180498):0.03387596749,(Agaricus_abruptibulbus:0.03387199982,(((Agaricus_osecanus:0.008463886335,(Agaricus_sylvicola:0.004230295681,(Agaricus_sylvaticus:0.00211073256,Agaricus_benesii:0.00211073256):0.002119563122):0.004233590653):0.008469433125,Agaricus_augustus:0.01693331946):0.008470482515,(Agaricus_arvensis:0.01270023797,((Agaricus_luteomaculatus:0.004230149724,(Agaricus_dulcidulus:0.002111624459,Agaricus_brunneolus:0.002111624459):0.002118525265):0.004233871564,(Agaricus_bresadolanus:0.004231797838,Agaricus_lanipes:0.004231797838):0.004232223451):0.00423621668):0.01270356401):0.008468197849):0.03387577265):0.03387529774):0.03387632335):0.1355079315,((((((Agaricus_subperonatus:0.0387017318,Agaricus_bitorquis:0.0387017318):0.03870975885,Agaricus_devoniensis:0.07741149066):0.03871033566,(Agaricus_subfloccosus:0.05805630678,Agaricus_bisporus:0.05805630678):0.05806551953):0.03871497533,(((Agaricus_xanthodermus:0.03870313197,(Agaricus_iodosmus:0.01934857954,Agaricus_placomyces:0.01934857954):0.01935455242):0.03870869865,Agaricus_pseudopratensis:0.07741183062):0.03871199273,Agaricus_hondensis:0.1161238233):0.03871297831):0.03872020899,(Agaricus_gennadii:0.09677332888,Agaricus_pequinii:0.09677332888):0.09678368176):0.03872418814,Agaricus_bohusii:0.2322811988):0.03872612628):0.1355513525,((Agaricus_moelleri:0.1355128628,Agaricus_moellerianus:0.1355128628):0.1355222624,Agaricus_porphyrocephalus:0.2710351252):0.1355235523):0.1355724034,(Agaricus_depauperatus:0.2710609445,(Agaricus_phaeolepidotus:0.1355272752,Agaricus_langei:0.1355272752):0.1355336693):0.2710701364):0.1355890757):0.6779808558):0.3390863017,Chlorophyllum_hortense:1.694787314):0.3391267157,(((Leucoagaricus_georginae:0.5083947756,(Leucoagaricus_tener:0.2541946495,Leucoagaricus_serenus:0.2541946495):0.254200126):0.5084012915,(Leucoagaricus_crystallifer:0.5083957913,((Leucoagaricus_littoralis:0.1694619857,Leucoagaricus_rubrotinctus:0.1694619857):0.1694671169,Leucoagaricus_sublittoralis:0.3389291026):0.1694666887):0.5084002758):0.5084075507,(((Leucocoprinus_brebissonii:0.381148089,(Leucocoprinus_birnbaumii:0.190563808,(Leucocoprinus_fragilissimus:0.0952768865,Leucoagaricus_pilatianus:0.0952768865):0.09528692152):0.190584281):0.381189405,(((Leucoagaricus_nympharum:0.1905096421,(Leucoagaricus_subcretaceus:0.09524238435,(Leucoagaricus_leucothites:0.04761580793,Leucoagaricus_gaillardii:0.04761580793):0.04762657642):0.09526725771):0.1905656691,(Leucoagaricus_cinerascens:0.1905281649,Leucocoprinus_cepistipes:0.1905281649):0.1905471463):0.1906109442,(Leucoagaricus_ionidicolor:0.2858346827,Leucoagaricus_croceovelutinus:0.2858346827):0.2858515727):0.1906512387):0.3813957402,((Leucocoprinus_cretaceus:0.3812371345,Leucoagaricus_sericifer:0.3812371345):0.3812447339,(Leucoagaricus_americanus:0.3812371373,Leucoagaricus_meleagris:0.3812371373):0.3812447311):0.3812513659):0.3814703835):0.5087104121):0.3393494996,Cortinarius_assiduus:2.373263529):0.3394060437,((((Lepiota_helveola:0.5423973028,Lepiota_brunneoincarnata:0.5423973028):0.5423969345,(Lepiota_boudieri:0.5423103093,((Melanophyllum_eyrei:0.1807294132,(((Lepiota_clypeolarioides:0.04517350046,Echinoderma_asperum:0.04517350046):0.04518019698,(Cystolepiota_seminuda:0.04517233161,(Cystolepiota_cystophora:0.02258295575,Melanophyllum_haematospermum:0.02258295575):0.02258937586):0.04518136584):0.04518534386,(Lepiota_elaiophylla:0.06776433585,(((((Lepiota_grangei:0.0112888186,Lepiota_cortinarius:0.0112888186):0.01129504004,Lepiota_clypeolaria:0.02258385864):0.01129363255,Lepiota_magnispora:0.03387749119):0.01129581761,(Cystolepiota_pulverulenta:0.02258391676,Lepiota_fuscovinacea:0.02258391676):0.02258939203):0.01129620197,(((Lepiota_subgracilis:0.01411366797,Lepiota_pseudolilacea:0.01411366797):0.01411823095,(Lepiota_forquignonii:0.01411299446,((Lepiota_echinella:0.004705593324,(Lepiota_subincarnata:0.002349681304,Lepiota_felina:0.002349681304):0.00235591202):0.004701694954,Lepiota_xanthophylla:0.009407288278):0.004705706179):0.01411890446):0.01411746525,(Lepiota_psalion:0.02117201485,Lepiota_cristata:0.02117201485):0.02117734932):0.01412014659):0.01129482508):0.06777470545):0.04519037187):0.1807735879,(Lepiota_lilacea:0.1807345876,((Lepiota_speciosa:0.06023584577,(Lepiota_ochraceofulva:0.03011444743,Lepiota_cristatoides:0.03011444743):0.03012139834):0.06024683751,Lepiota_hymenoderma:0.1204826833):0.06025190435):0.1807684134):0.1808073082):0.542483928):0.5425307137,((Lepiota_castanea:0.5424585962,(Lepiota_pilodes:0.2712345688,Lepiota_cingulum:0.2712345688):0.2712240274):0.5424120441,(Leucoagaricus_barssii:0.542387837,(((Cortinarius_rapaceus:0.1355748351,Cortinarius_talus:0.1355748351):0.1355776306,((Descolea_antarctica:0.09036859538,(Psilocybe_caerulipes:0.04517954978,Agrocybe_rivulosa:0.04517954978):0.0451890456):0.09037942803,(((Rugosomyces_carneus:0.04517737314,Rugosomyces_obscurissimus:0.04517737314):0.04518424788,((((Tricholoma_equestre:0.01806647964,Tricholoma_frondosae:0.01806647964):0.01807292383,Tricholoma_portentosum:0.03613940347):0.01807372027,(Tricholoma_inamoenum:0.02710370264,(Tricholoma_bufonium:0.0135484075,Tricholoma_sulphureum:0.0135484075):0.01355529513):0.0271094211):0.01807284789,(Tephrocybe_platypus:0.03613863896,(Hygrophorus_camarophyllus:0.0180658694,Tephrocybe_coracina:0.0180658694):0.01807276956):0.03614733266):0.01807564939):0.04519148953,Cortinarius_subtortus:0.1355531106):0.04519491286):0.09040444233):0.1356157018,(Hygrophorus_hedrychii:0.2033866028,Hygrophorus_chrysodon:0.2033866028):0.2033815647):0.1356196694):0.5424828033):0.5424543108):0.5425893024,((Lepiota_parvannulata:0.7232452978,Cystolepiota_adulterina:0.7232452978):0.7232581116,(Macrolepiota_procera:0.7231705779,((Macrolepiota_permixta:0.2410358992,Macrolepiota_fuliginosa:0.2410358992):0.2410409532,(Macrolepiota_excoriata:0.2410062485,(((Macrolepiota_gracilenta:0.0602377478,Macrolepiota_konradii:0.0602377478):0.06024932592,Macrolepiota_prominens:0.1204870737):0.06025620524,Macrolepiota_mastoidea:0.1807432789):0.0602629695):0.2410706039):0.2410937256):0.7233328315):0.723410844):0.5427553198):0.3396258617):1.528921784):4.589466233):9.188968581):9.204764953):5.556076083):4.798391123,(((Phaeocollybia_christinae:9.45461265,(Simocybe_sumptuosa:4.726130634,Simocybe_centunculus:4.726130634):4.728482016):9.464801153,Simocybe_reducta:18.9194138):9.474920813,(Inocybe_fastigiella:14.17986331,((Inocybe_umbrinofusca:4.722260546,(Inocybe_fuscomarginata:2.360662529,(Inocybe_leucoblema:1.180219293,Inocybe_gymnocarpa:1.180219293):1.180443236):2.361598017):4.725720976,((Inocybe_terrigena:3.148082881,Inocybe_fulvipes:3.148082881):3.149051596,Inocybe_arthrocystis:6.297134477):3.150847045):4.731881789):14.21447131):9.524549575):4.834162069):6.327708543,(((((Gamundia_leucophylla:8.077498715,Myxomphalia_maura:8.077498715):8.089331155,((((((((Melanoleuca_oreina:1.794444899,Melanoleuca_polioleuca:1.794444899):1.794425063,Melanoleuca_friesii:3.588869962):1.794431629,(Melanoleuca_robusta:2.691149231,(Melanoleuca_subpulverulenta:1.345246869,((((Lepista_sordida:0.2689382031,Melanoleuca_exscissa:0.2689382031):0.2689808807,(Tricholoma_columbetta:0.2689382137,Melanoleuca_bataillei:0.2689382137):0.26898087):0.269060256,Melanoleuca_heterocystidiosa:0.8069793397):0.2691135472,Melanoleuca_nivea:1.076092887):0.2691539816):1.345902363):2.69215236):1.794946499,Melanoleuca_cinereifolia:7.17824809):1.795232944,(Melanoleuca_subalpina:4.486357223,Melanoleuca_strictipes:4.486357223):4.487123811):1.795869704,((Melanoleuca_substrictipes:3.588219611,Melanoleuca_iris:3.588219611):3.588773895,(((((Melanoleuca_decembris:1.194820464,(((Melanoleuca_pseudoluscina:0.2984965336,(Melanoleuca_rasilis:0.1492253079,Melanoleuca_phaeopodia:0.1492253079):0.1492712256):0.2986382861,(Melanoleuca_microcephala:0.2985385355,Melanoleuca_brevipes:0.2985385355):0.2985962841):0.2987920949,Melanoleuca_stridula:0.8959269146):0.2988935496):1.195852763,((Melanoleuca_turrita:0.7968754928,Melanoleuca_melaleuca:0.7968754928):0.7968857851,(Delicatula_integrella:0.7968754967,Melanoleuca_arcuata:0.7968754967):0.7968857813):0.7969119492):1.19619472,Melanoleuca_paedida:3.586867947):1.196453944,Melanoleuca_graminicola:4.783321891):1.196696536,Melanoleuca_robertiana:5.980018427):1.196975079):3.592357232):1.797693733,Melanoleuca_verrucipes:12.56704447):1.798781373,Aphroditeola_olida:14.36582584):1.801004025):8.129191162,((((Tricholomella_constricta:4.845145827,((((Clitocybe_festiva:0.9693130711,(Clitocybe_odora:0.4847305364,(Clitocybe_agrestis:0.24238664,Clitocybe_phyllophila:0.24238664):0.2423438964):0.4845825347):0.9689849324,Clitocybe_dryadicola:1.938298003):0.9688746135,((Collybia_cookei:0.9690054405,Collybia_tuberosa:0.9690054405):0.9690541133,Collybia_cirrhata:1.938059554):0.9691130632):0.9689299175,Entoloma_strigosissimum:3.876102535):0.9690432923):4.846513579,((Rugosomyces_naucoria:3.228346305,Hypsizygus_ulmarius:3.228346305):3.229209803,((((Clitocybe_quercina:1.29059184,((Clitocybe_favrei:0.4300366797,((Clitocybe_nebularis:0.143319165,Clitocybe_robusta:0.143319165):0.1433286167,(Entoloma_atrosericeum:0.1432938251,(Hygrophorus_marzuolus:0.07163316335,(Clitocybe_amarescens:0.03581042389,Clitocybe_metachroa:0.03581042389):0.03582273945):0.07166066175):0.1433539565):0.143388898):0.4302389331,Clitocybe_ditopa:0.8602756128):0.430316227):1.291138851,Clitocybe_brumalis:2.581730691):1.291388994,(Lepista_nuda:1.93655389,((Clitocybe_paxillus:0.6455321996,Clitocybe_fragrans:0.6455321996):0.6455166823,Clitocybe_rivulosa:1.291048882):0.645505008):1.936565795):1.291688834,(((Tephrocybe_rancida:1.290773135,Tephrocybe_anthracophila:1.290773135):1.290874412,(((((Lyophyllum_aemiliae:0.4302153689,Lyophyllum_transforme:0.4302153689):0.4302279722,Lyophyllum_deliberatum:0.8604433411):0.4302400768,(Lyophyllum_crassifolium:0.6453278841,Lyophyllum_amariusculum:0.6453278841):0.6453555338):0.4302690637,(Lyophyllum_pseudosinuatum:0.860437882,((Lyophyllum_rhopalopodium:0.286800248,Lyophyllum_infumatum:0.286800248):0.2868134601,Lyophyllum_paelochroum:0.5736137081):0.2868241739):0.8605145997):0.4303242301,Lyophyllum_semitale:2.151276712):0.4303708343):1.291366811,(Hypsizygus_tessulatus:1.93638651,Entoloma_cuspidiferum:1.93638651):1.936627847):1.291794162):1.292747588):3.234103299):4.855736082,(Leucocybe_connata:7.272459445,((Clitocybe_vibecina:2.424142824,(Entoloma_rhodocylix:1.212079906,Clitocybe_foetens:1.212079906):1.212062918):2.424095059,(Clitopilus_passeckerianus:2.424125505,Clitocybe_truncicola:2.424125505):2.424112378):2.424221562):7.274936043):4.862767204,((((Clitopilus_geminus:3.875577551,(Catathelasma_imperiale:1.937611092,Rhodocybe_roseiavellanea:1.937611092):1.937966459):3.877083137,((((Clitocella_fallax:1.551326301,(Clitocella_popinalis:0.7757036358,Clitocella_mundula:0.7757036358):0.775622665):1.551017834,((Clitopilus_scyphoides:1.034450544,(Clitopilus_prunulus:0.517277913,Clitopilus_cystidiatus:0.517277913):0.5171726311):1.034081879,Clitopilus_hobsonii:2.068532423):1.033811712):1.550129649,Clitopilopsis_hirneola:4.652473784):1.549985101,Entoloma_turci:6.202458885):1.550201803):3.877927673,(Rhodophana_nitellina:5.810617761,(((Entoloma_plebejum:1.4519364,Entoloma_sphagneti:1.4519364):1.45206775,(Entocybe_nitida:1.451936414,Entocybe_turbida:1.451936414):1.452067737):1.452437444,((((((((((Entoloma_mougeotii:0.3957330889,(Entoloma_griseocyaneum:0.1978571884,(Entoloma_incanum:0.09892376849,Entoloma_poliopus:0.09892376849):0.09893341995):0.1978759005):0.3957702477,(((Entoloma_querquedula:0.1978504913,Entoloma_caesiocinctum:0.1978504913):0.197864973,Entoloma_serrulatum:0.3957154643):0.1978753946,((Entoloma_atrocoeruleum:0.1978465104,Entoloma_exile:0.1978465104):0.1978619937,(Entoloma_mutabilipes:0.1978465546,Entoloma_pseudocoelestinum:0.1978465546):0.1978619495):0.1978823548):0.1979124777):0.395887953,(Entoloma_nitens:0.5936926995,Entoloma_henricii:0.5936926995):0.5936985902):0.3959275343,((Entoloma_fuscotomentosum:0.5277772901,Entoloma_jubatum:0.5277772901):0.5277765693,(Entoloma_indutoides:0.5277773119,Entoloma_excentricum:0.5277773119):0.5277765474):0.5277649646):0.3959452361,((Entoloma_euchroum:0.6596442712,(((Entoloma_tjallingiorum:0.1648930694,Entoloma_alnetorum:0.1648930694):0.1649065403,Entoloma_lampropus:0.3297996097):0.1649156638,(Hygrophorus_nemoreus:0.2473513724,Hygrophorus_penarius:0.2473513724):0.247363901):0.1649289977):0.6597463774,(Entoloma_undulatosporum:0.6596362907,(((Entoloma_undatum:0.1648820964,(Entoloma_byssisedum:0.0824357602,Entoloma_cremeoalbum:0.0824357602):0.08244633623):0.1649050372,Entoloma_lepidissimum:0.3297871336):0.1649186876,Entoloma_parasiticum:0.4947058212):0.1649304695):0.6597543578):0.6598734115):0.3960618846,(((Entoloma_sericeum:0.5937402721,((Entoloma_cephalotrichum:0.1978892378,((Entoloma_defibulatum:0.0659561425,Entoloma_conferendum:0.0659561425):0.06596471904,Entoloma_graphitipes:0.1319208615):0.06596837631):0.1979107678,((Entoloma_hebes:0.1319181593,((Entoloma_vindobonense:0.04396562427,(Entoloma_cetratum:0.02197924321,(Entoloma_tibiicystidiatum:0.01098651413,Entoloma_hirtipes:0.01098651413):0.01099272908):0.02198638106):0.04397562237,Entoloma_juncinum:0.08794124664):0.04397691261):0.1319384822,Entoloma_clandestinum:0.2638566414):0.1319433643):0.1979402664):0.5938468488,(Entoloma_callichroum:0.593796195,Entoloma_dichroum:0.593796195):0.5937909259):0.5938665769,(Entoloma_allochroum:0.8907357408,(Entoloma_coelestinum:0.4453690488,Entoloma_anatinum:0.4453690488):0.445366692):0.890717957):0.5938722469):0.39612502,((Entoloma_versatile:0.9238459082,Entoloma_araneosum:0.9238459082):0.9238506677,((Entoloma_costatum:0.615948258,(Entoloma_infula:0.3079810331,Entoloma_fernandae:0.3079810331):0.307967225):0.6158919628,Entoloma_tenellum:1.231840221):0.6158563551):0.9237543887):0.3961195041,Entoloma_kuehnerianum:3.167570469):0.3961513878,(((((((((Entoloma_madidum:0.356222171,(Entoloma_luteobasis:0.1781015564,Entoloma_bloxamii:0.1781015564):0.1781206146):0.3562726865,Entoloma_prunuloides:0.7124948576):0.3563062171,Entoloma_sinuatum:1.068801075):0.3563353844,(Entoloma_sordidulum:0.7125585308,Entoloma_majaloides:0.7125585308):0.7125779281):0.3563647561,(Entoloma_rhodopolium:0.8907397964,Entoloma_politum:0.8907397964):0.8907614186):0.3563909249,((Entoloma_caccabus:0.7126182209,Entoloma_transvenosum:0.7126182209):0.7126316186,((Entoloma_rimulosum:0.4750802731,(Entoloma_venosum:0.2375377166,Entoloma_sericatum:0.2375377166):0.2375425566):0.47508388,Entoloma_myrmecophilum:0.9501641531):0.4750856864):0.7126423004):0.3564160957,(Entoloma_inusitatum:1.247132982,Entoloma_alpicola:1.247132982):1.247175254):0.3564445118,(Entoloma_subradiatum:1.425346793,Entoloma_lividoalbum:1.425346793):1.425405955):0.3564790016,(Entoloma_aprile:1.603681713,(((Entoloma_niphoides:0.4009623542,(Entoloma_clypeatum:0.2004845623,Entoloma_sepium:0.2004845623):0.200477792):0.400927614,Entoloma_ameides:0.8018899682):0.4009028397,Entoloma_saundersii:1.202792808):0.4008889048):1.603550036):0.3564901076):0.3963252825,Entoloma_sarcitum:3.960047139):0.3963944553):1.454176167):5.819970599):3.884805601,((Tephrocybe_confusa:5.166456026,Entoloma_caeruleopolitum:5.166456026):5.170112975,(((Melanoleuca_cognata:2.583640846,((((Panaeolus_rickenii:0.5168926876,(Panaeolus_papilionaceus:0.2584603482,Panaeolus_alcis:0.2584603482):0.2584323394):0.516789733,(Panaeolus_acuminatus:0.5168524421,Panaeolus_olivaceus:0.5168524421):0.5168299785):0.5166889473,Panaeolus_cyanescens:1.550371368):0.5166399585,Gliophorus_reginae:2.067011326):0.51662952):2.583274444,Pseudoomphalina_kalchbrenneri:5.166915291):2.583966377,((Leucopaxillus_alboalutaceus:2.583902513,((Leucopaxillus_albissimus:0.8614954617,(Leucopaxillus_paradoxus:0.4307746876,Leucopaxillus_cerealis:0.4307746876):0.4307207741):0.861304496,(Leucopaxillus_gentianeus:0.8614296645,Leucopaxillus_tricolor:0.8614296645):0.8613702932):0.8611025552):2.582995864,(((Chromosera_xanthochroa:1.290788837,((((Tricholoma_viridilutescens:0.2579534024,((Tricholoma_terreum:0.08596239618,((Tricholoma_scalpturatum:0.02864706776,(Tricholoma_triste:0.01432012554,Tricholoma_cingulatum:0.01432012554):0.01432694221):0.02865499592,Tricholoma_argyraceum:0.05730206368):0.0286603325):0.08598934375,Tricholoma_arvernense:0.1719517399):0.08600166243):0.2580260105,((Tricholoma_pardinum:0.1719861796,Tricholoma_filamentosum:0.1719861796):0.1719899808,((Tricholoma_tridentinum:0.1146455823,(Tricholoma_batschii:0.05731763163,((Mycenella_salicina:0.01910098257,Mycenella_bryophila:0.01910098257):0.01910784,(Tricholoma_fracticum:0.01910131732,Tricholoma_subannulatum:0.01910131732):0.01910750525):0.01910880907):0.05732795065):0.1146650612,(Tricholoma_ustale:0.1146557665,(((Tricholoma_imbricatum:0.02866132161,Tricholoma_fulvum:0.02866132161):0.02866663691,(Tricholoma_albobrunneum:0.02866334281,(((Tricholoma_pessundatum:0.007162714328,(Tricholoma_robustum:0.003576655614,Tricholoma_populinum:0.003576655614):0.003586058714):0.007166819269,Tricholoma_aurantium:0.0143295336):0.007166217985,(Tricholoma_ustaloides:0.01074494078,Tricholoma_focale:0.01074494078):0.0107508108):0.007167591224):0.02866461572):0.02866440612,((Tricholoma_psammopus:0.02865980907,Cortinarius_pseudosalor:0.02865980907):0.02866476499,Tricholoma_vaccinum:0.05732457406):0.02866779058):0.02866340186):0.114654877):0.114665517):0.1720032524):0.2580712481,(((Tricholoma_basirubens:0.1934045294,(Tricholoma_josserandii:0.09669496111,Tricholoma_guldeniae:0.09669496111):0.09670956832):0.1934393964,((Tricholoma_virgatum:0.1289193301,Tricholoma_joachimii:0.1289193301):0.1289379401,((Tricholoma_olivaceotinctum:0.08593590072,Tricholoma_sejunctum:0.08593590072):0.08595332844,Tricholoma_atrosquamosum:0.1718892292):0.08596804105):0.1289866556):0.1935483065,(((Clitocybe_trulliformis:0.1450666348,Tricholoma_dulciolens:0.1450666348):0.1450873895,Tricholoma_caligatum:0.2901540243):0.1451057272,(Tricholoma_matsutake:0.217620108,Tricholoma_magnivelare:0.217620108):0.2176396434):0.1451324809):0.1936584286):0.2583610891,(((Tricholoma_stiparophyllum:0.2581357274,Tricholoma_lascivum:0.2581357274):0.2581191926,Tricholoma_album:0.51625492):0.2580948107,Tricholoma_orirubens:0.7743497307):0.2580620193):0.2583770873):1.292002107,((Tricholoma_aestuans:0.8609967733,Tricholoma_sudum:0.8609967733):0.8609331186,Tricholoma_saponaceum:1.721929892):0.8608610528):1.292025844,(Hydropus_trichoderma:1.937458984,(Tricholoma_stans:0.9687452771,Tricholoma_apium:0.9687452771):0.9687137073):1.937357804):1.292081588):2.583983291):2.585687333):5.17882496):3.894768731):4.885858339):8.192405446,(((Panellus_ringens:8.107095114,(Hemimycena_lactea:4.053689782,((Mycena_hiemalis:1.351253784,Hemimycena_gracilis:1.351253784):1.351239302,(Hemimycena_ignobilis:1.351253787,Mycena_clavata:1.351253787):1.351239299):1.351196696):4.053405333):8.107151492,((Tricholomopsis_rutilans:5.400575762,Tricholomopsis_flammula:5.400575762):5.404362346,Tricholomopsis_decora:10.80493811):5.409308499):8.122401217,((Infundibulicybe_geotropa:8.105580221,((Omphalina_pyxidata:2.701120249,Melanoleuca_pseudobrevipes:2.701120249):2.701724853,Mycena_olida:5.402845103):2.702735118):8.112307645,Leucocortinarius_bulbiger:16.21788787):8.118759958):8.151778653):8.249837768,(Cyclocybe_cylindracea:20.28666525,((Baeospora_myosura:6.750762281,Baeospora_myriadophylla:6.750762281):6.755718707,((((Gymnopus_impudicus:2.697881574,(((((Gymnopus_hybridus:0.4496583251,(((Gymnopus_alpinus:0.1124262089,Gymnopus_ocior:0.1124262089):0.1124216661,Gymnopus_aquosus:0.224847875):0.1124098516,Gymnopus_dryophilus:0.3372577266):0.1124005985):0.4495871757,Gymnopus_erythropus:0.8992455008):0.4495849134,Gymnopus_fagiphilus:1.348830414):0.4496075212,(Gymnopus_fusipes:0.8991707629,Gymnopus_androsaceus:0.8991707629):0.8992671724):0.449685594,Gymnopus_foetidus:2.248123529):0.4497580451):2.699105783,Mycena_cyanorhiza:5.396987357):2.700338222,((Mycena_stylobates:2.698197311,Mycena_adscendens:2.698197311):2.698914801,Gymnopus_perforans:5.397112112):2.700213467):2.703182575,((((Gymnopus_luxurians:2.160411422,(Marasmiellus_vaillantii:1.080268745,(Gymnopus_alkalivirens:0.5401501322,Gymnopus_confluens:0.5401501322):0.5401186129):1.080142677):2.160065906,(Marasmiellus_ramealis:2.16029469,Gymnopus_peronatus:2.16029469):2.160182638):2.159788878,(Lentinula_edodes:3.240444485,((Connopus_acervatus:1.08023265,Rhodocollybia_butyracea:1.08023265):1.08017678,(Rhodocollybia_prolixa:1.08023265,Rhodocollybia_maculata:1.08023265):1.08017678):1.080035055):3.239821722):2.159649146,Mycetinis_alliaceus:8.639915353):2.160592802):2.705972833):6.78018426):20.451599):8.342490558):6.441720144):8.49913586,(((((Macrocystidia_cucumis:10.42160366,(Pholiota_flammans:5.207096693,Rhodocybe_truncata:5.207096693):5.214506966):10.46061261,((Entoloma_rusticoides:6.949508815,((Entoloma_phaeocyathus:2.315820373,Entoloma_sericeoides:2.315820373):2.316337486,Entoloma_flocculosum:4.632157859):2.317350956):6.957524355,((Mycena_oregonensis:4.633487982,Cantharellopsis_prescotii:4.633487982):4.634296298,((Cortinarius_mussivus:3.088214059,(Galerina_discreta:1.54399421,Lepiota_oreadiformis:1.54399421):1.544219849):3.089166498,Mycena_galopus:6.177380557):3.090403724):4.639248889):6.975183098):10.52822667,((((Entoloma_asprellum:6.257851297,Clitocybe_alexandri:6.257851297):6.259977362,((Pseudoclitocybe_obbata:4.17091733,Pseudoclitocybe_expallens:4.17091733):4.172196228,Pseudoclitocybe_cyathiformis:8.343113558):4.174715101):6.270036245,((Ripartites_albidoincarnatus:6.251057044,Ripartites_metrodii:6.251057044):6.261209811,Ripartites_tricholoma:12.51226686):6.275598049):6.295478449,(Omphalina_rivulicola:12.52326664,((Deconica_horizontalis:4.170700178,(Omphalotus_olearius:2.085105797,Omphalotus_illudens:2.085105797):2.085594381):4.173189386,(Lepista_ovispora:4.170030485,(Lepista_irina:2.084453885,(Lepista_densifolia:1.042085816,Lepista_subconnexa:1.042085816):1.04236807):2.085576599):4.173859079):4.179377074):12.56007672):6.327099586):10.66066372,(((Marasmiellus_candidus:10.43308253,((((((Marasmius_wynneae:1.486862129,Marasmius_cohaerens:1.486862129):1.487492809,Marasmius_torquescens:2.974354938):1.488423459,Marasmius_oreades:4.462778397):1.489566388,((Chaetocalathus_craterellus:1.983103093,Marasmius_graminum:1.983103093):1.983932892,Marasmius_curreyi:3.967035986):1.9853088):1.491731762,((Arrhenia_auriscalpium:2.480174423,Marasmius_bulliardii:2.480174423):2.481079742,Marasmius_rotula:4.961254165):2.482822383):1.493770022,Crinipellis_scabella:8.93784657):1.495235963):10.48576532,(((Hydropus_marginellus:5.220605774,Hydropus_atramentosus:5.220605774):5.223605898,(Hydropus_subalpinus:5.219375386,(Arrhenia_rustica:2.608951324,(Clitocybula_lacerata:1.304304378,Gerronema_albidum:1.304304378):1.304646947):2.610424062):5.224836286):5.232239777,(Gerronema_strombodes:7.83306348,Megacollybia_platyphylla:7.83306348):7.843387969):5.242396408):10.5296696,(Merismodes_fasciculata:15.68680688,Hohenbuehelia_fluxilis:15.68680688):15.76171058):10.6225892):10.83368286,(((Marasmius_favrei:13.07205566,Rhizomarasmius_epidryas:13.07205566):13.11485958,(Rhodotus_palmatus:13.06208901,((((Flammulina_ononidis:2.608629597,Flammulina_velutipes:2.608629597):2.609507589,Flammulina_elastica:5.218137186):2.611056064,(Flammulina_fennae:3.913785868,Flammulina_populicola:3.913785868):3.915407382):2.613771709,((Stropharia_albonitens:3.478718382,Hymenopellis_radicata:3.478718382):3.479627106,(((Marasmius_hudsonii:1.738671425,(Rhizomarasmius_undatus:0.8692754566,Marasmius_epiphyllus:0.8692754566):0.8693959682):1.739130569,Xerula_pudens:3.477801994):1.739671655,((Strobilurus_esculentus:1.738819171,Strobilurus_stephanocystis:1.738819171):1.739086136,Strobilurus_tenacellus:3.477905308):1.739568341):1.74087184):3.48461947):2.619124049):13.12482623):13.23176105,((((Pleurotus_calyptratus:7.836001573,Pleurotus_citrinopileatus:7.836001573):7.851167196,(((Cortinarius_depressus:3.920584596,Pleurotus_pulmonarius:3.920584596):3.920688228,((Pleurotus_columbinus:2.613699238,Pleurotus_ostreatus:2.613699238):2.613734818,Pleurotus_eryngii:5.227434056):2.613838768):3.92144993,Pleurotus_cornucopiae:11.76272275):3.924446016):7.869539248,Pleurotus_dryinus:23.55670802):7.895567074,(Hohenbuehelia_unguicularis:15.67963756,((((Hohenbuehelia_reniformis:3.131493963,Hohenbuehelia_pinacearum:3.131493963):3.132652058,Hohenbuehelia_culmicola:6.264146021):3.134664452,(Hohenbuehelia_cyphelliformis:4.69944673,((((Tubaria_romagnesiana:0.9400430714,Lepiota_rufipes:0.9400430714):0.9399752004,Hohenbuehelia_angustata:1.880018272):0.9398883957,(Hohenbuehelia_petaloides:1.409982531,Hohenbuehelia_tremula:1.409982531):1.409924137):0.9397803969,(Hohenbuehelia_auriscalpium:1.879841456,Hohenbuehelia_mastrucata:1.879841456):1.879845608):0.9397596658):4.699363743):3.137568912,Hohenbuehelia_grisea:12.53637939):3.143258177):15.77263753):7.966401196):13.48611323):11.11682129):8.779667245):11.92137325):78.61267987):83.50363509,((((Sistotrema_muscicola:49.20438733,(Sistotrema_alboluteum:24.6064769,(((Hydnum_repandum:6.151548024,Hydnum_rufescens:6.151548024):6.151680063,(Hydnum_ellipsosporum:6.151548013,Hydnum_umbilicatum:6.151548013):6.151680074):6.151840165,Sistotrema_confluens:18.45506825):6.151408643):24.59791043):49.09039789,(Sistotrema_raduloides:49.2042115,((Sistotrema_athelioides:16.40492815,(Sistotrema_octosporum:8.20231539,((Sistotrema_sernanderi:2.734061332,Sistotrema_efibulatum:2.734061332):2.734101186,Sistotrema_biggsiae:5.468162518):2.734152873):8.202612758):16.40422408,Sistotrema_coronilla:32.80915223):16.39505927):49.09057372):48.88786312,(Sistotrema_brinkmannii:73.74821261,((Sistotrema_oblongisporum:24.6072578,(Sistotrema_coroniferum:12.30454757,Sistotrema_resinicystidium:12.30454757):12.30271023):24.5921214,Sistotrema_pistilliferum:49.19937921):24.54883341):73.43443572):49.1000406,(((Cantharellus_subpruinosus:49.20651452,(Cantharellus_cibarius:24.60863091,(Cantharellus_amethysteus:12.30475529,Cantharellus_ferruginascens:12.30475529):12.30387562):24.59788362):49.0922933,(Cantharellus_friesii:49.21042859,Cantharellus_romagnesianus:49.21042859):49.08837923):48.88710385,(Craterellus_cornucopioides:73.74361567,Craterellus_tubaeformis:73.74361567):73.44229599):49.09677727):50.55627733);
