# Supplementary material for: European mushroom assemblages are darker in cold climates
Source: Nat Commun. 2019 Jun 28;10:2890. doi: 10.1038/s41467-019-10767-z (PMC6599080; doi:10.1038/s41467-019-10767-z)
Supplement: Supplementary file 6 — Supplementary Data 3 [file 41467_2019_10767_MOESM6_ESM.txt]

#NEXUS
[R-package PHYTOOLS, Fri May 17 12:05:06 2019]
BEGIN TAXA;
	DIMENSIONS NTAX = 2058;
	TAXLABELS
		Agaricus_abruptibulbus
		Agaricus_aristocratus
		Agaricus_arvensis
		Agaricus_augustus
		Agaricus_benesii
		Agaricus_bisporus
		Agaricus_bitorquis
		Agaricus_bohusii
		Agaricus_bresadolanus
		Agaricus_brunneolus
		Agaricus_campestris
		Agaricus_comtulus
		Agaricus_cupreobrunneus
		Agaricus_depauperatus
		Agaricus_devoniensis
		Agaricus_dulcidulus
		Agaricus_fuscofibrillosus
		Agaricus_gennadii
		Agaricus_hondensis
		Agaricus_iodosmus
		Agaricus_langei
		Agaricus_lanipes
		Agaricus_luteomaculatus
		Agaricus_macrocarpus
		Agaricus_moelleri
		Agaricus_moellerianus
		Agaricus_osecanus
		Agaricus_pequinii
		Agaricus_phaeolepidotus
		Agaricus_placomyces
		Agaricus_porphyrocephalus
		Agaricus_pseudopratensis
		Agaricus_semotus
		Agaricus_subfloccosus
		Agaricus_subperonatus
		Agaricus_subrufescens
		Agaricus_sylvaticus
		Agaricus_sylvicola
		Agaricus_xanthodermus
		Agrocybe_arvalis
		Agrocybe_dura
		Agrocybe_firma
		Agrocybe_pediades
		Agrocybe_praecox
		Agrocybe_pusiola
		Agrocybe_putaminum
		Agrocybe_rivulosa
		Agrocybe_vervacti
		Albatrellus_citrinus
		Albatrellus_confluens
		Albatrellus_ovinus
		Amanita_battarrae
		Amanita_beckeri
		Amanita_caesarea
		Amanita_ceciliae
		Amanita_citrina
		Amanita_crocea
		Amanita_excelsa
		Amanita_franchetii
		Amanita_friabilis
		Amanita_fulva
		Amanita_gemmata
		Amanita_gracilior
		Amanita_inopinata
		Amanita_mortenii
		Amanita_muscaria
		Amanita_nivalis
		Amanita_novinupta
		Amanita_olivaceogrisea
		Amanita_pantherina
		Amanita_phalloides
		Amanita_porphyria
		Amanita_regalis
		Amanita_rubescens
		Amanita_strobiliformis
		Amanita_submembranacea
		Amanita_supravolvata
		Amanita_vaginata
		Amanita_verna
		Amanita_virosa
		Amanita_vittadinii
		Ampulloclitocybe_clavipes
		Aphroditeola_olida
		Arrhenia_acerosa
		Arrhenia_auriscalpium
		Arrhenia_epichysium
		Arrhenia_lobata
		Arrhenia_rustica
		Aureoboletus_gentilis
		Aureoboletus_moravicus
		Auriscalpium_vulgare
		Baeospora_myosura
		Baeospora_myriadophylla
		Battarrea_phalloides
		Bolbitius_coprophilus
		Bolbitius_demangei
		Bolbitius_lacteus
		Bolbitius_reticulatus
		Bolbitius_titubans
		Boletus_aereus
		Boletus_edulis
		Boletus_erythropus
		Boletus_ferrugineus
		Boletus_pinetorum
		Boletus_pinophilus
		Boletus_reticulatus
		Boletus_speciosus
		Boletus_subtomentosus
		Butyriboletus_appendiculatus
		Butyriboletus_fechtneri
		Butyriboletus_pseudoregius
		Butyriboletus_regius
		Calocybe_gambosa
		Cantharellopsis_prescotii
		Cantharellus_amethysteus
		Cantharellus_cibarius
		Cantharellus_ferruginascens
		Cantharellus_friesii
		Cantharellus_romagnesianus
		Cantharellus_subpruinosus
		Catathelasma_imperiale
		Chaetocalathus_craterellus
		Chlorophyllum_agaricoides
		Chlorophyllum_brunneum
		Chlorophyllum_hortense
		Chlorophyllum_molybdites
		Chlorophyllum_olivieri
		Chromosera_citrinopallida
		Chromosera_cyanophylla
		Chromosera_lilacina
		Chromosera_xanthochroa
		Chroogomphus_fulmineus
		Chroogomphus_helveticus
		Chroogomphus_rutilus
		Chrysomphalina_chrysophylla
		Clitocella_fallax
		Clitocella_mundula
		Clitocella_popinalis
		Clitocybe_agrestis
		Clitocybe_alexandri
		Clitocybe_amarescens
		Clitocybe_brumalis
		Clitocybe_ditopa
		Clitocybe_dryadicola
		Clitocybe_favrei
		Clitocybe_festiva
		Clitocybe_foetens
		Clitocybe_fragrans
		Clitocybe_metachroa
		Clitocybe_nebularis
		Clitocybe_odora
		Clitocybe_paxillus
		Clitocybe_phyllophila
		Clitocybe_quercina
		Clitocybe_rivulosa
		Clitocybe_robusta
		Clitocybe_trulliformis
		Clitocybe_truncicola
		Clitocybe_vibecina
		Clitocybula_lacerata
		Clitopilopsis_hirneola
		Clitopilus_cystidiatus
		Clitopilus_geminus
		Clitopilus_hobsonii
		Clitopilus_passeckerianus
		Clitopilus_prunulus
		Clitopilus_scyphoides
		Collybia_cirrhata
		Collybia_cookei
		Collybia_tuberosa
		Connopus_acervatus
		Conocybe_alboradicans
		Conocybe_ambigua
		Conocybe_anthracophila
		Conocybe_antipus
		Conocybe_apala
		Conocybe_aporos
		Conocybe_aurea
		Conocybe_bispora
		Conocybe_brachypodii
		Conocybe_bulbifera
		Conocybe_cettoiana
		Conocybe_coprophila
		Conocybe_crispa
		Conocybe_crispella
		Conocybe_deliquescens
		Conocybe_dumetorum
		Conocybe_dunensis
		Conocybe_echinata
		Conocybe_elegans
		Conocybe_enderlei
		Conocybe_farinacea
		Conocybe_filaris
		Conocybe_fuscimarginata
		Conocybe_gigasperma
		Conocybe_graminis
		Conocybe_herbarum
		Conocybe_hornana
		Conocybe_incarnata
		Conocybe_inocybeoides
		Conocybe_intrusa
		Conocybe_juniana
		Conocybe_lenticulospora
		Conocybe_lobauensis
		Conocybe_macrocephala
		Conocybe_macrospora
		Conocybe_mesospora
		Conocybe_microspora
		Conocybe_moseri
		Conocybe_nigrescens
		Conocybe_ochrostriata
		Conocybe_pallidospora
		Conocybe_pilosella
		Conocybe_pseudocrispa
		Conocybe_pubescens
		Conocybe_rickeniana
		Conocybe_rickenii
		Conocybe_rostellata
		Conocybe_sabulicola
		Conocybe_semiglobata
		Conocybe_siennophylla
		Conocybe_siliginea
		Conocybe_singeriana
		Conocybe_subovalis
		Conocybe_subpubescens
		Conocybe_subxerophytica
		Conocybe_tenera
		Conocybe_tuxlaensis
		Conocybe_velutipes
		Conocybe_zeylanica
		Coprinellus_amphithallus
		Coprinellus_angulatus
		Coprinellus_bisporiger
		Coprinellus_bisporus
		Coprinellus_brevisetulosus
		Coprinellus_callinus
		Coprinellus_canistri
		Coprinellus_congregatus
		Coprinellus_curtus
		Coprinellus_disseminatus
		Coprinellus_domesticus
		Coprinellus_ellisii
		Coprinellus_flocculosus
		Coprinellus_heptemerus
		Coprinellus_heterosetulosus
		Coprinellus_heterothrix
		Coprinellus_hiascens
		Coprinellus_impatiens
		Coprinellus_marculentus
		Coprinellus_micaceus
		Coprinellus_pellucidus
		Coprinellus_plagioporus
		Coprinellus_radians
		Coprinellus_sassii
		Coprinellus_sclerocystidiosus
		Coprinellus_subdisseminatus
		Coprinellus_subimpatiens
		Coprinellus_subpurpureus
		Coprinellus_truncorum
		Coprinellus_velatopruinatus
		Coprinellus_verrucispermus
		Coprinellus_xanthothrix
		Coprinopsis_acuminata
		Coprinopsis_ammophilae
		Coprinopsis_atramentaria
		Coprinopsis_candidolanata
		Coprinopsis_cinerea
		Coprinopsis_cothurnata
		Coprinopsis_echinospora
		Coprinopsis_episcopalis
		Coprinopsis_erythrocephala
		Coprinopsis_friesii
		Coprinopsis_geesterani
		Coprinopsis_gonophylla
		Coprinopsis_insignis
		Coprinopsis_jonesii
		Coprinopsis_krieglsteineri
		Coprinopsis_laanii
		Coprinopsis_lagopides
		Coprinopsis_lagopus
		Coprinopsis_macrocephala
		Coprinopsis_marcescibilis
		Coprinopsis_martinii
		Coprinopsis_narcotica
		Coprinopsis_nivea
		Coprinopsis_ochraceolanata
		Coprinopsis_pachyderma
		Coprinopsis_pannucioides
		Coprinopsis_phaeospora
		Coprinopsis_phlyctidospora
		Coprinopsis_picacea
		Coprinopsis_pseudofriesii
		Coprinopsis_pseudonivea
		Coprinopsis_pseudoradiata
		Coprinopsis_radiata
		Coprinopsis_romagnesiana
		Coprinopsis_rugosobispora
		Coprinopsis_sclerotiger
		Coprinopsis_sclerotiorum
		Coprinopsis_scobicola
		Coprinopsis_semitalis
		Coprinopsis_spelaiophila
		Coprinopsis_spilospora
		Coprinopsis_stangliana
		Coprinopsis_stercorea
		Coprinopsis_strossmayeri
		Coprinopsis_tectispora
		Coprinopsis_trispora
		Coprinopsis_urticicola
		Coprinopsis_xenobia
		Coprinus_comatus
		Coprinus_sterquilinus
		Cortinarius_acidophilus
		Cortinarius_acutovelatus
		Cortinarius_acutus
		Cortinarius_adustorimosus
		Cortinarius_agathosmus
		Cortinarius_albertii
		Cortinarius_albidus
		Cortinarius_albonigrellus
		Cortinarius_albovariegatus
		Cortinarius_alboviolaceus
		Cortinarius_alcalinophilus
		Cortinarius_aleuriosmus
		Cortinarius_allutus
		Cortinarius_alnetorum
		Cortinarius_alnobetulae
		Cortinarius_alpicola
		Cortinarius_alpinus
		Cortinarius_ammophilus
		Cortinarius_angelesianus
		Cortinarius_anomalus
		Cortinarius_anserinus
		Cortinarius_anthracinus
		Cortinarius_aprinus
		Cortinarius_aquilanus
		Cortinarius_arcuatorum
		Cortinarius_argenteolilacinus
		Cortinarius_argutus
		Cortinarius_armeniacus
		Cortinarius_armillatus
		Cortinarius_arquatus
		Cortinarius_assiduus
		Cortinarius_atropusillus
		Cortinarius_atrovirens
		Cortinarius_aureifolius
		Cortinarius_aureocalceolatus
		Cortinarius_aureofulvus
		Cortinarius_aurilicis
		Cortinarius_badiovinaceus
		Cortinarius_balaustinus
		Cortinarius_balteatoalbus
		Cortinarius_balteatocumatilis
		Cortinarius_balteatus
		Cortinarius_barbarorum
		Cortinarius_bataillei
		Cortinarius_betuletorum
		Cortinarius_bibulus
		Cortinarius_biformis
		Cortinarius_bivelus
		Cortinarius_bolaris
		Cortinarius_boudieri
		Cortinarius_boulderensis
		Cortinarius_bovinus
		Cortinarius_brunneofulvus
		Cortinarius_brunneus
		Cortinarius_bulbosus
		Cortinarius_bulliardii
		Cortinarius_bulliardioides
		Cortinarius_caerulescens
		Cortinarius_caesiocanescens
		Cortinarius_caesiocinctus
		Cortinarius_caesiocortinatus
		Cortinarius_caesiostramineus
		Cortinarius_cagei
		Cortinarius_callisteus
		Cortinarius_camphoratus
		Cortinarius_camptoros
		Cortinarius_canabarba
		Cortinarius_caninus
		Cortinarius_caperatus
		Cortinarius_casimiri
		Cortinarius_catharinae
		Cortinarius_causticus
		Cortinarius_cedretorum
		Cortinarius_cephalixus
		Cortinarius_chamaesalicis
		Cortinarius_chrysolitus
		Cortinarius_chrysomallus
		Cortinarius_cinnabarinus
		Cortinarius_cinnamomeus
		Cortinarius_cisticola
		Cortinarius_citrinofulvescens
		Cortinarius_citrinolilacinus
		Cortinarius_citrinus
		Cortinarius_claricolor
		Cortinarius_clarobrunneus
		Cortinarius_claroflavus
		Cortinarius_cliduchus
		Cortinarius_coerulescentium
		Cortinarius_collinitus
		Cortinarius_colus
		Cortinarius_comptulus
		Cortinarius_corrosus
		Cortinarius_cotoneus
		Cortinarius_crassus
		Cortinarius_croceus
		Cortinarius_cruentus
		Cortinarius_crystallinus
		Cortinarius_cumatilis
		Cortinarius_cupreorufus
		Cortinarius_cyanites
		Cortinarius_cyanobasalis
		Cortinarius_dalecarlicus
		Cortinarius_decipiens
		Cortinarius_delibutus
		Cortinarius_depressus
		Cortinarius_diasemospermus
		Cortinarius_dibaphus
		Cortinarius_dilutus
		Cortinarius_dionysae
		Cortinarius_diosmus
		Cortinarius_disjungendus
		Cortinarius_ectypus
		Cortinarius_elegantior
		Cortinarius_elegantissimus
		Cortinarius_erythrinus
		Cortinarius_eucaeruleus
		Cortinarius_eufulmineus
		Cortinarius_evernius
		Cortinarius_fennoscandicus
		Cortinarius_fervidus
		Cortinarius_flavovirens
		Cortinarius_flexipes
		Cortinarius_foetens
		Cortinarius_fulmineus
		Cortinarius_fulminoides
		Cortinarius_fulvescens
		Cortinarius_fulvocitrinus
		Cortinarius_fulvoincarnatus
		Cortinarius_fulvoisabellinus
		Cortinarius_furvolaesus
		Cortinarius_fuscobovinus
		Cortinarius_fuscoperonatus
		Cortinarius_fusisporus
		Cortinarius_gentianeus
		Cortinarius_gentilis
		Cortinarius_glaucescens
		Cortinarius_glaucopus
		Cortinarius_gracilior
		Cortinarius_guttatus
		Cortinarius_helobius
		Cortinarius_helvelloides
		Cortinarius_helvolus
		Cortinarius_hemitrichus
		Cortinarius_hercynicus
		Cortinarius_heterosporus
		Cortinarius_hinnuleus
		Cortinarius_humicola
		Cortinarius_humolens
		Cortinarius_illibatus
		Cortinarius_illuminus
		Cortinarius_inamoenus
		Cortinarius_incisus
		Cortinarius_inconspicuus
		Cortinarius_inexspectatus
		Cortinarius_infractus
		Cortinarius_inops
		Cortinarius_insignibulbus
		Cortinarius_integerrimus
		Cortinarius_ionochlorus
		Cortinarius_ionophyllus
		Cortinarius_ionosmus
		Cortinarius_junghuhnii
		Cortinarius_kuehneri
		Cortinarius_laetissimus
		Cortinarius_laniger
		Cortinarius_largus
		Cortinarius_lebretonii
		Cortinarius_lepistoides
		Cortinarius_lilacinovelatus
		Cortinarius_limonius
		Cortinarius_lividoviolaceus
		Cortinarius_lucorum
		Cortinarius_luhmannii
		Cortinarius_lustrabilis
		Cortinarius_magicus
		Cortinarius_mairei
		Cortinarius_majusculus
		Cortinarius_malachius
		Cortinarius_malicorius
		Cortinarius_meinhardii
		Cortinarius_miniatopus
		Cortinarius_mirandus
		Cortinarius_montanus
		Cortinarius_moseri
		Cortinarius_mucifluus
		Cortinarius_mucosus
		Cortinarius_multiformis
		Cortinarius_mussivus
		Cortinarius_nanceiensis
		Cortinarius_napus
		Cortinarius_natalis
		Cortinarius_neofurvolaesus
		Cortinarius_norrlandicus
		Cortinarius_nymphicolor
		Cortinarius_obsoletus
		Cortinarius_obtusus
		Cortinarius_occidentalis
		Cortinarius_odoratus
		Cortinarius_odorifer
		Cortinarius_olearioides
		Cortinarius_olidus
		Cortinarius_olivaceofuscus
		Cortinarius_olivascentium
		Cortinarius_olivellus
		Cortinarius_ophiopus
		Cortinarius_orellanus
		Cortinarius_oreobius
		Cortinarius_orichalceus
		Cortinarius_osloensis
		Cortinarius_osmophorus
		Cortinarius_paleaceus
		Cortinarius_papulosus
		Cortinarius_paracephalixus
		Cortinarius_paragaudis
		Cortinarius_parasuaveolens
		Cortinarius_parevernius
		Cortinarius_parvannulatus
		Cortinarius_patibilis
		Cortinarius_pauperculus
		Cortinarius_percomis
		Cortinarius_phaeopygmaeus
		Cortinarius_pholideus
		Cortinarius_piceae
		Cortinarius_pini
		Cortinarius_pinigaudis
		Cortinarius_pinophilus
		Cortinarius_platypus
		Cortinarius_pluviorum
		Cortinarius_pluvius
		Cortinarius_polaris
		Cortinarius_polymorphus
		Cortinarius_populinus
		Cortinarius_porphyropus
		Cortinarius_praestans
		Cortinarius_praestigiosus
		Cortinarius_prasinus
		Cortinarius_pratensis
		Cortinarius_privignoides
		Cortinarius_psammocephalus
		Cortinarius_pseudoarcuatorum
		Cortinarius_pseudocyanites
		Cortinarius_pseudoduracinus
		Cortinarius_pseudoglaucopus
		Cortinarius_pseudonapus
		Cortinarius_pseudorubricosus
		Cortinarius_pseudosalor
		Cortinarius_pulchripes
		Cortinarius_purpurascens
		Cortinarius_rapaceus
		Cortinarius_renidens
		Cortinarius_rickenianus
		Cortinarius_riederi
		Cortinarius_rigens
		Cortinarius_rigidipes
		Cortinarius_roseoarmillatus
		Cortinarius_rubellus
		Cortinarius_rubicundulus
		Cortinarius_rufostriatus
		Cortinarius_sabuletorum
		Cortinarius_saginus
		Cortinarius_salor
		Cortinarius_sanguineus
		Cortinarius_saniosus
		Cortinarius_saporatus
		Cortinarius_saturatus
		Cortinarius_saturninus
		Cortinarius_scandens
		Cortinarius_scaurus
		Cortinarius_scotoides
		Cortinarius_sebaceus
		Cortinarius_selandicus
		Cortinarius_semisanguineus
		Cortinarius_septentrionalis
		Cortinarius_sodagnitus
		Cortinarius_sommerfeltii
		Cortinarius_sordidemaculatus
		Cortinarius_spadicellus
		Cortinarius_spectabilis
		Cortinarius_sphagnophilus
		Cortinarius_spilomeus
		Cortinarius_splendens
		Cortinarius_splendificus
		Cortinarius_stillatitius
		Cortinarius_suaveolens
		Cortinarius_subarquatus
		Cortinarius_subbalteatus
		Cortinarius_suberi
		Cortinarius_subfloccopus
		Cortinarius_subhygrophanus
		Cortinarius_sublilacinopes
		Cortinarius_suboenochelis
		Cortinarius_subtortus
		Cortinarius_subtorvus
		Cortinarius_subturibulosus
		Cortinarius_subvalidus
		Cortinarius_sulphurinus
		Cortinarius_superbus
		Cortinarius_tabularis
		Cortinarius_talus
		Cortinarius_terpsichores
		Cortinarius_testaceofolius
		Cortinarius_tiliae
		Cortinarius_tofaceus
		Cortinarius_tortuosus
		Cortinarius_torvus
		Cortinarius_traganus
		Cortinarius_triformis
		Cortinarius_triumphans
		Cortinarius_trivialis
		Cortinarius_tubarius
		Cortinarius_tubulipes
		Cortinarius_turgidus
		Cortinarius_turmalis
		Cortinarius_uliginosus
		Cortinarius_umbrinolens
		Cortinarius_uraceus
		Cortinarius_urbicus
		Cortinarius_vacciniophilus
		Cortinarius_valgus
		Cortinarius_variegatus
		Cortinarius_variicolor
		Cortinarius_variiformis
		Cortinarius_variipes
		Cortinarius_varius
		Cortinarius_venetus
		Cortinarius_venustus
		Cortinarius_veregregius
		Cortinarius_vernalis
		Cortinarius_vernus
		Cortinarius_vesterholtii
		Cortinarius_vibratilis
		Cortinarius_violaceipes
		Cortinarius_violaceomaculatus
		Cortinarius_violaceorubens
		Cortinarius_violaceus
		Cortinarius_vitiosus
		Cortinarius_volvatus
		Cortinarius_vulpinus
		Cortinarius_xanthocephalus
		Cortinarius_xanthochlorus
		Cortinarius_xanthophyllus
		Cortinarius_xanthosuavis
		Cortinarius_zinziberatus
		Craterellus_cornucopioides
		Craterellus_tubaeformis
		Crepidotus_applanatus
		Crepidotus_calolepis
		Crepidotus_cesatii
		Crepidotus_cinnabarinus
		Crepidotus_crocophyllus
		Crepidotus_distortus
		Crepidotus_epibryus
		Crepidotus_luteolus
		Crepidotus_malachius
		Crepidotus_mollis
		Crepidotus_subverrucisporus
		Crepidotus_variabilis
		Crepidotus_versutus
		Crinipellis_scabella
		Cyclocybe_cylindracea
		Cystoderma_amianthinum
		Cystoderma_carcharias
		Cystoderma_jasonis
		Cystoderma_subvinaceum
		Cystoderma_superbum
		Cystodermella_adnatifolia
		Cystodermella_cinnabarina
		Cystodermella_granulosa
		Cystolepiota_adulterina
		Cystolepiota_bucknallii
		Cystolepiota_cystophora
		Cystolepiota_fumosifolia
		Cystolepiota_hetieri
		Cystolepiota_icterina
		Cystolepiota_pulverulenta
		Cystolepiota_seminuda
		Cystolepiota_sistrata
		Deconica_horizontalis
		Deconica_xeroderma
		Delicatula_integrella
		Dendrocollybia_racemosa
		Descolea_antarctica
		Echinoderma_asperum
		Entocybe_nitida
		Entocybe_turbida
		Entoloma_allochroum
		Entoloma_alnetorum
		Entoloma_alpicola
		Entoloma_ameides
		Entoloma_anatinum
		Entoloma_aprile
		Entoloma_araneosum
		Entoloma_asprellum
		Entoloma_atrocoeruleum
		Entoloma_atrosericeum
		Entoloma_bloxamii
		Entoloma_byssisedum
		Entoloma_caccabus
		Entoloma_caeruleopolitum
		Entoloma_caesiocinctum
		Entoloma_callichroum
		Entoloma_cephalotrichum
		Entoloma_cetratum
		Entoloma_clandestinum
		Entoloma_clypeatum
		Entoloma_coelestinum
		Entoloma_conferendum
		Entoloma_costatum
		Entoloma_cremeoalbum
		Entoloma_cuspidiferum
		Entoloma_defibulatum
		Entoloma_dichroum
		Entoloma_euchroum
		Entoloma_excentricum
		Entoloma_exile
		Entoloma_fernandae
		Entoloma_flocculosum
		Entoloma_fuscotomentosum
		Entoloma_graphitipes
		Entoloma_griseocyaneum
		Entoloma_hebes
		Entoloma_henricii
		Entoloma_hirtipes
		Entoloma_incanum
		Entoloma_indutoides
		Entoloma_infula
		Entoloma_inusitatum
		Entoloma_jubatum
		Entoloma_juncinum
		Entoloma_kuehnerianum
		Entoloma_lampropus
		Entoloma_lepidissimum
		Entoloma_lividoalbum
		Entoloma_luteobasis
		Entoloma_madidum
		Entoloma_majaloides
		Entoloma_mougeotii
		Entoloma_mutabilipes
		Entoloma_myrmecophilum
		Entoloma_niphoides
		Entoloma_nitens
		Entoloma_parasiticum
		Entoloma_phaeocyathus
		Entoloma_plebejum
		Entoloma_poliopus
		Entoloma_politum
		Entoloma_prunuloides
		Entoloma_pseudocoelestinum
		Entoloma_querquedula
		Entoloma_rhodocylix
		Entoloma_rhodopolium
		Entoloma_rimulosum
		Entoloma_rusticoides
		Entoloma_sarcitum
		Entoloma_saundersii
		Entoloma_sepium
		Entoloma_sericatum
		Entoloma_sericeoides
		Entoloma_sericeum
		Entoloma_serrulatum
		Entoloma_sinuatum
		Entoloma_sordidulum
		Entoloma_sphagneti
		Entoloma_strigosissimum
		Entoloma_subradiatum
		Entoloma_tenellum
		Entoloma_tibiicystidiatum
		Entoloma_tjallingiorum
		Entoloma_transvenosum
		Entoloma_turci
		Entoloma_undatum
		Entoloma_undulatosporum
		Entoloma_venosum
		Entoloma_versatile
		Entoloma_vindobonense
		Fayodia_gracilipes
		Flammulaster_carpophilus
		Flammulaster_limulatus
		Flammulaster_muricatus
		Flammulina_elastica
		Flammulina_fennae
		Flammulina_ononidis
		Flammulina_populicola
		Flammulina_velutipes
		Galerina_allospora
		Galerina_arctica
		Galerina_atkinsoniana
		Galerina_badipes
		Galerina_calyptrata
		Galerina_cephalotricha
		Galerina_clavata
		Galerina_discreta
		Galerina_fallax
		Galerina_harrisonii
		Galerina_hybrida
		Galerina_hygrophila
		Galerina_hypnorum
		Galerina_jaapii
		Galerina_lubrica
		Galerina_marginata
		Galerina_minima
		Galerina_mniophila
		Galerina_nana
		Galerina_paludosa
		Galerina_pruinatipes
		Galerina_pseudocamerina
		Galerina_pseudocerina
		Galerina_pseudomycenopsis
		Galerina_pumila
		Galerina_salicicola
		Galerina_sideroides
		Galerina_sphagnicola
		Galerina_sphagnorum
		Galerina_stordalii
		Galerina_stylifera
		Galerina_subcerina
		Galerina_tibiicystis
		Galerina_triscopa
		Galerina_vittiformis
		Gamundia_leucophylla
		Gerhardtia_borealis
		Gerhardtia_incarnatobrunnea
		Gerronema_albidum
		Gerronema_strombodes
		Gliophorus_irrigatus
		Gliophorus_laetus
		Gliophorus_psittacinus
		Gliophorus_reginae
		Gymnopilus_bellulus
		Gymnopilus_decipiens
		Gymnopilus_dilepis
		Gymnopilus_flavus
		Gymnopilus_fulgens
		Gymnopilus_hybridus
		Gymnopilus_junonius
		Gymnopilus_liquiritiae
		Gymnopilus_odini
		Gymnopilus_penetrans
		Gymnopilus_picreus
		Gymnopilus_purpuratus
		Gymnopilus_sapineus
		Gymnopus_alkalivirens
		Gymnopus_alpinus
		Gymnopus_androsaceus
		Gymnopus_aquosus
		Gymnopus_confluens
		Gymnopus_dryophilus
		Gymnopus_erythropus
		Gymnopus_fagiphilus
		Gymnopus_foetidus
		Gymnopus_fusipes
		Gymnopus_hybridus
		Gymnopus_impudicus
		Gymnopus_luxurians
		Gymnopus_ocior
		Gymnopus_perforans
		Gymnopus_peronatus
		Gyrodon_lividus
		Gyroporus_castaneus
		Gyroporus_cyanescens
		Haasiella_venustissima
		Hebeloma_aestivale
		Hebeloma_alpinum
		Hebeloma_ammophilum
		Hebeloma_atrobrunneum
		Hebeloma_bruchetii
		Hebeloma_cavipes
		Hebeloma_circinans
		Hebeloma_cistophilum
		Hebeloma_collariatum
		Hebeloma_crustuliniforme
		Hebeloma_cylindrosporum
		Hebeloma_dunense
		Hebeloma_eburneum
		Hebeloma_fragilipes
		Hebeloma_fusisporum
		Hebeloma_griseopruinatum
		Hebeloma_helodes
		Hebeloma_hetieri
		Hebeloma_hiemale
		Hebeloma_incarnatulum
		Hebeloma_kuehneri
		Hebeloma_laterinum
		Hebeloma_leucosarx
		Hebeloma_marginatulum
		Hebeloma_mesophaeum
		Hebeloma_minus
		Hebeloma_nigellum
		Hebeloma_ochroalbidum
		Hebeloma_pallidoluctuosum
		Hebeloma_perpallidum
		Hebeloma_populinum
		Hebeloma_psammophilum
		Hebeloma_pusillum
		Hebeloma_quercetorum
		Hebeloma_radicosum
		Hebeloma_sacchariolens
		Hebeloma_sarcophyllum
		Hebeloma_sinapizans
		Hebeloma_sinuosum
		Hebeloma_stenocystis
		Hebeloma_syrjense
		Hebeloma_theobrominum
		Hebeloma_vaccinum
		Hebeloma_versipelle
		Hebeloma_vesterholtii
		Hemimycena_gracilis
		Hemimycena_ignobilis
		Hemimycena_lactea
		Hemimycena_ochrogaleata
		Hemimycena_tortuosa
		Hohenbuehelia_angustata
		Hohenbuehelia_auriscalpium
		Hohenbuehelia_culmicola
		Hohenbuehelia_cyphelliformis
		Hohenbuehelia_fluxilis
		Hohenbuehelia_grisea
		Hohenbuehelia_mastrucata
		Hohenbuehelia_petaloides
		Hohenbuehelia_pinacearum
		Hohenbuehelia_reniformis
		Hohenbuehelia_tremula
		Hohenbuehelia_unguicularis
		Hydnum_ellipsosporum
		Hydnum_repandum
		Hydnum_rufescens
		Hydnum_umbilicatum
		Hydropus_atramentosus
		Hydropus_marginellus
		Hydropus_subalpinus
		Hydropus_trichoderma
		Hygrocybe_acutoconica
		Hygrocybe_aurantiosplendens
		Hygrocybe_calciphila
		Hygrocybe_cantharellus
		Hygrocybe_ceracea
		Hygrocybe_chlorophana
		Hygrocybe_citrina
		Hygrocybe_citrinovirens
		Hygrocybe_coccinea
		Hygrocybe_conica
		Hygrocybe_constrictospora
		Hygrocybe_glutinipes
		Hygrocybe_helobia
		Hygrocybe_insipida
		Hygrocybe_intermedia
		Hygrocybe_marchii
		Hygrocybe_miniata
		Hygrocybe_mollis
		Hygrocybe_mucronella
		Hygrocybe_nigrescens
		Hygrocybe_obrussea
		Hygrocybe_parvula
		Hygrocybe_phaeococcinea
		Hygrocybe_punicea
		Hygrocybe_quieta
		Hygrocybe_reidii
		Hygrocybe_russocoriacea
		Hygrocybe_spadicea
		Hygrocybe_splendidissima
		Hygrocybe_subminutula
		Hygrocybe_subpapillata
		Hygrocybe_substrangulata
		Hygrocybe_turunda
		Hygrophoropsis_aurantiaca
		Hygrophoropsis_rufa
		Hygrophorus_agathosmus
		Hygrophorus_arbustivus
		Hygrophorus_camarophyllus
		Hygrophorus_chrysodon
		Hygrophorus_cossus
		Hygrophorus_discoxanthus
		Hygrophorus_eburneus
		Hygrophorus_erubescens
		Hygrophorus_hedrychii
		Hygrophorus_hypothejus
		Hygrophorus_korhonenii
		Hygrophorus_latitabundus
		Hygrophorus_lucorum
		Hygrophorus_marzuolus
		Hygrophorus_nemoreus
		Hygrophorus_odoratus
		Hygrophorus_olivaceoalbus
		Hygrophorus_penarius
		Hygrophorus_persicolor
		Hygrophorus_persoonii
		Hygrophorus_piceae
		Hygrophorus_poetarum
		Hygrophorus_pudorinus
		Hygrophorus_pustulatus
		Hygrophorus_russula
		Hygrophorus_speciosus
		Hygrophorus_unicolor
		Hymenopellis_radicata
		Hypholoma_capnoides
		Hypholoma_dispersum
		Hypholoma_ericaeum
		Hypholoma_fasciculare
		Hypholoma_marginatum
		Hypholoma_myosotis
		Hypholoma_polytrichi
		Hypholoma_radicosum
		Hypholoma_subericaeum
		Hypsizygus_tessulatus
		Hypsizygus_ulmarius
		Imperator_luteocupreus
		Imperator_rhodopurpureus
		Infundibulicybe_geotropa
		Inocybe_acuta
		Inocybe_adaequata
		Inocybe_aeruginascens
		Inocybe_agardhii
		Inocybe_albovelutipes
		Inocybe_alnea
		Inocybe_amethystina
		Inocybe_appendiculata
		Inocybe_arenicola
		Inocybe_armeniaca
		Inocybe_arthrocystis
		Inocybe_assimilata
		Inocybe_asterospora
		Inocybe_aurea
		Inocybe_auricoma
		Inocybe_auricomella
		Inocybe_bongardii
		Inocybe_bresadolae
		Inocybe_brunneotomentosa
		Inocybe_bulbosissima
		Inocybe_calamistrata
		Inocybe_calida
		Inocybe_calospora
		Inocybe_castanea
		Inocybe_catalaunica
		Inocybe_cervicolor
		Inocybe_cincinnata
		Inocybe_concinnula
		Inocybe_cookei
		Inocybe_corydalina
		Inocybe_cryptocystis
		Inocybe_curvipes
		Inocybe_decemgibbosa
		Inocybe_decipiens
		Inocybe_dulcamara
		Inocybe_dunensis
		Inocybe_egenula
		Inocybe_erinaceomorpha
		Inocybe_erubescens
		Inocybe_exilis
		Inocybe_fastigiella
		Inocybe_favrei
		Inocybe_fibrosa
		Inocybe_fibrosoides
		Inocybe_flavella
		Inocybe_flocculosa
		Inocybe_fraudans
		Inocybe_fuligineoatra
		Inocybe_fulvipes
		Inocybe_fuscidula
		Inocybe_fuscomarginata
		Inocybe_geophylla
		Inocybe_giacomi
		Inocybe_glabrescens
		Inocybe_glabripes
		Inocybe_glabrodisca
		Inocybe_godeyi
		Inocybe_grammata
		Inocybe_grammopodia
		Inocybe_griseolilacina
		Inocybe_griseovelata
		Inocybe_gymnocarpa
		Inocybe_haemacta
		Inocybe_heimii
		Inocybe_hirtella
		Inocybe_hystrix
		Inocybe_impexa
		Inocybe_incarnata
		Inocybe_inodora
		Inocybe_lacera
		Inocybe_langei
		Inocybe_lanuginosa
		Inocybe_leptocystis
		Inocybe_leptophylla
		Inocybe_leucoblema
		Inocybe_leucoloma
		Inocybe_maculata
		Inocybe_maculipes
		Inocybe_malenconii
		Inocybe_margaritispora
		Inocybe_melanopus
		Inocybe_melliolens
		Inocybe_mimica
		Inocybe_mixtilis
		Inocybe_moelleri
		Inocybe_muricellata
		Inocybe_napipes
		Inocybe_nematoloma
		Inocybe_nitidiuscula
		Inocybe_oblectabilis
		Inocybe_obscurobadia
		Inocybe_obsoleta
		Inocybe_ochracea
		Inocybe_ochroalba
		Inocybe_pallida
		Inocybe_paludinella
		Inocybe_pelargonium
		Inocybe_perlata
		Inocybe_petiginosa
		Inocybe_phaeodisca
		Inocybe_phaeoleuca
		Inocybe_posterula
		Inocybe_praetervisa
		Inocybe_proximella
		Inocybe_pruinosa
		Inocybe_pseudoasterospora
		Inocybe_pseudodestricta
		Inocybe_pseudohiulca
		Inocybe_pseudoreducta
		Inocybe_pusio
		Inocybe_putilla
		Inocybe_pyriodora
		Inocybe_queletii
		Inocybe_quietiodor
		Inocybe_relicina
		Inocybe_rennyi
		Inocybe_rimosa
		Inocybe_rivularis
		Inocybe_roseipes
		Inocybe_rufoalba
		Inocybe_rufofusca
		Inocybe_rufuloides
		Inocybe_saliceticola
		Inocybe_salicis
		Inocybe_sambucina
		Inocybe_sapinea
		Inocybe_serotina
		Inocybe_sindonia
		Inocybe_soluta
		Inocybe_splendens
		Inocybe_squamata
		Inocybe_squarrosa
		Inocybe_squarrosoannulata
		Inocybe_stellatospora
		Inocybe_subbrunnea
		Inocybe_subcarpta
		Inocybe_subnudipes
		Inocybe_subporospora
		Inocybe_subrubescens
		Inocybe_substraminipes
		Inocybe_tabacina
		Inocybe_tarda
		Inocybe_taxocystis
		Inocybe_tenebrosa
		Inocybe_terrigena
		Inocybe_tetragonospora
		Inocybe_tigrina
		Inocybe_tjallingiorum
		Inocybe_tricolor
		Inocybe_umbratica
		Inocybe_umbrinofusca
		Inocybe_vulpinella
		Inocybe_whitei
		Inocybe_xanthomelas
		Jahnoporus_hirtus
		Kuehneromyces_mutabilis
		Laccaria_amethystina
		Laccaria_bicolor
		Laccaria_fraterna
		Laccaria_laccata
		Laccaria_lateritia
		Laccaria_montana
		Laccaria_ohiensis
		Laccaria_proxima
		Laccaria_pumila
		Laccaria_tetraspora
		Laccaria_tortilis
		Lacrymaria_glareosa
		Lacrymaria_lacrymabunda
		Lactarius_acerrimus
		Lactarius_acris
		Lactarius_albocarneus
		Lactarius_alpinus
		Lactarius_aquizonatus
		Lactarius_aspideus
		Lactarius_atlanticus
		Lactarius_aurantiacus
		Lactarius_auriolla
		Lactarius_azonites
		Lactarius_badiosanguineus
		Lactarius_blennius
		Lactarius_brunneohepaticus
		Lactarius_brunneoviolaceus
		Lactarius_camphoratus
		Lactarius_chrysorrheus
		Lactarius_circellatus
		Lactarius_citriolens
		Lactarius_controversus
		Lactarius_cremor
		Lactarius_cyathuliformis
		Lactarius_decipiens
		Lactarius_deliciosus
		Lactarius_dryadophilus
		Lactarius_evosmus
		Lactarius_fennoscandicus
		Lactarius_flavopalustris
		Lactarius_flexuosus
		Lactarius_fluens
		Lactarius_fuliginosus
		Lactarius_fulvissimus
		Lactarius_glyciosmus
		Lactarius_helvus
		Lactarius_hepaticus
		Lactarius_hysginoides
		Lactarius_illyricus
		Lactarius_lacunarum
		Lactarius_lanceolatus
		Lactarius_lapponicus
		Lactarius_leonis
		Lactarius_lepidotus
		Lactarius_lignyotus
		Lactarius_lilacinus
		Lactarius_luridus
		Lactarius_mairei
		Lactarius_mammosus
		Lactarius_musteus
		Lactarius_nanus
		Lactarius_necator
		Lactarius_obscuratus
		Lactarius_omphaliiformis
		Lactarius_pallidus
		Lactarius_paradoxus
		Lactarius_pergamenus
		Lactarius_picinus
		Lactarius_piperatus
		Lactarius_plumbeus
		Lactarius_porninsis
		Lactarius_pseudouvidus
		Lactarius_pterosporus
		Lactarius_pubescens
		Lactarius_quieticolor
		Lactarius_quietus
		Lactarius_repraesentaneus
		Lactarius_resimus
		Lactarius_romagnesii
		Lactarius_rostratus
		Lactarius_rubrocinctus
		Lactarius_rufus
		Lactarius_ruginosus
		Lactarius_salmonicolor
		Lactarius_sanguifluus
		Lactarius_scoticus
		Lactarius_scrobiculatus
		Lactarius_semisanguifluus
		Lactarius_serifluus
		Lactarius_sphagneti
		Lactarius_spinosulus
		Lactarius_stephensii
		Lactarius_subdulcis
		Lactarius_subruginosus
		Lactarius_subumbonatus
		Lactarius_tabidus
		Lactarius_torminosulus
		Lactarius_torminosus
		Lactarius_trivialis
		Lactarius_tuomikoskii
		Lactarius_uvidus
		Lactarius_vellereus
		Lactarius_vietus
		Lactarius_violascens
		Lactarius_volemus
		Lactarius_zonarioides
		Lactarius_zonarius
		Lactifluus_bertillonii
		Lactifluus_glaucescens
		Lactifluus_luteolus
		Lactifluus_rugatus
		Lactocollybia_epia
		Leccinellum_corsicum
		Leccinellum_crocipodium
		Leccinum_aurantiacum
		Leccinum_cerinum
		Leccinum_duriusculum
		Leccinum_holopus
		Leccinum_melaneum
		Leccinum_pulchrum
		Leccinum_scabrum
		Leccinum_schistophilum
		Leccinum_variicolor
		Leccinum_versipelle
		Leccinum_vulpinum
		Lentinula_edodes
		Lepiota_apatelia
		Lepiota_boudieri
		Lepiota_brunneoincarnata
		Lepiota_castanea
		Lepiota_cingulum
		Lepiota_clypeolaria
		Lepiota_clypeolarioides
		Lepiota_cortinarius
		Lepiota_cristata
		Lepiota_cristatoides
		Lepiota_echinella
		Lepiota_elaiophylla
		Lepiota_erminea
		Lepiota_felina
		Lepiota_forquignonii
		Lepiota_fuscovinacea
		Lepiota_grangei
		Lepiota_griseovirens
		Lepiota_helveola
		Lepiota_hymenoderma
		Lepiota_ignivolvata
		Lepiota_lilacea
		Lepiota_magnispora
		Lepiota_ochraceodisca
		Lepiota_ochraceofulva
		Lepiota_oreadiformis
		Lepiota_parvannulata
		Lepiota_pilodes
		Lepiota_psalion
		Lepiota_pseudofelina
		Lepiota_pseudolilacea
		Lepiota_pyrochroa
		Lepiota_rufipes
		Lepiota_speciosa
		Lepiota_subalba
		Lepiota_subgracilis
		Lepiota_subincarnata
		Lepiota_sublaevigata
		Lepiota_tomentella
		Lepiota_xanthophylla
		Lepista_densifolia
		Lepista_irina
		Lepista_nuda
		Lepista_ovispora
		Lepista_sordida
		Lepista_subconnexa
		Leratiomyces_ceres
		Leratiomyces_laetissimus
		Leratiomyces_squamosus
		Leucoagaricus_americanus
		Leucoagaricus_barssii
		Leucoagaricus_cinerascens
		Leucoagaricus_croceovelutinus
		Leucoagaricus_crystallifer
		Leucoagaricus_gaillardii
		Leucoagaricus_georginae
		Leucoagaricus_ionidicolor
		Leucoagaricus_leucothites
		Leucoagaricus_littoralis
		Leucoagaricus_medioflavoides
		Leucoagaricus_melanotrichus
		Leucoagaricus_meleagris
		Leucoagaricus_nympharum
		Leucoagaricus_pilatianus
		Leucoagaricus_rubrotinctus
		Leucoagaricus_serenus
		Leucoagaricus_sericifer
		Leucoagaricus_subcretaceus
		Leucoagaricus_sublittoralis
		Leucoagaricus_tener
		Leucocoprinus_birnbaumii
		Leucocoprinus_brebissonii
		Leucocoprinus_cepistipes
		Leucocoprinus_cretaceus
		Leucocoprinus_fragilissimus
		Leucocoprinus_straminellus
		Leucocortinarius_bulbiger
		Leucocybe_connata
		Leucopaxillus_albissimus
		Leucopaxillus_alboalutaceus
		Leucopaxillus_cerealis
		Leucopaxillus_gentianeus
		Leucopaxillus_giganteus
		Leucopaxillus_nauseosodulcis
		Leucopaxillus_paradoxus
		Leucopaxillus_tricolor
		Limacella_illinita
		Lyophyllum_aemiliae
		Lyophyllum_amariusculum
		Lyophyllum_crassifolium
		Lyophyllum_decastes
		Lyophyllum_deliberatum
		Lyophyllum_favrei
		Lyophyllum_fumosum
		Lyophyllum_infumatum
		Lyophyllum_leucophaeatum
		Lyophyllum_loricatum
		Lyophyllum_paelochroum
		Lyophyllum_pseudosinuatum
		Lyophyllum_rhopalopodium
		Lyophyllum_semitale
		Lyophyllum_shimeji
		Lyophyllum_transforme
		Macrocystidia_cucumis
		Macrolepiota_excoriata
		Macrolepiota_fuliginosa
		Macrolepiota_gracilenta
		Macrolepiota_konradii
		Macrolepiota_mastoidea
		Macrolepiota_permixta
		Macrolepiota_procera
		Macrolepiota_prominens
		Marasmiellus_candidus
		Marasmiellus_ramealis
		Marasmiellus_vaillantii
		Marasmius_bulliardii
		Marasmius_cohaerens
		Marasmius_curreyi
		Marasmius_epiphyllus
		Marasmius_favrei
		Marasmius_graminum
		Marasmius_hudsonii
		Marasmius_oreades
		Marasmius_rotula
		Marasmius_torquescens
		Marasmius_wynneae
		Megacollybia_platyphylla
		Melanoleuca_albifolia
		Melanoleuca_arcuata
		Melanoleuca_bataillei
		Melanoleuca_brevipes
		Melanoleuca_cinereifolia
		Melanoleuca_cognata
		Melanoleuca_curtipes
		Melanoleuca_decembris
		Melanoleuca_exscissa
		Melanoleuca_friesii
		Melanoleuca_graminicola
		Melanoleuca_grammopodia
		Melanoleuca_heterocystidiosa
		Melanoleuca_humilis
		Melanoleuca_iris
		Melanoleuca_melaleuca
		Melanoleuca_microcephala
		Melanoleuca_nivea
		Melanoleuca_oreina
		Melanoleuca_paedida
		Melanoleuca_phaeopodia
		Melanoleuca_polioleuca
		Melanoleuca_pseudobrevipes
		Melanoleuca_pseudoluscina
		Melanoleuca_rasilis
		Melanoleuca_robertiana
		Melanoleuca_robusta
		Melanoleuca_strictipes
		Melanoleuca_stridula
		Melanoleuca_subalpina
		Melanoleuca_subpulverulenta
		Melanoleuca_substrictipes
		Melanoleuca_turrita
		Melanoleuca_verrucipes
		Melanophyllum_eyrei
		Melanophyllum_haematospermum
		Merismodes_fasciculata
		Montagnea_arenaria
		Mycena_abramsii
		Mycena_acicula
		Mycena_adscendens
		Mycena_alba
		Mycena_albidolilacea
		Mycena_alexandri
		Mycena_algeriensis
		Mycena_amicta
		Mycena_arcangeliana
		Mycena_aurantiomarginata
		Mycena_capillaripes
		Mycena_capillaris
		Mycena_cinerella
		Mycena_citrinomarginata
		Mycena_clavata
		Mycena_clavicularis
		Mycena_corynephora
		Mycena_crocata
		Mycena_cyanorhiza
		Mycena_diosma
		Mycena_dura
		Mycena_epipterygia
		Mycena_erubescens
		Mycena_filopes
		Mycena_galericulata
		Mycena_galopus
		Mycena_guldeniana
		Mycena_haematopus
		Mycena_hiemalis
		Mycena_juniperina
		Mycena_latifolia
		Mycena_leptocephala
		Mycena_longiseta
		Mycena_maculata
		Mycena_megaspora
		Mycena_meliigena
		Mycena_metata
		Mycena_niveipes
		Mycena_olida
		Mycena_olivaceomarginata
		Mycena_oregonensis
		Mycena_pachyderma
		Mycena_pearsoniana
		Mycena_pelianthina
		Mycena_pilosella
		Mycena_plumipes
		Mycena_polyadelpha
		Mycena_polygramma
		Mycena_pseudocorticola
		Mycena_pura
		Mycena_purpureofusca
		Mycena_renati
		Mycena_romagnesiana
		Mycena_rosella
		Mycena_rubromarginata
		Mycena_sanguinolenta
		Mycena_strobilicola
		Mycena_stylobates
		Mycena_terena
		Mycena_tintinnabulum
		Mycena_urania
		Mycena_viridimarginata
		Mycena_vitilis
		Mycena_vulgaris
		Mycena_xantholeuca
		Mycena_zephirus
		Mycenella_bryophila
		Mycenella_salicina
		Mycetinis_alliaceus
		Mythicomyces_corneipes
		Myxomphalia_maura
		Naucoria_amarescens
		Naucoria_bohemica
		Naucoria_salicis
		Naucoria_scolecina
		Omphalina_pyxidata
		Omphalina_rivulicola
		Omphalotus_illudens
		Omphalotus_olearius
		Ossicaulis_lignatilis
		Panaeolus_acuminatus
		Panaeolus_alcis
		Panaeolus_antillarum
		Panaeolus_cyanescens
		Panaeolus_fimicola
		Panaeolus_olivaceus
		Panaeolus_papilionaceus
		Panaeolus_rickenii
		Panaeolus_semiovatus
		Panellus_mitis
		Panellus_ringens
		Panellus_stipticus
		Parasola_auricoma
		Parasola_galericuliformis
		Parasola_hemerobia
		Parasola_hercules
		Parasola_kuehneri
		Parasola_leiocephala
		Parasola_lilatincta
		Parasola_megasperma
		Parasola_plicatilis
		Paxillus_ammoniavirescens
		Paxillus_involutus
		Paxillus_rubicundulus
		Paxillus_validus
		Paxillus_vernalis
		Phaeocollybia_christinae
		Phaeocollybia_festiva
		Phaeocollybia_jennyae
		Phaeocollybia_lugubris
		Phaeogalera_stagnina
		Phaeolepiota_aurea
		Phaeomarasmius_erinaceus
		Phaeomarasmius_rimulincola
		Pholiota_adiposa
		Pholiota_astragalina
		Pholiota_aurivella
		Pholiota_brunnescens
		Pholiota_carbonaria
		Pholiota_conissans
		Pholiota_decussata
		Pholiota_flammans
		Pholiota_flavida
		Pholiota_gummosa
		Pholiota_henningsii
		Pholiota_highlandensis
		Pholiota_jahnii
		Pholiota_lenta
		Pholiota_limonella
		Pholiota_lubrica
		Pholiota_lucifera
		Pholiota_lundbergii
		Pholiota_mixta
		Pholiota_nameko
		Pholiota_scamba
		Pholiota_spumosa
		Pholiota_squarrosa
		Pholiota_squarrosoides
		Pholiota_subochracea
		Pholiotina_dasypus
		Pholiotina_sulcata
		Phylloporus_pelletieri
		Phylloporus_rhodoxanthus
		Phyllotopsis_nidulans
		Pleurotus_calyptratus
		Pleurotus_citrinopileatus
		Pleurotus_columbinus
		Pleurotus_cornucopiae
		Pleurotus_dryinus
		Pleurotus_eryngii
		Pleurotus_ostreatus
		Pleurotus_pulmonarius
		Plicaturopsis_crispa
		Pluteus_alniphilus
		Pluteus_atromarginatus
		Pluteus_aurantiorugosus
		Pluteus_brunneoradiatus
		Pluteus_cervinus
		Pluteus_cinereofuscus
		Pluteus_diettrichii
		Pluteus_ephebeus
		Pluteus_hispidulus
		Pluteus_insidiosus
		Pluteus_leoninus
		Pluteus_luctuosus
		Pluteus_nanus
		Pluteus_pallidus
		Pluteus_pellitus
		Pluteus_petasatus
		Pluteus_phlebophorus
		Pluteus_plautus
		Pluteus_podospileus
		Pluteus_poliocnemis
		Pluteus_pouzarianus
		Pluteus_primus
		Pluteus_pseudorobertii
		Pluteus_romellii
		Pluteus_roseipes
		Pluteus_salicinus
		Pluteus_semibulbosus
		Pluteus_thomsonii
		Pluteus_umbrosus
		Pluteus_variabilicolor
		Pogonoloma_macrocephalum
		Pogonoloma_spinulosum
		Psathyrella_amarescens
		Psathyrella_ammophila
		Psathyrella_artemisiae
		Psathyrella_badiophylla
		Psathyrella_bipellis
		Psathyrella_calcarea
		Psathyrella_candolleana
		Psathyrella_clivensis
		Psathyrella_corrugis
		Psathyrella_cortinarioides
		Psathyrella_cotonea
		Psathyrella_dicrani
		Psathyrella_dunensis
		Psathyrella_effibulata
		Psathyrella_fagetophila
		Psathyrella_fatua
		Psathyrella_fibrillosa
		Psathyrella_flexispora
		Psathyrella_fulvescens
		Psathyrella_fusca
		Psathyrella_gordonii
		Psathyrella_hirta
		Psathyrella_impexa
		Psathyrella_kitsiana
		Psathyrella_lacuum
		Psathyrella_leucotephra
		Psathyrella_longicauda
		Psathyrella_lutensis
		Psathyrella_maculata
		Psathyrella_melanthina
		Psathyrella_mesobromionis
		Psathyrella_microrhiza
		Psathyrella_multipedata
		Psathyrella_murcida
		Psathyrella_obtusata
		Psathyrella_olympiana
		Psathyrella_orbicularis
		Psathyrella_orbitarum
		Psathyrella_panaeoloides
		Psathyrella_pennata
		Psathyrella_pertinax
		Psathyrella_pervelata
		Psathyrella_phegophila
		Psathyrella_piluliformis
		Psathyrella_prona
		Psathyrella_pseudocasca
		Psathyrella_pseudocorrugis
		Psathyrella_pseudogracilis
		Psathyrella_pygmaea
		Psathyrella_reticulata
		Psathyrella_rostellata
		Psathyrella_rubiginosa
		Psathyrella_sacchariolens
		Psathyrella_scatophila
		Psathyrella_senex
		Psathyrella_seymourensis
		Psathyrella_spadiceogrisea
		Psathyrella_sphaerocystis
		Psathyrella_sphagnicola
		Psathyrella_spintrigeroides
		Psathyrella_squamosa
		Psathyrella_stercoraria
		Psathyrella_supernula
		Psathyrella_tenuicula
		Psathyrella_tephrophylla
		Psathyrella_typhae
		Psathyrella_umbrina
		Psathyrella_variata
		Psathyrella_vernalis
		Psathyrella_vestita
		Pseudoboletus_parasiticus
		Pseudoclitocybe_cyathiformis
		Pseudoclitocybe_expallens
		Pseudoclitocybe_obbata
		Pseudoomphalina_kalchbrenneri
		Psilocybe_apelliculosa
		Psilocybe_arcana
		Psilocybe_azurescens
		Psilocybe_caerulipes
		Psilocybe_crobula
		Psilocybe_cubensis
		Psilocybe_cyanescens
		Psilocybe_fimetaria
		Psilocybe_inquilina
		Psilocybe_liniformans
		Psilocybe_medullosa
		Psilocybe_semilanceata
		Psilocybe_silvatica
		Psilocybe_stuntzii
		Psilocybe_subcoprophila
		Psilocybe_subviscida
		Pterula_subulata
		Rhizomarasmius_epidryas
		Rhizomarasmius_undatus
		Rhodocollybia_butyracea
		Rhodocollybia_maculata
		Rhodocollybia_prolixa
		Rhodocybe_roseiavellanea
		Rhodocybe_truncata
		Rhodophana_nitellina
		Rhodotus_palmatus
		Ripartites_albidoincarnatus
		Ripartites_metrodii
		Ripartites_tricholoma
		Rubinoboletus_rubinus
		Rugosomyces_carneus
		Rugosomyces_naucoria
		Rugosomyces_obscurissimus
		Russula_acrifolia
		Russula_adusta
		Russula_aeruginea
		Russula_albonigra
		Russula_alnetorum
		Russula_alutacea
		Russula_amethystina
		Russula_amoena
		Russula_amoenicolor
		Russula_amoenipes
		Russula_amoenolens
		Russula_anatina
		Russula_anthracina
		Russula_aquosa
		Russula_atroglauca
		Russula_atropurpurea
		Russula_atrorubens
		Russula_aurantiaca
		Russula_aurea
		Russula_azurea
		Russula_badia
		Russula_betularum
		Russula_brunneola
		Russula_brunneoviolacea
		Russula_caerulea
		Russula_camarophylla
		Russula_carminipes
		Russula_carpini
		Russula_cavipes
		Russula_cessans
		Russula_chloroides
		Russula_clariana
		Russula_claroflava
		Russula_clavipes
		Russula_consobrina
		Russula_cuprea
		Russula_curtipes
		Russula_cyanoxantha
		Russula_decipiens
		Russula_decolorans
		Russula_delica
		Russula_densifolia
		Russula_dryadicola
		Russula_emetica
		Russula_emeticicolor
		Russula_exalbicans
		Russula_faginea
		Russula_farinipes
		Russula_faustiana
		Russula_favrei
		Russula_fellea
		Russula_firmula
		Russula_foetens
		Russula_fragilis
		Russula_fragrantissima
		Russula_fuliginosa
		Russula_fuscorubroides
		Russula_gigasperma
		Russula_gracilis
		Russula_gracillima
		Russula_graminea
		Russula_grata
		Russula_graveolens
		Russula_grisea
		Russula_helodes
		Russula_heterophylla
		Russula_illota
		Russula_insignis
		Russula_integra
		Russula_ionochlora
		Russula_laccata
		Russula_laeta
		Russula_langei
		Russula_laricina
		Russula_lepidicolor
		Russula_lilacea
		Russula_livescens
		Russula_lutensis
		Russula_luteotacta
		Russula_maculata
		Russula_mariae
		Russula_medullata
		Russula_melitodes
		Russula_melliolens
		Russula_melzeri
		Russula_messapica
		Russula_minutula
		Russula_mustelina
		Russula_nana
		Russula_nauseosa
		Russula_nigricans
		Russula_nitida
		Russula_ochroleuca
		Russula_odorata
		Russula_olivacea
		Russula_pallescens
		Russula_pallidospora
		Russula_paludosa
		Russula_parazurea
		Russula_pascua
		Russula_pectinata
		Russula_pectinatoides
		Russula_pelargonia
		Russula_persicina
		Russula_postiana
		Russula_praetervisa
		Russula_pseudointegra
		Russula_puellaris
		Russula_puellula
		Russula_queletii
		Russula_raoultii
		Russula_risigallina
		Russula_romellii
		Russula_rosea
		Russula_roseipes
		Russula_rubra
		Russula_rubroalba
		Russula_saliceticola
		Russula_sanguinaria
		Russula_sanguinea
		Russula_sapinea
		Russula_sardonia
		Russula_silvestris
		Russula_solaris
		Russula_sororia
		Russula_sphagnophila
		Russula_subfoetens
		Russula_subrubens
		Russula_torulosa
		Russula_turci
		Russula_variegatula
		Russula_velenovskyi
		Russula_versicolor
		Russula_vesca
		Russula_veternosa
		Russula_vinosa
		Russula_violacea
		Russula_violaceoincarnata
		Russula_violeipes
		Russula_virescens
		Russula_viscida
		Russula_xerampelina
		Russula_zvarae
		Simocybe_centunculus
		Simocybe_haustellaris
		Simocybe_reducta
		Simocybe_sumptuosa
		Sistotrema_alboluteum
		Sistotrema_athelioides
		Sistotrema_biggsiae
		Sistotrema_brinkmannii
		Sistotrema_confluens
		Sistotrema_coroniferum
		Sistotrema_coronilla
		Sistotrema_efibulatum
		Sistotrema_muscicola
		Sistotrema_oblongisporum
		Sistotrema_octosporum
		Sistotrema_pistilliferum
		Sistotrema_raduloides
		Sistotrema_resinicystidium
		Sistotrema_sernanderi
		Stagnicola_perplexa
		Strobilomyces_strobilaceus
		Strobilurus_esculentus
		Strobilurus_stephanocystis
		Strobilurus_tenacellus
		Stropharia_aeruginosa
		Stropharia_albonitens
		Stropharia_caerulea
		Stropharia_coronilla
		Stropharia_hornemannii
		Stropharia_inuncta
		Stropharia_melanosperma
		Stropharia_rugosoannulata
		Suillus_amabilis
		Suillus_americanus
		Suillus_bellinii
		Suillus_bovinus
		Suillus_bresadolae
		Suillus_cavipes
		Suillus_collinitus
		Suillus_flavidus
		Suillus_granulatus
		Suillus_grevillei
		Suillus_lakei
		Suillus_luteus
		Suillus_mediterraneensis
		Suillus_placidus
		Suillus_plorans
		Suillus_spraguei
		Suillus_tridentinus
		Suillus_variegatus
		Suillus_viscidus
		Tapinella_atrotomentosa
		Tapinella_panuoides
		Tephrocybe_anthracophila
		Tephrocybe_confusa
		Tephrocybe_coracina
		Tephrocybe_platypus
		Tephrocybe_rancida
		Tricholoma_acerbum
		Tricholoma_aestuans
		Tricholoma_albobrunneum
		Tricholoma_album
		Tricholoma_apium
		Tricholoma_argyraceum
		Tricholoma_arvernense
		Tricholoma_atrosquamosum
		Tricholoma_aurantium
		Tricholoma_basirubens
		Tricholoma_batschii
		Tricholoma_bresadolanum
		Tricholoma_bufonium
		Tricholoma_caligatum
		Tricholoma_cingulatum
		Tricholoma_columbetta
		Tricholoma_dulciolens
		Tricholoma_equestre
		Tricholoma_filamentosum
		Tricholoma_focale
		Tricholoma_fracticum
		Tricholoma_frondosae
		Tricholoma_fulvum
		Tricholoma_guldeniae
		Tricholoma_imbricatum
		Tricholoma_inamoenum
		Tricholoma_joachimii
		Tricholoma_josserandii
		Tricholoma_lascivum
		Tricholoma_magnivelare
		Tricholoma_matsutake
		Tricholoma_olivaceotinctum
		Tricholoma_orirubens
		Tricholoma_pardinum
[truncated: 2,227 more rows]
[truncated: 1 more columns]
