# Supplementary material for: European mushroom assemblages are darker in cold climates
Source: Nat Commun. 2019 Jun 28;10:2890. doi: 10.1038/s41467-019-10767-z (PMC6599080; doi:10.1038/s41467-019-10767-z)
Supplement: Supplementary file 7 — Supplementary Data 4 [file 41467_2019_10767_MOESM7_ESM.xlsx]

## Sheet: Plots_3B_4_S5_S6
coord	obs	ses.ind	sum_spec	ses.rich	ses.freq	month	lifestyle	PreciseMonth	coord_month	northing_mean_center	easting_mean_center	Altitude	bio1	bio2	bio3	bio4	bio5	bio6	bio7	bio8	bio9	bio10	bio11	bio12	bio13	bio14	bio15	bio16	bio17	bio18	bio19	uv	rfc	LongitudeDecimalDegree	LatitudeDecimalDegree	az	log_map	log_rfc	bio12_month_log	temp_var	temp_mean	prec_var	prec_mean	coord.1	bio1_50	bio10_50	bio11_50	bio12_50	bio13_50
5075_475	61.1173	0.0153109	257	0.197254	0.843889	10	Sap	10	5075_475_10	5075	475	532.834	10.2786	81.2212	30.19	6432.33	246.029	-19.9826	266.012	134.307	20.3841	185.183	20.3841	1310.41	151.089	65.418	26.3032	413.176	199.835	398.379	199.835	86.2983	0.169003	8.67813	45.8281	2.40993	3.11741	0.0678157	3.11644	1.10051	2.55924	1.07323	3.37977	5075_475	11.3	200	25	1183	127
5075_475	61.9359	0.115627	131	0.872699	1.35789	11	Sap	11	5075_475_11	5075	475	532.834	10.2786	81.2212	30.19	6432.33	246.029	-19.9826	266.012	134.307	20.3841	185.183	20.3841	1310.41	151.089	65.418	26.3032	413.176	199.835	398.379	199.835	86.2983	0.169003	8.67813	45.8281	2.11727	3.11741	0.0678157	3.11865	1.10051	2.55924	1.07323	3.37977	5075_475	11.3	200	25	1183	127
5075_475	59.0274	-0.0977501	47	-1.78468	-0.731991	12	Sap	12	5075_475_12	5075	475	532.834	10.2786	81.2212	30.19	6432.33	246.029	-19.9826	266.012	134.307	20.3841	185.183	20.3841	1310.41	151.089	65.418	26.3032	413.176	199.835	398.379	199.835	86.2983	0.169003	8.67813	45.8281	1.6721	3.11741	0.0678157	3.11779	1.10051	2.55924	1.07323	3.37977	5075_475	11.3	200	25	1183	127
5075_475	60.6836	0.0175538	34	-0.26522	0.161499	4	Sap	4	5075_475_4	5075	475	532.834	10.2786	81.2212	30.19	6432.33	246.029	-19.9826	266.012	134.307	20.3841	185.183	20.3841	1310.41	151.089	65.418	26.3032	413.176	199.835	398.379	199.835	86.2983	0.169003	8.67813	45.8281	1.53148	3.11741	0.0678157	3.11821	1.10051	2.55924	1.07323	3.37977	5075_475	11.3	200	25	1183	127
5075_475	61.6726	0.0466508	65	0.734526	0.663467	5	Sap	5	5075_475_5	5075	475	532.834	10.2786	81.2212	30.19	6432.33	246.029	-19.9826	266.012	134.307	20.3841	185.183	20.3841	1310.41	151.089	65.418	26.3032	413.176	199.835	398.379	199.835	86.2983	0.169003	8.67813	45.8281	1.81291	3.11741	0.0678157	3.1182	1.10051	2.55924	1.07323	3.37977	5075_475	11.3	200	25	1183	127
5075_475	64.1498	0.163269	68	3.02159	2.34292	6	Sap	6	5075_475_6	5075	475	532.834	10.2786	81.2212	30.19	6432.33	246.029	-19.9826	266.012	134.307	20.3841	185.183	20.3841	1310.41	151.089	65.418	26.3032	413.176	199.835	398.379	199.835	86.2983	0.169003	8.67813	45.8281	1.83251	3.11741	0.0678157	3.11806	1.10051	2.55924	1.07323	3.37977	5075_475	11.3	200	25	1183	127
5075_475	62.9841	0.114029	43	1.88539	1.24347	7	Sap	7	5075_475_7	5075	475	532.834	10.2786	81.2212	30.19	6432.33	246.029	-19.9826	266.012	134.307	20.3841	185.183	20.3841	1310.41	151.089	65.418	26.3032	413.176	199.835	398.379	199.835	86.2983	0.169003	8.67813	45.8281	1.63347	3.11741	0.0678157	3.12068	1.10051	2.55924	1.07323	3.37977	5075_475	11.3	200	25	1183	127
5075_475	63.4901	0.152621	53	2.33416	1.71076	8	Sap	8	5075_475_8	5075	475	532.834	10.2786	81.2212	30.19	6432.33	246.029	-19.9826	266.012	134.307	20.3841	185.183	20.3841	1310.41	151.089	65.418	26.3032	413.176	199.835	398.379	199.835	86.2983	0.169003	8.67813	45.8281	1.72428	3.11741	0.0678157	3.11776	1.10051	2.55924	1.07323	3.37977	5075_475	11.3	200	25	1183	127
5075_475	63.2307	0.23868	174	2.20034	3.0657	9	Sap	9	5075_475_9	5075	475	532.834	10.2786	81.2212	30.19	6432.33	246.029	-19.9826	266.012	134.307	20.3841	185.183	20.3841	1310.41	151.089	65.418	26.3032	413.176	199.835	398.379	199.835	86.2983	0.169003	8.67813	45.8281	2.24055	3.11741	0.0678157	3.11756	1.10051	2.55924	1.07323	3.37977	5075_475	11.3	200	25	1183	127
5075_525	60.7952	-0.0111132	108	-0.0821472	0.312799	10	Sap	10	5075_525_10	5075	525	660.901	9.85718	79.8862	29.4315	6456.85	242.486	-23.52	266.006	129.225	16.2225	181.494	16.2225	1284.79	146.696	62.0592	27.0992	404.327	191.921	391.638	191.921	86.0344	0.15244	9.32187	45.8281	2.03342	3.10883	0.0616183	3.10849	1.23169	2.11656	1.25238	3.05006	5075_525	11.6	203	26	1158	124
5075_525	62.5017	0.115616	42	1.56484	1.01667	11	Sap	11	5075_525_11	5075	525	660.901	9.85718	79.8862	29.4315	6456.85	242.486	-23.52	266.006	129.225	16.2225	181.494	16.2225	1284.79	146.696	62.0592	27.0992	404.327	191.921	391.638	191.921	86.0344	0.15244	9.32187	45.8281	1.62325	3.10883	0.0616183	3.10717	1.23169	2.11656	1.25238	3.05006	5075_525	11.6	203	26	1158	124
5075_525	62.6995	0.0907499	98	1.65469	1.64806	9	Sap	9	5075_525_9	5075	525	660.901	9.85718	79.8862	29.4315	6456.85	242.486	-23.52	266.006	129.225	16.2225	181.494	16.2225	1284.79	146.696	62.0592	27.0992	404.327	191.921	391.638	191.921	86.0344	0.15244	9.32187	45.8281	1.99123	3.10883	0.0616183	3.10876	1.23169	2.11656	1.25238	3.05006	5075_525	11.6	203	26	1158	124
5075_875	62.2528	0.205061	234	1.24036	2.22309	10	Sap	10	5075_875_10	5075	875	239.214	12.736	71.7106	28.2764	6390.88	264.314	14.1807	250.133	135.966	53.7554	209.984	46.8816	1167.86	126.506	75.5755	16.9006	358.51	232.198	289.721	252.734	77.7361	0.527964	13.8194	45.7268	2.36922	3.06739	0.184113	3.05929	-0.234526	4.51405	-1.27189	2.75335	5075_875	12.1	204	41	1210	130
5075_875	62.7159	0.1756	138	1.61926	2.10854	9	Sap	9	5075_875_9	5075	875	239.214	12.736	71.7106	28.2764	6390.88	264.314	14.1807	250.133	135.966	53.7554	209.984	46.8816	1167.86	126.506	75.5755	16.9006	358.51	232.198	289.721	252.734	77.7361	0.527964	13.8194	45.7268	2.13988	3.06739	0.184113	3.08887	-0.234526	4.51405	-1.27189	2.75335	5075_875	12.1	204	41	1210	130
5075_925	61.2822	0.0315367	244	0.371129	1.10809	10	Sap	10	5075_925_10	5075	925	668.532	9.0344	81.1611	29.2394	6710.16	239.134	-32.2022	271.336	97.681	12.8577	176.278	4.56928	1343.46	143.005	86.646	16.6096	411.691	263.884	336.993	296.967	76.4836	0.583231	14.4592	45.6979	2.38739	3.12822	0.199544	3.128	1.57118	1.39072	-1.55661	4.38478	5075_925	9.5	181	10	1365	146
5075_925	63.6102	0.0907373	53	2.46422	1.77059	11	Sap	11	5075_925_11	5075	925	668.532	9.0344	81.1611	29.2394	6710.16	239.134	-32.2022	271.336	97.681	12.8577	176.278	4.56928	1343.46	143.005	86.646	16.6096	411.691	263.884	336.993	296.967	76.4836	0.583231	14.4592	45.6979	1.72428	3.12822	0.199544	3.12768	1.57118	1.39072	-1.55661	4.38478	5075_925	9.5	181	10	1365	146
5075_925	59.569	-0.0326974	40	-1.17362	-0.429152	5	Sap	5	5075_925_5	5075	925	668.532	9.0344	81.1611	29.2394	6710.16	239.134	-32.2022	271.336	97.681	12.8577	176.278	4.56928	1343.46	143.005	86.646	16.6096	411.691	263.884	336.993	296.967	76.4836	0.583231	14.4592	45.6979	1.60206	3.12822	0.199544	3.12876	1.57118	1.39072	-1.55661	4.38478	5075_925	9.5	181	10	1365	146
5075_925	62.5604	0.0233186	49	1.53506	1.09564	6	Sap	6	5075_925_6	5075	925	668.532	9.0344	81.1611	29.2394	6710.16	239.134	-32.2022	271.336	97.681	12.8577	176.278	4.56928	1343.46	143.005	86.646	16.6096	411.691	263.884	336.993	296.967	76.4836	0.583231	14.4592	45.6979	1.6902	3.12822	0.199544	3.12401	1.57118	1.39072	-1.55661	4.38478	5075_925	9.5	181	10	1365	146
5075_925	61.4794	-0.0169022	49	0.500403	0.53306	7	Sap	7	5075_925_7	5075	925	668.532	9.0344	81.1611	29.2394	6710.16	239.134	-32.2022	271.336	97.681	12.8577	176.278	4.56928	1343.46	143.005	86.646	16.6096	411.691	263.884	336.993	296.967	76.4836	0.583231	14.4592	45.6979	1.6902	3.12822	0.199544	3.12688	1.57118	1.39072	-1.55661	4.38478	5075_925	9.5	181	10	1365	146
5075_925	61.5349	0.00564848	81	0.579964	0.757543	8	Sap	8	5075_925_8	5075	925	668.532	9.0344	81.1611	29.2394	6710.16	239.134	-32.2022	271.336	97.681	12.8577	176.278	4.56928	1343.46	143.005	86.646	16.6096	411.691	263.884	336.993	296.967	76.4836	0.583231	14.4592	45.6979	1.90849	3.12822	0.199544	3.12895	1.57118	1.39072	-1.55661	4.38478	5075_925	9.5	181	10	1365	146
5075_925	62.7128	0.249031	222	1.67296	2.83707	9	Sap	9	5075_925_9	5075	925	668.532	9.0344	81.1611	29.2394	6710.16	239.134	-32.2022	271.336	97.681	12.8577	176.278	4.56928	1343.46	143.005	86.646	16.6096	411.691	263.884	336.993	296.967	76.4836	0.583231	14.4592	45.6979	2.34635	3.12822	0.199544	3.12862	1.57118	1.39072	-1.55661	4.38478	5075_925	9.5	181	10	1365	146
5075_975	61.6879	0.162808	292	0.676666	1.71129	10	Sap	10	5075_975_10	5075	975	304.096	10.5185	91.1035	30.8135	7073.23	262.964	-28.5442	291.508	106.325	24.7902	194.652	12.8047	1204.71	130.892	74.0138	18.208	369.686	228.824	310.26	263.209	74.7266	0.721301	15.098	45.6655	2.46538	3.08088	0.235857	3.07748	1.95732	3.27913	-0.987052	2.99744	5075_975	7.9	167	-10	1316	140
5075_975	61.833	0.118795	128	0.899327	1.29331	11	Sap	11	5075_975_11	5075	975	304.096	10.5185	91.1035	30.8135	7073.23	262.964	-28.5442	291.508	106.325	24.7902	194.652	12.8047	1204.71	130.892	74.0138	18.208	369.686	228.824	310.26	263.209	74.7266	0.721301	15.098	45.6655	2.10721	3.08088	0.235857	3.07524	1.95732	3.27913	-0.987052	2.99744	5075_975	7.9	167	-10	1316	140
5075_975	59.9699	-0.0480593	40	-0.872	-0.192367	12	Sap	12	5075_975_12	5075	975	304.096	10.5185	91.1035	30.8135	7073.23	262.964	-28.5442	291.508	106.325	24.7902	194.652	12.8047	1204.71	130.892	74.0138	18.208	369.686	228.824	310.26	263.209	74.7266	0.721301	15.098	45.6655	1.60206	3.08088	0.235857	3.07443	1.95732	3.27913	-0.987052	2.99744	5075_975	7.9	167	-10	1316	140
5075_975	58.0689	-0.0931645	29	-2.5891	-0.957328	4	Sap	4	5075_975_4	5075	975	304.096	10.5185	91.1035	30.8135	7073.23	262.964	-28.5442	291.508	106.325	24.7902	194.652	12.8047	1204.71	130.892	74.0138	18.208	369.686	228.824	310.26	263.209	74.7266	0.721301	15.098	45.6655	1.4624	3.08088	0.235857	3.07876	1.95732	3.27913	-0.987052	2.99744	5075_975	7.9	167	-10	1316	140
5075_975	61.7618	0.0217085	95	0.819418	0.933814	5	Sap	5	5075_975_5	5075	975	304.096	10.5185	91.1035	30.8135	7073.23	262.964	-28.5442	291.508	106.325	24.7902	194.652	12.8047	1204.71	130.892	74.0138	18.208	369.686	228.824	310.26	263.209	74.7266	0.721301	15.098	45.6655	1.97772	3.08088	0.235857	3.08173	1.95732	3.27913	-0.987052	2.99744	5075_975	7.9	167	-10	1316	140
5075_975	62.0385	0.0553392	134	1.01474	1.51551	6	Sap	6	5075_975_6	5075	975	304.096	10.5185	91.1035	30.8135	7073.23	262.964	-28.5442	291.508	106.325	24.7902	194.652	12.8047	1204.71	130.892	74.0138	18.208	369.686	228.824	310.26	263.209	74.7266	0.721301	15.098	45.6655	2.1271	3.08088	0.235857	3.08411	1.95732	3.27913	-0.987052	2.99744	5075_975	7.9	167	-10	1316	140
5075_975	62.0392	0.0938722	116	0.925517	1.34809	7	Sap	7	5075_975_7	5075	975	304.096	10.5185	91.1035	30.8135	7073.23	262.964	-28.5442	291.508	106.325	24.7902	194.652	12.8047	1204.71	130.892	74.0138	18.208	369.686	228.824	310.26	263.209	74.7266	0.721301	15.098	45.6655	2.06446	3.08088	0.235857	3.08391	1.95732	3.27913	-0.987052	2.99744	5075_975	7.9	167	-10	1316	140
5075_975	61.868	0.0543434	141	0.877513	1.28277	8	Sap	8	5075_975_8	5075	975	304.096	10.5185	91.1035	30.8135	7073.23	262.964	-28.5442	291.508	106.325	24.7902	194.652	12.8047	1204.71	130.892	74.0138	18.208	369.686	228.824	310.26	263.209	74.7266	0.721301	15.098	45.6655	2.14922	3.08088	0.235857	3.08085	1.95732	3.27913	-0.987052	2.99744	5075_975	7.9	167	-10	1316	140
5075_975	61.607	0.135421	266	0.631559	1.58782	9	Sap	9	5075_975_9	5075	975	304.096	10.5185	91.1035	30.8135	7073.23	262.964	-28.5442	291.508	106.325	24.7902	194.652	12.8047	1204.71	130.892	74.0138	18.208	369.686	228.824	310.26	263.209	74.7266	0.721301	15.098	45.6655	2.42488	3.08088	0.235857	3.08296	1.95732	3.27913	-0.987052	2.99744	5075_975	7.9	167	-10	1316	140
5125_1025	59.998	-0.06977	145	-0.856703	-0.379933	10	Sap	10	5125_1025_10	5125	1025	341.705	9.6542	93.2373	30.6968	7311.06	256.579	-44.0349	300.614	168.197	13.4726	188.609	0.358321	1065.88	114.558	56.7354	21.6477	323.499	179.383	321.764	202.636	72.4542	0.566293	15.7901	46.0764	2.16137	3.02771	0.194873	3.03167	3.0158	2.8954	0.221452	1.3826	5125_1025	10.5	198	7	993	108
5125_1025	63.6943	0.0593303	29	2.56111	1.32742	5	Sap	5	5125_1025_5	5125	1025	341.705	9.6542	93.2373	30.6968	7311.06	256.579	-44.0349	300.614	168.197	13.4726	188.609	0.358321	1065.88	114.558	56.7354	21.6477	323.499	179.383	321.764	202.636	72.4542	0.566293	15.7901	46.0764	1.4624	3.02771	0.194873	3.02702	3.0158	2.8954	0.221452	1.3826	5125_1025	10.5	198	7	993	108
5125_1025	62.8639	0.0718429	35	1.79092	1.02108	6	Sap	6	5125_1025_6	5125	1025	341.705	9.6542	93.2373	30.6968	7311.06	256.579	-44.0349	300.614	168.197	13.4726	188.609	0.358321	1065.88	114.558	56.7354	21.6477	323.499	179.383	321.764	202.636	72.4542	0.566293	15.7901	46.0764	1.54407	3.02771	0.194873	3.02354	3.0158	2.8954	0.221452	1.3826	5125_1025	10.5	198	7	993	108
5125_1025	62.6302	0.0208543	37	1.55493	1.03901	7	Sap	7	5125_1025_7	5125	1025	341.705	9.6542	93.2373	30.6968	7311.06	256.579	-44.0349	300.614	168.197	13.4726	188.609	0.358321	1065.88	114.558	56.7354	21.6477	323.499	179.383	321.764	202.636	72.4542	0.566293	15.7901	46.0764	1.5682	3.02771	0.194873	3.03131	3.0158	2.8954	0.221452	1.3826	5125_1025	10.5	198	7	993	108
5125_1025	62.5953	0.0861674	80	1.50881	1.51789	9	Sap	9	5125_1025_9	5125	1025	341.705	9.6542	93.2373	30.6968	7311.06	256.579	-44.0349	300.614	168.197	13.4726	188.609	0.358321	1065.88	114.558	56.7354	21.6477	323.499	179.383	321.764	202.636	72.4542	0.566293	15.7901	46.0764	1.90309	3.02771	0.194873	3.03119	3.0158	2.8954	0.221452	1.3826	5125_1025	10.5	198	7	993	108
5125_275	60.0955	-0.0176961	25	-0.802213	-0.171146	1	Sap	1	5125_275_1	5125	275	503.578	9.58058	89.9552	32.0033	6476.84	249.254	-25.5137	274.768	79.3115	80.2428	178.326	11.9822	992.694	100.758	68.9793	10.9924	269.197	225.403	252.552	249.013	81.8593	0.387316	6.08147	46.2413	1.39794	2.99682	0.142176	2.98537	0.679544	2.2434	-2.16091	1.275	5125_275	10	183	16	962	98
5125_275	59.5121	-0.0606426	177	-1.24651	-0.931632	10	Sap	10	5125_275_10	5125	275	503.578	9.58058	89.9552	32.0033	6476.84	249.254	-25.5137	274.768	79.3115	80.2428	178.326	11.9822	992.694	100.758	68.9793	10.9924	269.197	225.403	252.552	249.013	81.8593	0.387316	6.08147	46.2413	2.24797	2.99682	0.142176	2.99822	0.679544	2.2434	-2.16091	1.275	5125_275	10	183	16	962	98
5125_275	59.4923	-0.130433	133	-1.24471	-0.863593	11	Sap	11	5125_275_11	5125	275	503.578	9.58058	89.9552	32.0033	6476.84	249.254	-25.5137	274.768	79.3115	80.2428	178.326	11.9822	992.694	100.758	68.9793	10.9924	269.197	225.403	252.552	249.013	81.8593	0.387316	6.08147	46.2413	2.12385	2.99682	0.142176	2.98566	0.679544	2.2434	-2.16091	1.275	5125_275	10	183	16	962	98
5125_275	59.6583	-0.0207959	68	-1.19939	-0.499779	12	Sap	12	5125_275_12	5125	275	503.578	9.58058	89.9552	32.0033	6476.84	249.254	-25.5137	274.768	79.3115	80.2428	178.326	11.9822	992.694	100.758	68.9793	10.9924	269.197	225.403	252.552	249.013	81.8593	0.387316	6.08147	46.2413	1.83251	2.99682	0.142176	2.98307	0.679544	2.2434	-2.16091	1.275	5125_275	10	183	16	962	98
5125_275	62.1036	-0.00972707	37	1.1111	0.754861	5	Sap	5	5125_275_5	5125	275	503.578	9.58058	89.9552	32.0033	6476.84	249.254	-25.5137	274.768	79.3115	80.2428	178.326	11.9822	992.694	100.758	68.9793	10.9924	269.197	225.403	252.552	249.013	81.8593	0.387316	6.08147	46.2413	1.5682	2.99682	0.142176	2.98732	0.679544	2.2434	-2.16091	1.275	5125_275	10	183	16	962	98
5125_275	63.4078	0.102445	43	2.35178	1.44154	6	Sap	6	5125_275_6	5125	275	503.578	9.58058	89.9552	32.0033	6476.84	249.254	-25.5137	274.768	79.3115	80.2428	178.326	11.9822	992.694	100.758	68.9793	10.9924	269.197	225.403	252.552	249.013	81.8593	0.387316	6.08147	46.2413	1.63347	2.99682	0.142176	2.98169	0.679544	2.2434	-2.16091	1.275	5125_275	10	183	16	962	98
5125_275	63.1725	0.00991129	50	2.03791	1.36312	7	Sap	7	5125_275_7	5125	275	503.578	9.58058	89.9552	32.0033	6476.84	249.254	-25.5137	274.768	79.3115	80.2428	178.326	11.9822	992.694	100.758	68.9793	10.9924	269.197	225.403	252.552	249.013	81.8593	0.387316	6.08147	46.2413	1.69897	2.99682	0.142176	2.98684	0.679544	2.2434	-2.16091	1.275	5125_275	10	183	16	962	98
5125_275	63.5386	0.122631	77	2.50168	2.14968	8	Sap	8	5125_275_8	5125	275	503.578	9.58058	89.9552	32.0033	6476.84	249.254	-25.5137	274.768	79.3115	80.2428	178.326	11.9822	992.694	100.758	68.9793	10.9924	269.197	225.403	252.552	249.013	81.8593	0.387316	6.08147	46.2413	1.88649	2.99682	0.142176	3.05261	0.679544	2.2434	-2.16091	1.275	5125_275	10	183	16	962	98
5125_275	63.1857	0.0882817	111	2.00235	2.30168	9	Sap	9	5125_275_9	5125	275	503.578	9.58058	89.9552	32.0033	6476.84	249.254	-25.5137	274.768	79.3115	80.2428	178.326	11.9822	992.694	100.758	68.9793	10.9924	269.197	225.403	252.552	249.013	81.8593	0.387316	6.08147	46.2413	2.04532	2.99682	0.142176	2.98762	0.679544	2.2434	-2.16091	1.275	5125_275	10	183	16	962	98
5125_325	61.94	0.0841005	71	0.994233	0.91743	10	Sap	10	5125_325_10	5125	325	1016.25	6.78427	87.2884	32.0295	6322.62	212.134	-55.9965	268.13	73.775	66.3336	147.643	-14.2207	1111.06	112.31	77.1764	11.1546	308.286	247.779	290.656	293.871	85.3532	0.470683	6.72944	46.256	1.85126	3.04574	0.167519	3.0064	1.15437	-0.694231	-2.35576	2.51906	5125_325	6.1	140	-21	1247	122
5125_325	61.6495	0.033822	59	0.703163	0.714987	8	Sap	8	5125_325_8	5125	325	1016.25	6.78427	87.2884	32.0295	6322.62	212.134	-55.9965	268.13	73.775	66.3336	147.643	-14.2207	1111.06	112.31	77.1764	11.1546	308.286	247.779	290.656	293.871	85.3532	0.470683	6.72944	46.256	1.77085	3.04574	0.167519	3.09193	1.15437	-0.694231	-2.35576	2.51906	5125_325	6.1	140	-21	1247	122
5125_325	61.5143	0.0386829	56	0.620648	0.627735	9	Sap	9	5125_325_9	5125	325	1016.25	6.78427	87.2884	32.0295	6322.62	212.134	-55.9965	268.13	73.775	66.3336	147.643	-14.2207	1111.06	112.31	77.1764	11.1546	308.286	247.779	290.656	293.871	85.3532	0.470683	6.72944	46.256	1.74819	3.04574	0.167519	3.05649	1.15437	-0.694231	-2.35576	2.51906	5125_325	6.1	140	-21	1247	122
5125_375	61.2881	-0.0109571	222	0.298749	1.02256	10	Sap	10	5125_375_10	5125	375	1383.52	4.81145	77.9539	30.3364	6090.19	182.769	-69.0956	251.865	58.7383	32.2033	125.326	-29.5822	1311.13	129.71	93.6439	10.4682	361.382	297.309	349.382	339.308	89.3138	0.325941	7.37786	46.2671	2.34635	3.11765	0.122524	3.09047	1.24521	-3.1211	-2.86214	4.53768	5125_375	7	150	-12	1013	106
5125_375	63.4325	0.15097	111	2.36992	2.46648	11	Sap	11	5125_375_11	5125	375	1383.52	4.81145	77.9539	30.3364	6090.19	182.769	-69.0956	251.865	58.7383	32.2033	125.326	-29.5822	1311.13	129.71	93.6439	10.4682	361.382	297.309	349.382	339.308	89.3138	0.325941	7.37786	46.2671	2.04532	3.11765	0.122524	2.97389	1.24521	-3.1211	-2.86214	4.53768	5125_375	7	150	-12	1013	106
5125_375	58.5863	-0.138938	33	-2.11242	-0.802945	5	Sap	5	5125_375_5	5125	375	1383.52	4.81145	77.9539	30.3364	6090.19	182.769	-69.0956	251.865	58.7383	32.2033	125.326	-29.5822	1311.13	129.71	93.6439	10.4682	361.382	297.309	349.382	339.308	89.3138	0.325941	7.37786	46.2671	1.51851	3.11765	0.122524	3.02554	1.24521	-3.1211	-2.86214	4.53768	5125_375	7	150	-12	1013	106
5125_375	60.2909	0.0154702	38	-0.587461	-0.0917631	6	Sap	6	5125_375_6	5125	375	1383.52	4.81145	77.9539	30.3364	6090.19	182.769	-69.0956	251.865	58.7383	32.2033	125.326	-29.5822	1311.13	129.71	93.6439	10.4682	361.382	297.309	349.382	339.308	89.3138	0.325941	7.37786	46.2671	1.57978	3.11765	0.122524	3.09968	1.24521	-3.1211	-2.86214	4.53768	5125_375	7	150	-12	1013	106
5125_375	61.6248	0.0228333	89	0.639165	0.835222	7	Sap	7	5125_375_7	5125	375	1383.52	4.81145	77.9539	30.3364	6090.19	182.769	-69.0956	251.865	58.7383	32.2033	125.326	-29.5822	1311.13	129.71	93.6439	10.4682	361.382	297.309	349.382	339.308	89.3138	0.325941	7.37786	46.2671	1.94939	3.11765	0.122524	3.18082	1.24521	-3.1211	-2.86214	4.53768	5125_375	7	150	-12	1013	106
5125_375	61.4527	0.0830155	205	0.47411	1.24388	8	Sap	8	5125_375_8	5125	375	1383.52	4.81145	77.9539	30.3364	6090.19	182.769	-69.0956	251.865	58.7383	32.2033	125.326	-29.5822	1311.13	129.71	93.6439	10.4682	361.382	297.309	349.382	339.308	89.3138	0.325941	7.37786	46.2671	2.31175	3.11765	0.122524	3.15544	1.24521	-3.1211	-2.86214	4.53768	5125_375	7	150	-12	1013	106
5125_375	61.4359	0.0406382	242	0.44994	1.27461	9	Sap	9	5125_375_9	5125	375	1383.52	4.81145	77.9539	30.3364	6090.19	182.769	-69.0956	251.865	58.7383	32.2033	125.326	-29.5822	1311.13	129.71	93.6439	10.4682	361.382	297.309	349.382	339.308	89.3138	0.325941	7.37786	46.2671	2.38382	3.11765	0.122524	3.11874	1.24521	-3.1211	-2.86214	4.53768	5125_375	7	150	-12	1013	106
5125_425	59.8432	-0.00407792	43	-0.967297	-0.321437	10	Sap	10	5125_425_10	5125	425	1742.09	2.82522	64.9783	27.8899	5769.86	150.712	-78.5377	229.249	101.492	-32.4919	102.043	-43.1916	1565.54	160.932	107.44	13.3461	461.404	338.781	459.669	346.706	90.8795	0.327602	8.02659	46.2744	1.63347	3.19466	0.123068	3.18587	1.71476	-5.47404	-2.352	6.99087	5125_425	2.6	100	-45	1564	159
5125_425	60.6739	-0.0079466	40	-0.233482	0.140195	5	Sap	5	5125_425_5	5125	425	1742.09	2.82522	64.9783	27.8899	5769.86	150.712	-78.5377	229.249	101.492	-32.4919	102.043	-43.1916	1565.54	160.932	107.44	13.3461	461.404	338.781	459.669	346.706	90.8795	0.327602	8.02659	46.2744	1.60206	3.19466	0.123068	3.16545	1.71476	-5.47404	-2.352	6.99087	5125_425	2.6	100	-45	1564	159
5125_425	61.3801	-0.00885355	79	0.453948	0.668456	6	Sap	6	5125_425_6	5125	425	1742.09	2.82522	64.9783	27.8899	5769.86	150.712	-78.5377	229.249	101.492	-32.4919	102.043	-43.1916	1565.54	160.932	107.44	13.3461	461.404	338.781	459.669	346.706	90.8795	0.327602	8.02659	46.2744	1.89763	3.19466	0.123068	3.16903	1.71476	-5.47404	-2.352	6.99087	5125_425	2.6	100	-45	1564	159
5125_425	61.0374	0.0274948	68	0.137835	0.334564	7	Sap	7	5125_425_7	5125	425	1742.09	2.82522	64.9783	27.8899	5769.86	150.712	-78.5377	229.249	101.492	-32.4919	102.043	-43.1916	1565.54	160.932	107.44	13.3461	461.404	338.781	459.669	346.706	90.8795	0.327602	8.02659	46.2744	1.83251	3.19466	0.123068	3.19718	1.71476	-5.47404	-2.352	6.99087	5125_425	2.6	100	-45	1564	159
5125_425	60.385	0.00486664	102	-0.563705	-0.0530441	8	Sap	8	5125_425_8	5125	425	1742.09	2.82522	64.9783	27.8899	5769.86	150.712	-78.5377	229.249	101.492	-32.4919	102.043	-43.1916	1565.54	160.932	107.44	13.3461	461.404	338.781	459.669	346.706	90.8795	0.327602	8.02659	46.2744	2.0086	3.19466	0.123068	3.19653	1.71476	-5.47404	-2.352	6.99087	5125_425	2.6	100	-45	1564	159
5125_425	58.9588	-0.0696922	67	-1.87117	-0.881921	9	Sap	9	5125_425_9	5125	425	1742.09	2.82522	64.9783	27.8899	5769.86	150.712	-78.5377	229.249	101.492	-32.4919	102.043	-43.1916	1565.54	160.932	107.44	13.3461	461.404	338.781	459.669	346.706	90.8795	0.327602	8.02659	46.2744	1.82607	3.19466	0.123068	3.22148	1.71476	-5.47404	-2.352	6.99087	5125_425	2.6	100	-45	1564	159
5125_475	59.7076	-0.102133	212	-1.12835	-0.768918	10	Sap	10	5125_475_10	5125	475	1166.14	6.38789	71.2785	28.7866	6017.72	194.884	-48.007	242.891	138.431	-9.31986	141.182	-11.8906	1416.72	162.945	78.4248	24.5009	457.516	244.484	454.378	245.559	90.6892	0.539806	8.67551	46.2781	2.32634	3.15128	0.187466	3.13622	1.41572	-1.59706	0.501172	4.98393	5125_475	8.8	168	8	1291	154
5125_475	60.4417	-0.0376088	139	-0.324285	-0.0219374	11	Sap	11	5125_475_11	5125	475	1166.14	6.38789	71.2785	28.7866	6017.72	194.884	-48.007	242.891	138.431	-9.31986	141.182	-11.8906	1416.72	162.945	78.4248	24.5009	457.516	244.484	454.378	245.559	90.6892	0.539806	8.67551	46.2781	2.14301	3.15128	0.187466	3.12489	1.41572	-1.59706	0.501172	4.98393	5125_475	8.8	168	8	1291	154
5125_475	62.9465	0.0841216	40	1.91275	1.18401	3	Sap	3	5125_475_3	5125	475	1166.14	6.38789	71.2785	28.7866	6017.72	194.884	-48.007	242.891	138.431	-9.31986	141.182	-11.8906	1416.72	162.945	78.4248	24.5009	457.516	244.484	454.378	245.559	90.6892	0.539806	8.67551	46.2781	1.60206	3.15128	0.187466	3.13454	1.41572	-1.59706	0.501172	4.98393	5125_475	8.8	168	8	1291	154
5125_475	56.6652	-0.184094	67	-3.97124	-2.43174	4	Sap	4	5125_475_4	5125	475	1166.14	6.38789	71.2785	28.7866	6017.72	194.884	-48.007	242.891	138.431	-9.31986	141.182	-11.8906	1416.72	162.945	78.4248	24.5009	457.516	244.484	454.378	245.559	90.6892	0.539806	8.67551	46.2781	1.82607	3.15128	0.187466	3.12852	1.41572	-1.59706	0.501172	4.98393	5125_475	8.8	168	8	1291	154
5125_475	59.7727	-0.0340175	125	-1.02167	-0.576981	5	Sap	5	5125_475_5	5125	475	1166.14	6.38789	71.2785	28.7866	6017.72	194.884	-48.007	242.891	138.431	-9.31986	141.182	-11.8906	1416.72	162.945	78.4248	24.5009	457.516	244.484	454.378	245.559	90.6892	0.539806	8.67551	46.2781	2.09691	3.15128	0.187466	3.13883	1.41572	-1.59706	0.501172	4.98393	5125_475	8.8	168	8	1291	154
5125_475	61.9292	0.0940361	120	0.978313	1.23905	6	Sap	6	5125_475_6	5125	475	1166.14	6.38789	71.2785	28.7866	6017.72	194.884	-48.007	242.891	138.431	-9.31986	141.182	-11.8906	1416.72	162.945	78.4248	24.5009	457.516	244.484	454.378	245.559	90.6892	0.539806	8.67551	46.2781	2.07918	3.15128	0.187466	3.1462	1.41572	-1.59706	0.501172	4.98393	5125_475	8.8	168	8	1291	154
5125_475	62.4345	0.0125201	80	1.38473	1.46501	7	Sap	7	5125_475_7	5125	475	1166.14	6.38789	71.2785	28.7866	6017.72	194.884	-48.007	242.891	138.431	-9.31986	141.182	-11.8906	1416.72	162.945	78.4248	24.5009	457.516	244.484	454.378	245.559	90.6892	0.539806	8.67551	46.2781	1.90309	3.15128	0.187466	3.14661	1.41572	-1.59706	0.501172	4.98393	5125_475	8.8	168	8	1291	154
5125_475	60.5294	-0.0392122	219	-0.342098	0.15121	8	Sap	8	5125_475_8	5125	475	1166.14	6.38789	71.2785	28.7866	6017.72	194.884	-48.007	242.891	138.431	-9.31986	141.182	-11.8906	1416.72	162.945	78.4248	24.5009	457.516	244.484	454.378	245.559	90.6892	0.539806	8.67551	46.2781	2.34044	3.15128	0.187466	3.18646	1.41572	-1.59706	0.501172	4.98393	5125_475	8.8	168	8	1291	154
5125_475	60.3592	-0.115139	212	-0.502439	-0.0716168	9	Sap	9	5125_475_9	5125	475	1166.14	6.38789	71.2785	28.7866	6017.72	194.884	-48.007	242.891	138.431	-9.31986	141.182	-11.8906	1416.72	162.945	78.4248	24.5009	457.516	244.484	454.378	245.559	90.6892	0.539806	8.67551	46.2781	2.32634	3.15128	0.187466	3.1573	1.41572	-1.59706	0.501172	4.98393	5125_475	8.8	168	8	1291	154
5125_525	62.2514	0.0771546	76	1.16193	1.25531	10	Sap	10	5125_525_10	5125	525	1162.87	6.94348	71.8644	28.6606	6058.91	202.498	-42.3381	244.836	147.152	-6.51071	147.173	-6.67099	1336.96	157.649	66.0123	28.1454	439.14	206.752	438.261	206.979	91.564	0.587771	9.32449	46.2781	1.88081	3.12612	0.200788	3.12068	1.38927	-0.976901	1.44391	3.91792	5125_525	5.7	133	-18	1240	152
5125_525	64.1602	0.120563	29	3.10969	1.51989	7	Sap	7	5125_525_7	5125	525	1162.87	6.94348	71.8644	28.6606	6058.91	202.498	-42.3381	244.836	147.152	-6.51071	147.173	-6.67099	1336.96	157.649	66.0123	28.1454	439.14	206.752	438.261	206.979	91.564	0.587771	9.32449	46.2781	1.4624	3.12612	0.200788	3.12811	1.38927	-0.976901	1.44391	3.91792	5125_525	5.7	133	-18	1240	152
5125_525	66.6347	0.192049	29	5.13178	2.49033	8	Sap	8	5125_525_8	5125	525	1162.87	6.94348	71.8644	28.6606	6058.91	202.498	-42.3381	244.836	147.152	-6.51071	147.173	-6.67099	1336.96	157.649	66.0123	28.1454	439.14	206.752	438.261	206.979	91.564	0.587771	9.32449	46.2781	1.4624	3.12612	0.200788	3.12752	1.38927	-0.976901	1.44391	3.91792	5125_525	5.7	133	-18	1240	152
5125_525	65.466	0.181442	77	4.1193	3.3482	9	Sap	9	5125_525_9	5125	525	1162.87	6.94348	71.8644	28.6606	6058.91	202.498	-42.3381	244.836	147.152	-6.51071	147.173	-6.67099	1336.96	157.649	66.0123	28.1454	439.14	206.752	438.261	206.979	91.564	0.587771	9.32449	46.2781	1.88649	3.12612	0.200788	3.13168	1.38927	-0.976901	1.44391	3.91792	5125_525	5.7	133	-18	1240	152
5125_575	58.7112	-0.143483	29	-1.98831	-0.726734	8	Sap	8	5125_575_8	5125	575	2078.73	1.46183	61.4704	27.855	5541.49	130.976	-87.0444	218.021	84.429	-50.4024	84.5414	-53.1243	1140.72	144.574	58.6834	29.0592	398.707	188.778	396.08	191.367	93.0188	0.374205	9.97341	46.2744	1.4624	3.05718	0.138051	3.06292	1.63847	-7.10379	1.59091	2.71976	5125_575	-2.2	43	-83	1446	161
5125_575	62.1375	0.0234711	29	1.1199	0.690046	9	Sap	9	5125_575_9	5125	575	2078.73	1.46183	61.4704	27.855	5541.49	130.976	-87.0444	218.021	84.429	-50.4024	84.5414	-53.1243	1140.72	144.574	58.6834	29.0592	398.707	188.778	396.08	191.367	93.0188	0.374205	9.97341	46.2744	1.4624	3.05718	0.138051	3.0461	1.63847	-7.10379	1.59091	2.71976	5125_575	-2.2	43	-83	1446	161
5125_825	58.7251	-0.0404623	47	-2.04639	-0.83071	10	Sap	10	5125_825_10	5125	825	777.207	8.15135	92.8654	31.9959	6729.77	231.41	-53.3292	284.739	164.031	4.64389	166.445	-6.37474	1308.58	136.971	68.9255	21.0062	390.093	223.892	389.919	236.826	81.5375	0.359908	13.2126	46.2009	1.6721	3.1168	0.133509	3.11632	2.65243	1.19006	-0.0402931	3.42009	5125_825	12	206	31	1337	149
5125_825	60.8155	0.0277644	29	-0.0667022	0.175093	11	Sap	11	5125_825_11	5125	825	777.207	8.15135	92.8654	31.9959	6729.77	231.41	-53.3292	284.739	164.031	4.64389	166.445	-6.37474	1308.58	136.971	68.9255	21.0062	390.093	223.892	389.919	236.826	81.5375	0.359908	13.2126	46.2009	1.4624	3.1168	0.133509	3.1169	2.65243	1.19006	-0.0402931	3.42009	5125_825	12	206	31	1337	149
5125_875	62.3235	0.173281	258	1.37542	2.48269	10	Sap	10	5125_875_10	5125	875	520.484	9.87761	89.4336	31.5952	6683.09	248.377	-30.1286	278.506	119.155	23.1428	184.076	12.3635	1269.68	131.902	72.4817	19.008	377.57	227.474	358.908	243.121	79.4022	0.356725	13.8585	46.1752	2.41162	3.10369	0.132492	3.1018	1.60112	2.51987	-0.560215	3.22637	5125_875	8.4	170	-4	1306	134
5125_875	53.7685	-0.199941	32	-6.38474	-2.71835	11	Sap	11	5125_875_11	5125	875	520.484	9.87761	89.4336	31.5952	6683.09	248.377	-30.1286	278.506	119.155	23.1428	184.076	12.3635	1269.68	131.902	72.4817	19.008	377.57	227.474	358.908	243.121	79.4022	0.356725	13.8585	46.1752	1.50515	3.10369	0.132492	3.1073	1.60112	2.51987	-0.560215	3.22637	5125_875	8.4	170	-4	1306	134
5125_875	62.3351	0.0251458	62	1.4048	1.17952	7	Sap	7	5125_875_7	5125	875	520.484	9.87761	89.4336	31.5952	6683.09	248.377	-30.1286	278.506	119.155	23.1428	184.076	12.3635	1269.68	131.902	72.4817	19.008	377.57	227.474	358.908	243.121	79.4022	0.356725	13.8585	46.1752	1.79239	3.10369	0.132492	3.11058	1.60112	2.51987	-0.560215	3.22637	5125_875	8.4	170	-4	1306	134
5125_875	60.1157	0.00871671	96	-0.758587	-0.188064	8	Sap	8	5125_875_8	5125	875	520.484	9.87761	89.4336	31.5952	6683.09	248.377	-30.1286	278.506	119.155	23.1428	184.076	12.3635	1269.68	131.902	72.4817	19.008	377.57	227.474	358.908	243.121	79.4022	0.356725	13.8585	46.1752	1.98227	3.10369	0.132492	3.1123	1.60112	2.51987	-0.560215	3.22637	5125_875	8.4	170	-4	1306	134
5125_875	62.5384	0.157626	199	1.51554	2.34066	9	Sap	9	5125_875_9	5125	875	520.484	9.87761	89.4336	31.5952	6683.09	248.377	-30.1286	278.506	119.155	23.1428	184.076	12.3635	1269.68	131.902	72.4817	19.008	377.57	227.474	358.908	243.121	79.4022	0.356725	13.8585	46.1752	2.29885	3.10369	0.132492	3.10226	1.60112	2.51987	-0.560215	3.22637	5125_875	8.4	170	-4	1306	134
5125_925	61.3672	0.141393	393	0.491262	1.64574	10	Sap	10	5125_925_10	5125	925	404.42	9.55781	94.1219	31.3828	7167.29	255.869	-40.842	296.711	126.579	13.9787	185.849	1.32127	1246.37	129.849	71.5592	19.4693	375.826	223.726	350.041	249.704	76.8916	0.36721	14.5035	46.1459	2.59439	3.09565	0.135835	3.08981	2.5981	2.63027	-0.53718	3.10305	5125_925	9.2	183	-3	1249	127
5125_925	62.2219	0.129895	154	1.27945	1.76193	11	Sap	11	5125_925_11	5125	925	404.42	9.55781	94.1219	31.3828	7167.29	255.869	-40.842	296.711	126.579	13.9787	185.849	1.32127	1246.37	129.849	71.5592	19.4693	375.826	223.726	350.041	249.704	76.8916	0.36721	14.5035	46.1459	2.18752	3.09565	0.135835	3.09321	2.5981	2.63027	-0.53718	3.10305	5125_925	9.2	183	-3	1249	127
5125_925	56.5655	-0.2135	47	-3.90738	-2.02546	4	Sap	4	5125_925_4	5125	925	404.42	9.55781	94.1219	31.3828	7167.29	255.869	-40.842	296.711	126.579	13.9787	185.849	1.32127	1246.37	129.849	71.5592	19.4693	375.826	223.726	350.041	249.704	76.8916	0.36721	14.5035	46.1459	1.6721	3.09565	0.135835	3.10218	2.5981	2.63027	-0.53718	3.10305	5125_925	9.2	183	-3	1249	127
5125_925	61.4659	0.0272538	98	0.481998	0.808535	5	Sap	5	5125_925_5	5125	925	404.42	9.55781	94.1219	31.3828	7167.29	255.869	-40.842	296.711	126.579	13.9787	185.849	1.32127	1246.37	129.849	71.5592	19.4693	375.826	223.726	350.041	249.704	76.8916	0.36721	14.5035	46.1459	1.99123	3.09565	0.135835	3.09913	2.5981	2.63027	-0.53718	3.10305	5125_925	9.2	183	-3	1249	127
5125_925	60.8342	0.0733523	114	-0.0208168	0.365298	6	Sap	6	5125_925_6	5125	925	404.42	9.55781	94.1219	31.3828	7167.29	255.869	-40.842	296.711	126.579	13.9787	185.849	1.32127	1246.37	129.849	71.5592	19.4693	375.826	223.726	350.041	249.704	76.8916	0.36721	14.5035	46.1459	2.0569	3.09565	0.135835	3.10246	2.5981	2.63027	-0.53718	3.10305	5125_925	9.2	183	-3	1249	127
5125_925	62.31	0.147545	126	1.34588	1.62336	7	Sap	7	5125_925_7	5125	925	404.42	9.55781	94.1219	31.3828	7167.29	255.869	-40.842	296.711	126.579	13.9787	185.849	1.32127	1246.37	129.849	71.5592	19.4693	375.826	223.726	350.041	249.704	76.8916	0.36721	14.5035	46.1459	2.10037	3.09565	0.135835	3.09904	2.5981	2.63027	-0.53718	3.10305	5125_925	9.2	183	-3	1249	127
5125_925	60.5884	-0.0211984	133	-0.272701	0.196479	8	Sap	8	5125_925_8	5125	925	404.42	9.55781	94.1219	31.3828	7167.29	255.869	-40.842	296.711	126.579	13.9787	185.849	1.32127	1246.37	129.849	71.5592	19.4693	375.826	223.726	350.041	249.704	76.8916	0.36721	14.5035	46.1459	2.12385	3.09565	0.135835	3.09912	2.5981	2.63027	-0.53718	3.10305	5125_925	9.2	183	-3	1249	127
5125_925	60.9439	0.0542452	381	0.0262132	0.821851	9	Sap	9	5125_925_9	5125	925	404.42	9.55781	94.1219	31.3828	7167.29	255.869	-40.842	296.711	126.579	13.9787	185.849	1.32127	1246.37	129.849	71.5592	19.4693	375.826	223.726	350.041	249.704	76.8916	0.36721	14.5035	46.1459	2.58092	3.09565	0.135835	3.09993	2.5981	2.63027	-0.53718	3.10305	5125_925	9.2	183	-3	1249	127
5125_975	61.7783	0.0964414	157	0.84244	1.31167	10	Sap	10	5125_975_10	5125	975	369.966	9.29628	95.4785	30.8708	7317.61	254.468	-49.3374	303.805	175.634	9.81884	185.122	-3.32366	1108.84	121.331	59.3664	22.7955	343.145	183.634	340.447	204.914	74.2158	0.571647	15.1474	46.113	2.1959	3.04487	0.196355	3.04231	3.28475	2.68131	0.403082	1.82933	5125_975	8.5	175	-10	1185	125
5125_975	61.9276	0.0573772	59	0.948956	0.822943	11	Sap	11	5125_975_11	5125	975	369.966	9.29628	95.4785	30.8708	7317.61	254.468	-49.3374	303.805	175.634	9.81884	185.122	-3.32366	1108.84	121.331	59.3664	22.7955	343.145	183.634	340.447	204.914	74.2158	0.571647	15.1474	46.113	1.77085	3.04487	0.196355	3.04686	3.28475	2.68131	0.403082	1.82933	5125_975	8.5	175	-10	1185	125
5125_975	59.6913	0.00314101	34	-1.19826	-0.276375	12	Sap	12	5125_975_12	5125	975	369.966	9.29628	95.4785	30.8708	7317.61	254.468	-49.3374	303.805	175.634	9.81884	185.122	-3.32366	1108.84	121.331	59.3664	22.7955	343.145	183.634	340.447	204.914	74.2158	0.571647	15.1474	46.113	1.53148	3.04487	0.196355	3.037	3.28475	2.68131	0.403082	1.82933	5125_975	8.5	175	-10	1185	125
5125_975	57.8403	-0.109905	31	-2.79169	-1.05823	4	Sap	4	5125_975_4	5125	975	369.966	9.29628	95.4785	30.8708	7317.61	254.468	-49.3374	303.805	175.634	9.81884	185.122	-3.32366	1108.84	121.331	59.3664	22.7955	343.145	183.634	340.447	204.914	74.2158	0.571647	15.1474	46.113	1.49136	3.04487	0.196355	3.03939	3.28475	2.68131	0.403082	1.82933	5125_975	8.5	175	-10	1185	125
5125_975	60.8165	0.0513143	60	-0.0658807	0.206712	5	Sap	5	5125_975_5	5125	975	369.966	9.29628	95.4785	30.8708	7317.61	254.468	-49.3374	303.805	175.634	9.81884	185.122	-3.32366	1108.84	121.331	59.3664	22.7955	343.145	183.634	340.447	204.914	74.2158	0.571647	15.1474	46.113	1.77815	3.04487	0.196355	3.04177	3.28475	2.68131	0.403082	1.82933	5125_975	8.5	175	-10	1185	125
5125_975	63.4576	0.131419	69	2.47991	1.86253	6	Sap	6	5125_975_6	5125	975	369.966	9.29628	95.4785	30.8708	7317.61	254.468	-49.3374	303.805	175.634	9.81884	185.122	-3.32366	1108.84	121.331	59.3664	22.7955	343.145	183.634	340.447	204.914	74.2158	0.571647	15.1474	46.113	1.83885	3.04487	0.196355	3.04695	3.28475	2.68131	0.403082	1.82933	5125_975	8.5	175	-10	1185	125
5125_975	62.6879	0.151001	117	1.6406	1.91062	7	Sap	7	5125_975_7	5125	975	369.966	9.29628	95.4785	30.8708	7317.61	254.468	-49.3374	303.805	175.634	9.81884	185.122	-3.32366	1108.84	121.331	59.3664	22.7955	343.145	183.634	340.447	204.914	74.2158	0.571647	15.1474	46.113	2.06819	3.04487	0.196355	3.05177	3.28475	2.68131	0.403082	1.82933	5125_975	8.5	175	-10	1185	125
5125_975	61.0652	0.0393404	141	0.174087	0.59458	8	Sap	8	5125_975_8	5125	975	369.966	9.29628	95.4785	30.8708	7317.61	254.468	-49.3374	303.805	175.634	9.81884	185.122	-3.32366	1108.84	121.331	59.3664	22.7955	343.145	183.634	340.447	204.914	74.2158	0.571647	15.1474	46.113	2.14922	3.04487	0.196355	3.05503	3.28475	2.68131	0.403082	1.82933	5125_975	8.5	175	-10	1185	125
5125_975	62.193	0.173564	264	1.23185	2.19305	9	Sap	9	5125_975_9	5125	975	369.966	9.29628	95.4785	30.8708	7317.61	254.468	-49.3374	303.805	175.634	9.81884	185.122	-3.32366	1108.84	121.331	59.3664	22.7955	343.145	183.634	340.447	204.914	74.2158	0.571647	15.1474	46.113	2.4216	3.04487	0.196355	3.0412	3.28475	2.68131	0.403082	1.82933	5125_975	8.5	175	-10	1185	125
5175_1025	61.3667	0.0839129	336	0.455525	1.45935	10	Sap	10	5175_1025_10	5175	1025	330.834	9.17501	98.575	31.6126	7318.57	252.7	-55.3408	308.041	183.197	8.13128	183.197	-5.26977	986.218	117.319	45.557	29.6026	339.846	145.127	339.846	160.492	71.732	0.231831	15.8458	46.5233	2.52634	2.99397	0.090551	2.99601	3.50092	2.63824	1.86968	0.838641	5175_1025	9.4	185	-4	957	113
5175_1025	62.8491	0.114227	71	1.82129	1.58667	11	Sap	11	5175_1025_11	5175	1025	330.834	9.17501	98.575	31.6126	7318.57	252.7	-55.3408	308.041	183.197	8.13128	183.197	-5.26977	986.218	117.319	45.557	29.6026	339.846	145.127	339.846	160.492	71.732	0.231831	15.8458	46.5233	1.85126	2.99397	0.090551	2.95301	3.50092	2.63824	1.86968	0.838641	5175_1025	9.4	185	-4	957	113
5175_1025	58.0582	-0.132037	45	-2.62425	-1.19091	4	Sap	4	5175_1025_4	5175	1025	330.834	9.17501	98.575	31.6126	7318.57	252.7	-55.3408	308.041	183.197	8.13128	183.197	-5.26977	986.218	117.319	45.557	29.6026	339.846	145.127	339.846	160.492	71.732	0.231831	15.8458	46.5233	1.65321	2.99397	0.090551	2.98624	3.50092	2.63824	1.86968	0.838641	5175_1025	9.4	185	-4	957	113
5175_1025	62.8712	0.136363	43	1.80494	1.21661	5	Sap	5	5175_1025_5	5175	1025	330.834	9.17501	98.575	31.6126	7318.57	252.7	-55.3408	308.041	183.197	8.13128	183.197	-5.26977	986.218	117.319	45.557	29.6026	339.846	145.127	339.846	160.492	71.732	0.231831	15.8458	46.5233	1.63347	2.99397	0.090551	2.9803	3.50092	2.63824	1.86968	0.838641	5175_1025	9.4	185	-4	957	113
5175_1025	63.4659	0.141952	72	2.32016	2.02869	6	Sap	6	5175_1025_6	5175	1025	330.834	9.17501	98.575	31.6126	7318.57	252.7	-55.3408	308.041	183.197	8.13128	183.197	-5.26977	986.218	117.319	45.557	29.6026	339.846	145.127	339.846	160.492	71.732	0.231831	15.8458	46.5233	1.85733	2.99397	0.090551	2.97856	3.50092	2.63824	1.86968	0.838641	5175_1025	9.4	185	-4	957	113
5175_1025	61.5023	0.00226636	48	0.553461	0.627512	7	Sap	7	5175_1025_7	5175	1025	330.834	9.17501	98.575	31.6126	7318.57	252.7	-55.3408	308.041	183.197	8.13128	183.197	-5.26977	986.218	117.319	45.557	29.6026	339.846	145.127	339.846	160.492	71.732	0.231831	15.8458	46.5233	1.68124	2.99397	0.090551	2.9893	3.50092	2.63824	1.86968	0.838641	5175_1025	9.4	185	-4	957	113
5175_1025	64.5563	0.293527	100	3.48538	3.2711	8	Sap	8	5175_1025_8	5175	1025	330.834	9.17501	98.575	31.6126	7318.57	252.7	-55.3408	308.041	183.197	8.13128	183.197	-5.26977	986.218	117.319	45.557	29.6026	339.846	145.127	339.846	160.492	71.732	0.231831	15.8458	46.5233	2	2.99397	0.090551	2.969	3.50092	2.63824	1.86968	0.838641	5175_1025	9.4	185	-4	957	113
5175_1025	61.583	0.154612	331	0.650396	1.7373	9	Sap	9	5175_1025_9	5175	1025	330.834	9.17501	98.575	31.6126	7318.57	252.7	-55.3408	308.041	183.197	8.13128	183.197	-5.26977	986.218	117.319	45.557	29.6026	339.846	145.127	339.846	160.492	71.732	0.231831	15.8458	46.5233	2.51983	2.99397	0.090551	3.00197	3.50092	2.63824	1.86968	0.838641	5175_1025	9.4	185	-4	957	113
5175_1075	62.6363	0.198329	140	1.61396	2.0898	10	Sap	10	5175_1075_10	5175	1075	198.718	9.82737	97.6069	31.0011	7414.96	258.871	-48.6982	307.569	190.871	14.9576	190.871	-0.694921	818.695	102.001	36.7917	31.6303	292.685	119.977	292.685	126.953	70.1275	0.318043	16.4924	46.4825	2.14613	2.91312	0.11993	2.91627	3.40587	3.24714	2.23988	-0.541997	5175_1075	10.1	193	2	819	98
5175_1075	61.7016	0.0732162	36	0.706931	0.527172	8	Sap	8	5175_1075_8	5175	1075	198.718	9.82737	97.6069	31.0011	7414.96	258.871	-48.6982	307.569	190.871	14.9576	190.871	-0.694921	818.695	102.001	36.7917	31.6303	292.685	119.977	292.685	126.953	70.1275	0.318043	16.4924	46.4825	1.5563	2.91312	0.11993	2.90316	3.40587	3.24714	2.23988	-0.541997	5175_1075	10.1	193	2	819	98
5175_1075	61.7711	0.0952338	122	0.880293	1.17165	9	Sap	9	5175_1075_9	5175	1075	198.718	9.82737	97.6069	31.0011	7414.96	258.871	-48.6982	307.569	190.871	14.9576	190.871	-0.694921	818.695	102.001	36.7917	31.6303	292.685	119.977	292.685	126.953	70.1275	0.318043	16.4924	46.4825	2.08636	2.91312	0.11993	2.91154	3.40587	3.24714	2.23988	-0.541997	5175_1075	10.1	193	2	819	98
5175_275	60.868	-0.0274895	122	-0.0645314	0.452168	10	Sap	10	5175_275_10	5175	275	1030.74	6.56254	83.2721	31.4216	6221.08	207.962	-52.003	259.965	-9.99392	111.523	144.533	-14.6684	1332.22	136.874	89.4502	12.7553	389.403	290.733	312.374	385.127	77.5117	0.382908	6.05733	46.6907	2.08636	3.12458	0.140793	3.12748	0.0207062	-1.37859	-2.73496	4.69401	5175_275	6.4	142	-16	1374	140
5175_275	59.9188	-0.0906463	49	-0.978566	-0.267085	11	Sap	11	5175_275_11	5175	275	1030.74	6.56254	83.2721	31.4216	6221.08	207.962	-52.003	259.965	-9.99392	111.523	144.533	-14.6684	1332.22	136.874	89.4502	12.7553	389.403	290.733	312.374	385.127	77.5117	0.382908	6.05733	46.6907	1.6902	3.12458	0.140793	3.10867	0.0207062	-1.37859	-2.73496	4.69401	5175_275	6.4	142	-16	1374	140
5175_275	60.0387	-0.0992397	46	-0.712313	-0.224103	6	Sap	6	5175_275_6	5175	275	1030.74	6.56254	83.2721	31.4216	6221.08	207.962	-52.003	259.965	-9.99392	111.523	144.533	-14.6684	1332.22	136.874	89.4502	12.7553	389.403	290.733	312.374	385.127	77.5117	0.382908	6.05733	46.6907	1.66276	3.12458	0.140793	3.07756	0.0207062	-1.37859	-2.73496	4.69401	5175_275	6.4	142	-16	1374	140
5175_275	61.0857	0.0132081	49	0.196087	0.312548	8	Sap	8	5175_275_8	5175	275	1030.74	6.56254	83.2721	31.4216	6221.08	207.962	-52.003	259.965	-9.99392	111.523	144.533	-14.6684	1332.22	136.874	89.4502	12.7553	389.403	290.733	312.374	385.127	77.5117	0.382908	6.05733	46.6907	1.6902	3.12458	0.140793	3.13912	0.0207062	-1.37859	-2.73496	4.69401	5175_275	6.4	142	-16	1374	140
5175_275	62.1844	0.12358	122	1.22474	1.45465	9	Sap	9	5175_275_9	5175	275	1030.74	6.56254	83.2721	31.4216	6221.08	207.962	-52.003	259.965	-9.99392	111.523	144.533	-14.6684	1332.22	136.874	89.4502	12.7553	389.403	290.733	312.374	385.127	77.5117	0.382908	6.05733	46.6907	2.08636	3.12458	0.140793	3.12663	0.0207062	-1.37859	-2.73496	4.69401	5175_275	6.4	142	-16	1374	140
5175_325	60.647	0.0723405	385	-0.267243	0.348094	10	Sap	10	5175_325_10	5175	325	685.544	8.01998	87.4886	32.2846	6325.92	225.56	-40.6572	266.217	116.131	58.5186	160.139	-2.29821	1041.43	107.803	70.8655	12.4071	293.501	228.589	289.551	262.962	79.0577	0.53274	6.71065	46.7056	2.58546	3.01763	0.185468	3.01648	1.12883	0.688347	-1.88382	1.8566	5175_325	7.8	158	-5	1062	108
5175_325	60.8656	0.0978055	207	0.0228636	0.511469	11	Sap	11	5175_325_11	5175	325	685.544	8.01998	87.4886	32.2846	6325.92	225.56	-40.6572	266.217	116.131	58.5186	160.139	-2.29821	1041.43	107.803	70.8655	12.4071	293.501	228.589	289.551	262.962	79.0577	0.53274	6.71065	46.7056	2.31597	3.01763	0.185468	3.00125	1.12883	0.688347	-1.88382	1.8566	5175_325	7.8	158	-5	1062	108
5175_325	60.4534	-0.00856897	48	-0.425173	0.0535806	12	Sap	12	5175_325_12	5175	325	685.544	8.01998	87.4886	32.2846	6325.92	225.56	-40.6572	266.217	116.131	58.5186	160.139	-2.29821	1041.43	107.803	70.8655	12.4071	293.501	228.589	289.551	262.962	79.0577	0.53274	6.71065	46.7056	1.68124	3.01763	0.185468	2.99256	1.12883	0.688347	-1.88382	1.8566	5175_325	7.8	158	-5	1062	108
5175_325	57.6992	-0.181352	57	-2.98864	-1.63791	4	Sap	4	5175_325_4	5175	325	685.544	8.01998	87.4886	32.2846	6325.92	225.56	-40.6572	266.217	116.131	58.5186	160.139	-2.29821	1041.43	107.803	70.8655	12.4071	293.501	228.589	289.551	262.962	79.0577	0.53274	6.71065	46.7056	1.75587	3.01763	0.185468	3.01192	1.12883	0.688347	-1.88382	1.8566	5175_325	7.8	158	-5	1062	108
5175_325	60.5796	-0.0557104	113	-0.275561	0.144109	5	Sap	5	5175_325_5	5175	325	685.544	8.01998	87.4886	32.2846	6325.92	225.56	-40.6572	266.217	116.131	58.5186	160.139	-2.29821	1041.43	107.803	70.8655	12.4071	293.501	228.589	289.551	262.962	79.0577	0.53274	6.71065	46.7056	2.05308	3.01763	0.185468	3.01282	1.12883	0.688347	-1.88382	1.8566	5175_325	7.8	158	-5	1062	108
5175_325	60.6155	-0.00914719	136	-0.216509	0.126417	6	Sap	6	5175_325_6	5175	325	685.544	8.01998	87.4886	32.2846	6325.92	225.56	-40.6572	266.217	116.131	58.5186	160.139	-2.29821	1041.43	107.803	70.8655	12.4071	293.501	228.589	289.551	262.962	79.0577	0.53274	6.71065	46.7056	2.13354	3.01763	0.185468	3.02605	1.12883	0.688347	-1.88382	1.8566	5175_325	7.8	158	-5	1062	108
5175_325	61.9407	0.0524069	133	0.954195	1.31081	7	Sap	7	5175_325_7	5175	325	685.544	8.01998	87.4886	32.2846	6325.92	225.56	-40.6572	266.217	116.131	58.5186	160.139	-2.29821	1041.43	107.803	70.8655	12.4071	293.501	228.589	289.551	262.962	79.0577	0.53274	6.71065	46.7056	2.12385	3.01763	0.185468	3.02284	1.12883	0.688347	-1.88382	1.8566	5175_325	7.8	158	-5	1062	108
5175_325	61.9103	0.109687	194	0.995667	1.72547	8	Sap	8	5175_325_8	5175	325	685.544	8.01998	87.4886	32.2846	6325.92	225.56	-40.6572	266.217	116.131	58.5186	160.139	-2.29821	1041.43	107.803	70.8655	12.4071	293.501	228.589	289.551	262.962	79.0577	0.53274	6.71065	46.7056	2.2878	3.01763	0.185468	3.02449	1.12883	0.688347	-1.88382	1.8566	5175_325	7.8	158	-5	1062	108
5175_325	60.6286	0.0388046	304	-0.286816	0.220607	9	Sap	9	5175_325_9	5175	325	685.544	8.01998	87.4886	32.2846	6325.92	225.56	-40.6572	266.217	116.131	58.5186	160.139	-2.29821	1041.43	107.803	70.8655	12.4071	293.501	228.589	289.551	262.962	79.0577	0.53274	6.71065	46.7056	2.48287	3.01763	0.185468	3.02757	1.12883	0.688347	-1.88382	1.8566	5175_325	7.8	158	-5	1062	108
5175_375	60.4866	-0.0299494	290	-0.449333	0.125458	10	Sap	10	5175_375_10	5175	375	860.495	7.02872	81.5827	31.3367	6192.5	209.299	-46.5523	255.852	141.947	30.3961	148.637	-9.87103	1095.2	120.448	74.1593	15.3109	326.084	236.178	325.265	265.756	81.6418	0.62342	7.36442	46.7169	2.4624	3.03949	0.210431	3.02185	1.38936	-0.446113	-1.41616	2.60024	5175_375	5	126	-27	1340	133
5175_375	62.4157	0.122642	109	1.41301	1.57191	11	Sap	11	5175_375_11	5175	375	860.495	7.02872	81.5827	31.3367	6192.5	209.299	-46.5523	255.852	141.947	30.3961	148.637	-9.87103	1095.2	120.448	74.1593	15.3109	326.084	236.178	325.265	265.756	81.6418	0.62342	7.36442	46.7169	2.03743	3.03949	0.210431	3.00172	1.38936	-0.446113	-1.41616	2.60024	5175_375	5	126	-27	1340	133
5175_375	57.1063	-0.160844	26	-3.66178	-1.23272	3	Sap	3	5175_375_3	5175	375	860.495	7.02872	81.5827	31.3367	6192.5	209.299	-46.5523	255.852	141.947	30.3961	148.637	-9.87103	1095.2	120.448	74.1593	15.3109	326.084	236.178	325.265	265.756	81.6418	0.62342	7.36442	46.7169	1.41497	3.03949	0.210431	3.00061	1.38936	-0.446113	-1.41616	2.60024	5175_375	5	126	-27	1340	133
5175_375	57.683	-0.168777	39	-3.06991	-1.29316	4	Sap	4	5175_375_4	5175	375	860.495	7.02872	81.5827	31.3367	6192.5	209.299	-46.5523	255.852	141.947	30.3961	148.637	-9.87103	1095.2	120.448	74.1593	15.3109	326.084	236.178	325.265	265.756	81.6418	0.62342	7.36442	46.7169	1.59106	3.03949	0.210431	3.00352	1.38936	-0.446113	-1.41616	2.60024	5175_375	5	126	-27	1340	133
5175_375	59.3393	-0.128206	97	-1.51361	-0.807404	5	Sap	5	5175_375_5	5175	375	860.495	7.02872	81.5827	31.3367	6192.5	209.299	-46.5523	255.852	141.947	30.3961	148.637	-9.87103	1095.2	120.448	74.1593	15.3109	326.084	236.178	325.265	265.756	81.6418	0.62342	7.36442	46.7169	1.98677	3.03949	0.210431	3.00643	1.38936	-0.446113	-1.41616	2.60024	5175_375	5	126	-27	1340	133
5175_375	62.6017	0.072547	96	1.64256	1.56245	6	Sap	6	5175_375_6	5175	375	860.495	7.02872	81.5827	31.3367	6192.5	209.299	-46.5523	255.852	141.947	30.3961	148.637	-9.87103	1095.2	120.448	74.1593	15.3109	326.084	236.178	325.265	265.756	81.6418	0.62342	7.36442	46.7169	1.98227	3.03949	0.210431	3.02549	1.38936	-0.446113	-1.41616	2.60024	5175_375	5	126	-27	1340	133
5175_375	60.5781	0.0214427	109	-0.257325	0.152029	7	Sap	7	5175_375_7	5175	375	860.495	7.02872	81.5827	31.3367	6192.5	209.299	-46.5523	255.852	141.947	30.3961	148.637	-9.87103	1095.2	120.448	74.1593	15.3109	326.084	236.178	325.265	265.756	81.6418	0.62342	7.36442	46.7169	2.03743	3.03949	0.210431	3.06132	1.38936	-0.446113	-1.41616	2.60024	5175_375	5	126	-27	1340	133
5175_375	61.8183	0.130129	157	0.808163	1.31512	8	Sap	8	5175_375_8	5175	375	860.495	7.02872	81.5827	31.3367	6192.5	209.299	-46.5523	255.852	141.947	30.3961	148.637	-9.87103	1095.2	120.448	74.1593	15.3109	326.084	236.178	325.265	265.756	81.6418	0.62342	7.36442	46.7169	2.1959	3.03949	0.210431	3.06724	1.38936	-0.446113	-1.41616	2.60024	5175_375	5	126	-27	1340	133
5175_375	60.4176	-0.0291479	284	-0.435574	-0.0281507	9	Sap	9	5175_375_9	5175	375	860.495	7.02872	81.5827	31.3367	6192.5	209.299	-46.5523	255.852	141.947	30.3961	148.637	-9.87103	1095.2	120.448	74.1593	15.3109	326.084	236.178	325.265	265.756	81.6418	0.62342	7.36442	46.7169	2.45332	3.03949	0.210431	3.06247	1.38936	-0.446113	-1.41616	2.60024	5175_375	5	126	-27	1340	133
5175_425	60.0262	-0.0544375	150	-0.844169	-0.404898	10	Sap	10	5175_425_10	5175	425	1303.6	4.84881	69.0979	28.782	5887.79	175.127	-60.4244	235.551	123.465	-9.32579	123.489	-25.9906	1428.24	154.611	97.6957	16.0821	440.547	306.129	438.869	319.613	83.3379	0.606452	8.01852	46.7243	2.17609	3.1548	0.205868	3.14387	1.41311	-3.26015	-1.66281	5.93668	5175_425	6.8	146	-10	1245	143
5175_425	62.1454	0.0558525	35	1.09798	0.716013	6	Sap	6	5175_425_6	5175	425	1303.6	4.84881	69.0979	28.782	5887.79	175.127	-60.4244	235.551	123.465	-9.32579	123.489	-25.9906	1428.24	154.611	97.6957	16.0821	440.547	306.129	438.869	319.613	83.3379	0.606452	8.01852	46.7243	1.54407	3.1548	0.205868	3.13021	1.41311	-3.26015	-1.66281	5.93668	5175_425	6.8	146	-10	1245	143
5175_425	60.6456	-0.0981952	116	-0.156909	0.181042	7	Sap	7	5175_425_7	5175	425	1303.6	4.84881	69.0979	28.782	5887.79	175.127	-60.4244	235.551	123.465	-9.32579	123.489	-25.9906	1428.24	154.611	97.6957	16.0821	440.547	306.129	438.869	319.613	83.3379	0.606452	8.01852	46.7243	2.06446	3.1548	0.205868	3.18334	1.41311	-3.26015	-1.66281	5.93668	5175_425	6.8	146	-10	1245	143
5175_425	60.6395	0.027651	137	-0.193358	0.27749	8	Sap	8	5175_425_8	5175	425	1303.6	4.84881	69.0979	28.782	5887.79	175.127	-60.4244	235.551	123.465	-9.32579	123.489	-25.9906	1428.24	154.611	97.6957	16.0821	440.547	306.129	438.869	319.613	83.3379	0.606452	8.01852	46.7243	2.13672	3.1548	0.205868	3.17845	1.41311	-3.26015	-1.66281	5.93668	5175_425	6.8	146	-10	1245	143
5175_425	59.8533	-0.117294	293	-0.991275	-0.72645	9	Sap	9	5175_425_9	5175	425	1303.6	4.84881	69.0979	28.782	5887.79	175.127	-60.4244	235.551	123.465	-9.32579	123.489	-25.9906	1428.24	154.611	97.6957	16.0821	440.547	306.129	438.869	319.613	83.3379	0.606452	8.01852	46.7243	2.46687	3.1548	0.205868	3.14635	1.41311	-3.26015	-1.66281	5.93668	5175_425	6.8	146	-10	1245	143
5175_475	62.5819	0.105886	126	1.60022	1.83794	10	Sap	10	5175_475_10	5175	475	1709.82	2.88455	62.487	27.4485	5673.5	147.813	-75.4591	223.272	101.118	-33.9651	101.283	-41.7078	1610.47	178.673	101.713	19.1125	513.562	321.975	505.854	328.456	84.0101	0.657648	8.67282	46.7281	2.10037	3.20695	0.219492	3.18701	1.50816	-5.59647	-1.03671	7.43235	5175_475	-0.9	58	-73	1954	204
5175_475	58.2733	-0.129789	35	-2.41724	-1.03098	5	Sap	5	5175_475_5	5175	475	1709.82	2.88455	62.487	27.4485	5673.5	147.813	-75.4591	223.272	101.118	-33.9651	101.283	-41.7078	1610.47	178.673	101.713	19.1125	513.562	321.975	505.854	328.456	84.0101	0.657648	8.67282	46.7281	1.54407	3.20695	0.219492	3.17652	1.50816	-5.59647	-1.03671	7.43235	5175_475	-0.9	58	-73	1954	204
5175_475	59.3729	-0.0502404	80	-1.42665	-0.736734	6	Sap	6	5175_475_6	5175	475	1709.82	2.88455	62.487	27.4485	5673.5	147.813	-75.4591	223.272	101.118	-33.9651	101.283	-41.7078	1610.47	178.673	101.713	19.1125	513.562	321.975	505.854	328.456	84.0101	0.657648	8.67282	46.7281	1.90309	3.20695	0.219492	3.18823	1.50816	-5.59647	-1.03671	7.43235	5175_475	-0.9	58	-73	1954	204
5175_475	60.0042	-0.0394409	147	-0.818806	-0.37068	7	Sap	7	5175_475_7	5175	475	1709.82	2.88455	62.487	27.4485	5673.5	147.813	-75.4591	223.272	101.118	-33.9651	101.283	-41.7078	1610.47	178.673	101.713	19.1125	513.562	321.975	505.854	328.456	84.0101	0.657648	8.67282	46.7281	2.16732	3.20695	0.219492	3.22037	1.50816	-5.59647	-1.03671	7.43235	5175_475	-0.9	58	-73	1954	204
5175_475	60.97	0.00792138	228	0.0651922	0.650807	8	Sap	8	5175_475_8	5175	475	1709.82	2.88455	62.487	27.4485	5673.5	147.813	-75.4591	223.272	101.118	-33.9651	101.283	-41.7078	1610.47	178.673	101.713	19.1125	513.562	321.975	505.854	328.456	84.0101	0.657648	8.67282	46.7281	2.35793	3.20695	0.219492	3.2236	1.50816	-5.59647	-1.03671	7.43235	5175_475	-0.9	58	-73	1954	204
5175_475	60.2163	-0.0210977	209	-0.640855	-0.185691	9	Sap	9	5175_475_9	5175	475	1709.82	2.88455	62.487	27.4485	5673.5	147.813	-75.4591	223.272	101.118	-33.9651	101.283	-41.7078	1610.47	178.673	101.713	19.1125	513.562	321.975	505.854	328.456	84.0101	0.657648	8.67282	46.7281	2.32015	3.20695	0.219492	3.19848	1.50816	-5.59647	-1.03671	7.43235	5175_475	-0.9	58	-73	1954	204
5175_525	61.6731	0.0193789	198	0.779226	1.36278	10	Sap	10	5175_525_10	5175	525	1265.3	5.58713	74.8274	29.8114	6034.73	186.287	-59.7107	245.998	132.054	-13.0622	132.076	-21.3167	1265.6	156.882	67.7542	28.136	442.49	212.905	441.508	218.949	85.6112	0.718516	9.32718	46.7281	2.29667	3.1023	0.235154	3.08869	1.71019	-2.3231	1.35098	3.97468	5175_525	1.8	88	-50	1512	180
5175_525	62.5308	-0.0136001	31	1.54263	0.900683	6	Sap	6	5175_525_6	5175	525	1265.3	5.58713	74.8274	29.8114	6034.73	186.287	-59.7107	245.998	132.054	-13.0622	132.076	-21.3167	1265.6	156.882	67.7542	28.136	442.49	212.905	441.508	218.949	85.6112	0.718516	9.32718	46.7281	1.49136	3.1023	0.235154	3.08951	1.71019	-2.3231	1.35098	3.97468	5175_525	1.8	88	-50	1512	180
5175_525	61.3608	0.040941	49	0.440121	0.505448	7	Sap	7	5175_525_7	5175	525	1265.3	5.58713	74.8274	29.8114	6034.73	186.287	-59.7107	245.998	132.054	-13.0622	132.076	-21.3167	1265.6	156.882	67.7542	28.136	442.49	212.905	441.508	218.949	85.6112	0.718516	9.32718	46.7281	1.6902	3.1023	0.235154	3.11061	1.71019	-2.3231	1.35098	3.97468	5175_525	1.8	88	-50	1512	180
5175_525	61.0337	0.018445	204	0.095507	0.688827	8	Sap	8	5175_525_8	5175	525	1265.3	5.58713	74.8274	29.8114	6034.73	186.287	-59.7107	245.998	132.054	-13.0622	132.076	-21.3167	1265.6	156.882	67.7542	28.136	442.49	212.905	441.508	218.949	85.6112	0.718516	9.32718	46.7281	2.30963	3.1023	0.235154	3.10729	1.71019	-2.3231	1.35098	3.97468	5175_525	1.8	88	-50	1512	180
5175_525	61.4171	0.057562	192	0.447569	1.15562	9	Sap	9	5175_525_9	5175	525	1265.3	5.58713	74.8274	29.8114	6034.73	186.287	-59.7107	245.998	132.054	-13.0622	132.076	-21.3167	1265.6	156.882	67.7542	28.136	442.49	212.905	441.508	218.949	85.6112	0.718516	9.32718	46.7281	2.2833	3.1023	0.235154	3.10535	1.71019	-2.3231	1.35098	3.97468	5175_525	1.8	88	-50	1512	180
5175_575	61.3755	0.0258115	59	0.416156	0.507933	10	Sap	10	5175_575_10	5175	575	1796.43	2.75041	69.9516	29.6038	5773.68	150.248	-83.0365	233.284	99.8511	-39.7646	99.952	-45.2699	1111.56	143.883	58.0275	30.945	397.465	182.58	394.835	189.361	87.8128	0.680661	9.98148	46.7243	1.77085	3.04593	0.22548	3.02939	1.90042	-5.44974	1.86217	2.61735	5175_575	-0.9	57	-71	1422	167
5175_575	59.6216	0.015715	25	-1.23857	-0.315609	7	Sap	7	5175_575_7	5175	575	1796.43	2.75041	69.9516	29.6038	5773.68	150.248	-83.0365	233.284	99.8511	-39.7646	99.952	-45.2699	1111.56	143.883	58.0275	30.945	397.465	182.58	394.835	189.361	87.8128	0.680661	9.98148	46.7243	1.39794	3.04593	0.22548	3.09409	1.90042	-5.44974	1.86217	2.61735	5175_575	-0.9	57	-71	1422	167
5175_575	59.6115	-0.154175	168	-1.16972	-0.811753	8	Sap	8	5175_575_8	5175	575	1796.43	2.75041	69.9516	29.6038	5773.68	150.248	-83.0365	233.284	99.8511	-39.7646	99.952	-45.2699	1111.56	143.883	58.0275	30.945	397.465	182.58	394.835	189.361	87.8128	0.680661	9.98148	46.7243	2.22531	3.04593	0.22548	3.04158	1.90042	-5.44974	1.86217	2.61735	5175_575	-0.9	57	-71	1422	167
5175_575	60.6472	0.030843	127	-0.234051	0.18294	9	Sap	9	5175_575_9	5175	575	1796.43	2.75041	69.9516	29.6038	5773.68	150.248	-83.0365	233.284	99.8511	-39.7646	99.952	-45.2699	1111.56	143.883	58.0275	30.945	397.465	182.58	394.835	189.361	87.8128	0.680661	9.98148	46.7243	2.1038	3.04593	0.22548	3.05185	1.90042	-5.44974	1.86217	2.61735	5175_575	-0.9	57	-71	1422	167
5175_625	60.3873	-0.078542	94	-0.508596	-0.0747447	8	Sap	8	5175_625_8	5175	625	1856.01	2.38311	73.14	29.8764	5869.36	149.654	-89.7751	239.43	97.112	-45.8031	97.2124	-50.444	988.903	128.504	51.7326	31.8707	356.933	164.952	353.464	166.854	88.3055	0.637794	10.6356	46.7169	1.97313	2.99515	0.214259	2.98785	2.26772	-5.6612	1.9948	1.51029	5175_625	-0.5	64	-70	1175	141
5175_625	61.8506	0.00761981	46	0.890874	0.714136	9	Sap	9	5175_625_9	5175	625	1856.01	2.38311	73.14	29.8764	5869.36	149.654	-89.7751	239.43	97.112	-45.8031	97.2124	-50.444	988.903	128.504	51.7326	31.8707	356.933	164.952	353.464	166.854	88.3055	0.637794	10.6356	46.7169	1.66276	2.99515	0.214259	3.00876	2.26772	-5.6612	1.9948	1.51029	5175_625	-0.5	64	-70	1175	141
5175_675	58.8496	-0.125615	106	-1.8984	-1.26128	8	Sap	8	5175_675_8	5175	675	2316.57	-0.203483	61.3101	27.8524	5475	111.226	-102.988	214.214	66.5887	-68.7496	66.5904	-68.7496	1159.1	143.08	65.0647	25.9204	402.219	208.221	396.158	208.221	86.8975	0.56744	11.2894	46.7056	2.02531	3.06412	0.195191	3.06068	1.97035	-8.8438	0.910789	3.08453	5175_675	1.7	89	-54	943	127
5175_675	61.1764	-0.00810849	25	0.321746	0.272483	9	Sap	9	5175_675_9	5175	675	2316.57	-0.203483	61.3101	27.8524	5475	111.226	-102.988	214.214	66.5887	-68.7496	66.5904	-68.7496	1159.1	143.08	65.0647	25.9204	402.219	208.221	396.158	208.221	86.8975	0.56744	11.2894	46.7056	1.39794	3.06412	0.195191	3.09042	1.97035	-8.8438	0.910789	3.08453	5175_675	1.7	89	-54	943	127
5175_775	59.7984	-0.0736799	91	-1.00064	-0.42745	7	Sap	7	5175_775_7	5175	775	1566.57	3.50486	92.3587	32.2957	6467.2	180.274	-100.252	280.526	115.583	-41.2707	115.583	-49.4385	1076.47	138.149	51.9974	33.0289	396.952	162.803	396.952	168.797	82.9699	0.0621055	12.5954	46.672	1.95904	3.032	0.0261676	3.03439	3.60231	-3.57807	2.41453	2.13112	5175_775	2.9	108	-54	1053	138
5175_775	59.7084	-0.0886799	200	-1.10938	-0.770949	8	Sap	8	5175_775_8	5175	775	1566.57	3.50486	92.3587	32.2957	6467.2	180.274	-100.252	280.526	115.583	-41.2707	115.583	-49.4385	1076.47	138.149	51.9974	33.0289	396.952	162.803	396.952	168.797	82.9699	0.0621055	12.5954	46.672	2.30103	3.032	0.0261676	3.0329	3.60231	-3.57807	2.41453	2.13112	5175_775	2.9	108	-54	1053	138
5175_775	60.6109	-0.0269875	90	-0.217774	0.144233	9	Sap	9	5175_775_9	5175	775	1566.57	3.50486	92.3587	32.2957	6467.2	180.274	-100.252	280.526	115.583	-41.2707	115.583	-49.4385	1076.47	138.149	51.9974	33.0289	396.952	162.803	396.952	168.797	82.9699	0.0621055	12.5954	46.672	1.95424	3.032	0.0261676	3.02694	3.60231	-3.57807	2.41453	2.13112	5175_775	2.9	108	-54	1053	138
5175_825	62.3514	0.0980569	50	1.39931	1.05614	7	Sap	7	5175_825_7	5175	825	1121.6	5.60793	96.0167	32.6203	6739.74	206.809	-82.5369	289.346	140.239	-20.5633	140.239	-32.6398	1251.33	140.007	63.0181	25.6704	414.099	202.485	414.099	214.406	81.4892	0.0508112	13.2474	46.6497	1.69897	3.09737	0.0215247	3.08572	3.48213	-1.22899	1.00427	3.23422	5175_825	6.2	146	-27	1226	136
5175_825	58.746	-0.0860509	46	-1.91442	-0.87038	9	Sap	9	5175_825_9	5175	825	1121.6	5.60793	96.0167	32.6203	6739.74	206.809	-82.5369	289.346	140.239	-20.5633	140.239	-32.6398	1251.33	140.007	63.0181	25.6704	414.099	202.485	414.099	214.406	81.4892	0.0508112	13.2474	46.6497	1.66276	3.09737	0.0215247	3.10644	3.48213	-1.22899	1.00427	3.23422	5175_825	6.2	146	-27	1226	136
5175_875	62.1543	0.0854232	162	1.14688	1.72468	10	Sap	10	5175_875_10	5175	875	752.724	7.03693	97.0584	31.5919	7215.13	228.554	-73.9665	302.52	160.654	-10.1578	160.654	-25.704	1209.64	134.547	59.4515	25.5329	394.931	194.937	394.931	200.54	79.6549	0.402819	13.8986	46.6236	2.20952	3.08266	0.147002	3.07736	3.83188	0.435337	1.02725	2.72437	5175_875	8.4	175	-13	1218	132
5175_875	60.3025	-0.026576	35	-0.584735	-0.0991541	11	Sap	11	5175_875_11	5175	875	752.724	7.03693	97.0584	31.5919	7215.13	228.554	-73.9665	302.52	160.654	-10.1578	160.654	-25.704	1209.64	134.547	59.4515	25.5329	394.931	194.937	394.931	200.54	79.6549	0.402819	13.8986	46.6236	1.54407	3.08266	0.147002	3.04639	3.83188	0.435337	1.02725	2.72437	5175_875	8.4	175	-13	1218	132
5175_875	60.6708	0.00798146	57	-0.235677	0.116123	6	Sap	6	5175_875_6	5175	875	752.724	7.03693	97.0584	31.5919	7215.13	228.554	-73.9665	302.52	160.654	-10.1578	160.654	-25.704	1209.64	134.547	59.4515	25.5329	394.931	194.937	394.931	200.54	79.6549	0.402819	13.8986	46.6236	1.75587	3.08266	0.147002	3.07068	3.83188	0.435337	1.02725	2.72437	5175_875	8.4	175	-13	1218	132
5175_875	63.1461	0.0501863	49	2.09492	1.43289	7	Sap	7	5175_875_7	5175	875	752.724	7.03693	97.0584	31.5919	7215.13	228.554	-73.9665	302.52	160.654	-10.1578	160.654	-25.704	1209.64	134.547	59.4515	25.5329	394.931	194.937	394.931	200.54	79.6549	0.402819	13.8986	46.6236	1.6902	3.08266	0.147002	3.0949	3.83188	0.435337	1.02725	2.72437	5175_875	8.4	175	-13	1218	132
5175_875	62.435	0.0503458	53	1.50038	1.13393	8	Sap	8	5175_875_8	5175	875	752.724	7.03693	97.0584	31.5919	7215.13	228.554	-73.9665	302.52	160.654	-10.1578	160.654	-25.704	1209.64	134.547	59.4515	25.5329	394.931	194.937	394.931	200.54	79.6549	0.402819	13.8986	46.6236	1.72428	3.08266	0.147002	3.09187	3.83188	0.435337	1.02725	2.72437	5175_875	8.4	175	-13	1218	132
5175_875	61.2003	0.0760691	124	0.214643	0.730789	9	Sap	9	5175_875_9	5175	875	752.724	7.03693	97.0584	31.5919	7215.13	228.554	-73.9665	302.52	160.654	-10.1578	160.654	-25.704	1209.64	134.547	59.4515	25.5329	394.931	194.937	394.931	200.54	79.6549	0.402819	13.8986	46.6236	2.09342	3.08266	0.147002	3.08995	3.83188	0.435337	1.02725	2.72437	5175_875	8.4	175	-13	1218	132
5175_925	61.774	0.0423592	211	0.832952	1.53318	10	Sap	10	5175_925_10	5175	925	818.915	6.28143	94.9509	30.9516	7304.86	222.329	-81.1227	303.452	154.722	-18.6889	154.722	-34.4148	1139.95	133.227	53.4225	27.9555	385.868	178.52	385.868	182.685	77.1963	0.410536	14.5488	46.5938	2.32428	3.05689	0.149384	3.04206	4.11449	-0.297456	1.54971	2.20145	5175_925	7.9	174	-25	1033	124
5175_925	59.8572	-0.0557951	26	-0.910515	-0.227669	11	Sap	11	5175_925_11	5175	925	818.915	6.28143	94.9509	30.9516	7304.86	222.329	-81.1227	303.452	154.722	-18.6889	154.722	-34.4148	1139.95	133.227	53.4225	27.9555	385.868	178.52	385.868	182.685	77.1963	0.410536	14.5488	46.5938	1.41497	3.05689	0.149384	3.00927	4.11449	-0.297456	1.54971	2.20145	5175_925	7.9	174	-25	1033	124
5175_925	55.0663	-0.231684	31	-5.44543	-2.2237	4	Sap	4	5175_925_4	5175	925	818.915	6.28143	94.9509	30.9516	7304.86	222.329	-81.1227	303.452	154.722	-18.6889	154.722	-34.4148	1139.95	133.227	53.4225	27.9555	385.868	178.52	385.868	182.685	77.1963	0.410536	14.5488	46.5938	1.49136	3.05689	0.149384	3.02865	4.11449	-0.297456	1.54971	2.20145	5175_925	7.9	174	-25	1033	124
5175_925	61.7138	0.0128264	55	0.763823	0.749347	5	Sap	5	5175_925_5	5175	925	818.915	6.28143	94.9509	30.9516	7304.86	222.329	-81.1227	303.452	154.722	-18.6889	154.722	-34.4148	1139.95	133.227	53.4225	27.9555	385.868	178.52	385.868	182.685	77.1963	0.410536	14.5488	46.5938	1.74036	3.05689	0.149384	3.04922	4.11449	-0.297456	1.54971	2.20145	5175_925	7.9	174	-25	1033	124
5175_925	61.3699	0.0327179	163	0.446963	0.944433	6	Sap	6	5175_925_6	5175	925	818.915	6.28143	94.9509	30.9516	7304.86	222.329	-81.1227	303.452	154.722	-18.6889	154.722	-34.4148	1139.95	133.227	53.4225	27.9555	385.868	178.52	385.868	182.685	77.1963	0.410536	14.5488	46.5938	2.21219	3.05689	0.149384	3.03591	4.11449	-0.297456	1.54971	2.20145	5175_925	7.9	174	-25	1033	124
5175_925	62.2026	0.0741558	92	1.15253	1.37791	7	Sap	7	5175_925_7	5175	925	818.915	6.28143	94.9509	30.9516	7304.86	222.329	-81.1227	303.452	154.722	-18.6889	154.722	-34.4148	1139.95	133.227	53.4225	27.9555	385.868	178.52	385.868	182.685	77.1963	0.410536	14.5488	46.5938	1.96379	3.05689	0.149384	3.08175	4.11449	-0.297456	1.54971	2.20145	5175_925	7.9	174	-25	1033	124
5175_925	61.8562	0.079142	74	0.933661	0.92535	8	Sap	8	5175_925_8	5175	925	818.915	6.28143	94.9509	30.9516	7304.86	222.329	-81.1227	303.452	154.722	-18.6889	154.722	-34.4148	1139.95	133.227	53.4225	27.9555	385.868	178.52	385.868	182.685	77.1963	0.410536	14.5488	46.5938	1.86923	3.05689	0.149384	3.06133	4.11449	-0.297456	1.54971	2.20145	5175_925	7.9	174	-25	1033	124
5175_925	59.9483	-0.0445794	412	-0.983083	-0.788771	9	Sap	9	5175_925_9	5175	925	818.915	6.28143	94.9509	30.9516	7304.86	222.329	-81.1227	303.452	154.722	-18.6889	154.722	-34.4148	1139.95	133.227	53.4225	27.9555	385.868	178.52	385.868	182.685	77.1963	0.410536	14.5488	46.5938	2.6149	3.05689	0.149384	3.06564	4.11449	-0.297456	1.54971	2.20145	5175_925	7.9	174	-25	1033	124
5175_975	62.9319	0.13229	143	1.88993	2.27364	10	Sap	10	5175_975_10	5175	975	738.569	6.77901	93.2862	30.7097	7244.21	226.425	-73.0758	299.501	158.836	-14.2696	158.836	-27.8961	1106.01	131.366	53.5353	28.1013	378.813	174.373	378.813	183.764	74.2889	0.225741	15.1979	46.5604	2.15534	3.04376	0.0883987	3.04335	3.82614	0.123412	1.54135	2.04315	5175_975	7.4	167	-24	1072	129
5175_975	60.2605	0.0247246	55	-0.589643	-0.0809837	11	Sap	11	5175_975_11	5175	975	738.569	6.77901	93.2862	30.7097	7244.21	226.425	-73.0758	299.501	158.836	-14.2696	158.836	-27.8961	1106.01	131.366	53.5353	28.1013	378.813	174.373	378.813	183.764	74.2889	0.225741	15.1979	46.5604	1.74036	3.04376	0.0883987	3.0177	3.82614	0.123412	1.54135	2.04315	5175_975	7.4	167	-24	1072	129
5175_975	63.2502	0.110894	25	2.15864	1.11057	5	Sap	5	5175_975_5	5175	975	738.569	6.77901	93.2862	30.7097	7244.21	226.425	-73.0758	299.501	158.836	-14.2696	158.836	-27.8961	1106.01	131.366	53.5353	28.1013	378.813	174.373	378.813	183.764	74.2889	0.225741	15.1979	46.5604	1.39794	3.04376	0.0883987	3.00582	3.82614	0.123412	1.54135	2.04315	5175_975	7.4	167	-24	1072	129
5175_975	62.8565	0.101041	69	1.79861	1.48485	6	Sap	6	5175_975_6	5175	975	738.569	6.77901	93.2862	30.7097	7244.21	226.425	-73.0758	299.501	158.836	-14.2696	158.836	-27.8961	1106.01	131.366	53.5353	28.1013	378.813	174.373	378.813	183.764	74.2889	0.225741	15.1979	46.5604	1.83885	3.04376	0.0883987	3.01675	3.82614	0.123412	1.54135	2.04315	5175_975	7.4	167	-24	1072	129
5175_975	60.6444	0.0347032	32	-0.247282	0.116707	7	Sap	7	5175_975_7	5175	975	738.569	6.77901	93.2862	30.7097	7244.21	226.425	-73.0758	299.501	158.836	-14.2696	158.836	-27.8961	1106.01	131.366	53.5353	28.1013	378.813	174.373	378.813	183.764	74.2889	0.225741	15.1979	46.5604	1.50515	3.04376	0.0883987	3.05498	3.82614	0.123412	1.54135	2.04315	5175_975	7.4	167	-24	1072	129
5175_975	61.6509	0.083218	122	0.733348	1.01781	8	Sap	8	5175_975_8	5175	975	738.569	6.77901	93.2862	30.7097	7244.21	226.425	-73.0758	299.501	158.836	-14.2696	158.836	-27.8961	1106.01	131.366	53.5353	28.1013	378.813	174.373	378.813	183.764	74.2889	0.225741	15.1979	46.5604	2.08636	3.04376	0.0883987	3.06192	3.82614	0.123412	1.54135	2.04315	5175_975	7.4	167	-24	1072	129
5175_975	61.4169	0.0507963	218	0.509935	1.15305	9	Sap	9	5175_975_9	5175	975	738.569	6.77901	93.2862	30.7097	7244.21	226.425	-73.0758	299.501	158.836	-14.2696	158.836	-27.8961	1106.01	131.366	53.5353	28.1013	378.813	174.373	378.813	183.764	74.2889	0.225741	15.1979	46.5604	2.33846	3.04376	0.0883987	3.03921	3.82614	0.123412	1.54135	2.04315	5175_975	7.4	167	-24	1072	129
5225_1025	61.3459	0.120775	235	0.436687	1.11206	10	Sap	10	5225_1025_10	5225	1025	317.859	8.93276	98.2936	31.0467	7409.86	250.918	-57.9772	308.895	181.933	2.50246	181.933	-8.88845	865.905	115.081	37.0666	35.8649	326.735	123.668	326.735	125.657	70.9752	0.105642	15.9029	46.97	2.37107	2.93747	0.0436146	2.93544	3.70298	2.40909	2.95918	0.0937345	5225_1025	8.8	181	-11	857	117
5225_1025	61.5343	0.0316413	50	0.624714	0.585926	11	Sap	11	5225_1025_11	5225	1025	317.859	8.93276	98.2936	31.0467	7409.86	250.918	-57.9772	308.895	181.933	2.50246	181.933	-8.88845	865.905	115.081	37.0666	35.8649	326.735	123.668	326.735	125.657	70.9752	0.105642	15.9029	46.97	1.69897	2.93747	0.0436146	2.9247	3.70298	2.40909	2.95918	0.0937345	5225_1025	8.8	181	-11	857	117
5225_1025	58.4296	-0.021389	32	-2.22841	-0.821157	4	Sap	4	5225_1025_4	5225	1025	317.859	8.93276	98.2936	31.0467	7409.86	250.918	-57.9772	308.895	181.933	2.50246	181.933	-8.88845	865.905	115.081	37.0666	35.8649	326.735	123.668	326.735	125.657	70.9752	0.105642	15.9029	46.97	1.50515	2.93747	0.0436146	2.92795	3.70298	2.40909	2.95918	0.0937345	5225_1025	8.8	181	-11	857	117
5225_1025	60.6304	-0.00516757	70	-0.238651	0.0905433	5	Sap	5	5225_1025_5	5225	1025	317.859	8.93276	98.2936	31.0467	7409.86	250.918	-57.9772	308.895	181.933	2.50246	181.933	-8.88845	865.905	115.081	37.0666	35.8649	326.735	123.668	326.735	125.657	70.9752	0.105642	15.9029	46.97	1.8451	2.93747	0.0436146	2.93484	3.70298	2.40909	2.95918	0.0937345	5225_1025	8.8	181	-11	857	117
5225_1025	61.8998	-0.0151618	71	0.839568	0.97752	6	Sap	6	5225_1025_6	5225	1025	317.859	8.93276	98.2936	31.0467	7409.86	250.918	-57.9772	308.895	181.933	2.50246	181.933	-8.88845	865.905	115.081	37.0666	35.8649	326.735	123.668	326.735	125.657	70.9752	0.105642	15.9029	46.97	1.85126	2.93747	0.0436146	2.94126	3.70298	2.40909	2.95918	0.0937345	5225_1025	8.8	181	-11	857	117
5225_1025	61.5305	0.0199795	122	0.593766	0.941064	7	Sap	7	5225_1025_7	5225	1025	317.859	8.93276	98.2936	31.0467	7409.86	250.918	-57.9772	308.895	181.933	2.50246	181.933	-8.88845	865.905	115.081	37.0666	35.8649	326.735	123.668	326.735	125.657	70.9752	0.105642	15.9029	46.97	2.08636	2.93747	0.0436146	2.94347	3.70298	2.40909	2.95918	0.0937345	5225_1025	8.8	181	-11	857	117
5225_1025	61.6251	0.0173438	140	0.640243	0.999743	8	Sap	8	5225_1025_8	5225	1025	317.859	8.93276	98.2936	31.0467	7409.86	250.918	-57.9772	308.895	181.933	2.50246	181.933	-8.88845	865.905	115.081	37.0666	35.8649	326.735	123.668	326.735	125.657	70.9752	0.105642	15.9029	46.97	2.14613	2.93747	0.0436146	2.93962	3.70298	2.40909	2.95918	0.0937345	5225_1025	8.8	181	-11	857	117
5225_1025	61.3307	0.0616508	227	0.430725	1.07721	9	Sap	9	5225_1025_9	5225	1025	317.859	8.93276	98.2936	31.0467	7409.86	250.918	-57.9772	308.895	181.933	2.50246	181.933	-8.88845	865.905	115.081	37.0666	35.8649	326.735	123.668	326.735	125.657	70.9752	0.105642	15.9029	46.97	2.35603	2.93747	0.0436146	2.93898	3.70298	2.40909	2.95918	0.0937345	5225_1025	8.8	181	-11	857	117
5225_1075	62.6249	0.131808	112	1.65449	1.7636	10	Sap	10	5225_1075_10	5225	1075	295.603	9.1503	97.0415	31.0454	7354.14	251.492	-53.2937	304.785	183.162	9.31737	183.162	-6.59526	787.078	100.213	34.6545	34.2695	289.117	114.177	289.117	118.009	69.5925	0.199629	16.5547	46.9286	2.04922	2.89602	0.0790469	2.90322	3.45551	2.54858	2.63243	-0.729922	5225_1075	9.5	187	-3	714	88
5225_1075	60.4843	0.0556942	32	-0.363223	0.0235043	11	Sap	11	5225_1075_11	5225	1075	295.603	9.1503	97.0415	31.0454	7354.14	251.492	-53.2937	304.785	183.162	9.31737	183.162	-6.59526	787.078	100.213	34.6545	34.2695	289.117	114.177	289.117	118.009	69.5925	0.199629	16.5547	46.9286	1.50515	2.89602	0.0790469	2.92476	3.45551	2.54858	2.63243	-0.729922	5225_1075	9.5	187	-3	714	88
5225_1075	63.214	0.0598677	43	2.099	1.40802	8	Sap	8	5225_1075_8	5225	1075	295.603	9.1503	97.0415	31.0454	7354.14	251.492	-53.2937	304.785	183.162	9.31737	183.162	-6.59526	787.078	100.213	34.6545	34.2695	289.117	114.177	289.117	118.009	69.5925	0.199629	16.5547	46.9286	1.63347	2.89602	0.0790469	2.91062	3.45551	2.54858	2.63243	-0.729922	5225_1075	9.5	187	-3	714	88
5225_1075	64.5668	0.22282	62	3.47354	2.53026	9	Sap	9	5225_1075_9	5225	1075	295.603	9.1503	97.0415	31.0454	7354.14	251.492	-53.2937	304.785	183.162	9.31737	183.162	-6.59526	787.078	100.213	34.6545	34.2695	289.117	114.177	289.117	118.009	69.5925	0.199629	16.5547	46.9286	1.79239	2.89602	0.0790469	2.86785	3.45551	2.54858	2.63243	-0.729922	5225_1075	9.5	187	-3	714	88
5225_325	63.2892	0.155941	112	2.19622	2.39502	10	Sap	10	5225_325_10	5225	325	792.806	7.23819	82.71	31.803	6195.9	212.046	-43.5604	255.606	113.869	36.532	150.78	-7.94116	1144.67	120.25	77.1334	13.6999	329.074	249.407	322.948	293.95	75.859	0.603096	6.6914	47.1552	2.04922	3.05868	0.20496	3.0469	1.1185	-0.326364	-1.86719	2.95419	5225_325	6.5	142	-15	1296	127
5225_325	59.8418	0.0505833	41	-0.947024	-0.200484	11	Sap	11	5225_325_11	5225	325	792.806	7.23819	82.71	31.803	6195.9	212.046	-43.5604	255.606	113.869	36.532	150.78	-7.94116	1144.67	120.25	77.1334	13.6999	329.074	249.407	322.948	293.95	75.859	0.603096	6.6914	47.1552	1.61278	3.05868	0.20496	3.04803	1.1185	-0.326364	-1.86719	2.95419	5225_325	6.5	142	-15	1296	127
5225_325	63.3257	0.045141	27	2.27708	1.21224	6	Sap	6	5225_325_6	5225	325	792.806	7.23819	82.71	31.803	6195.9	212.046	-43.5604	255.606	113.869	36.532	150.78	-7.94116	1144.67	120.25	77.1334	13.6999	329.074	249.407	322.948	293.95	75.859	0.603096	6.6914	47.1552	1.43136	3.05868	0.20496	3.06532	1.1185	-0.326364	-1.86719	2.95419	5225_325	6.5	142	-15	1296	127
5225_325	60.8622	0.00211348	37	-0.0240523	0.16112	7	Sap	7	5225_325_7	5225	325	792.806	7.23819	82.71	31.803	6195.9	212.046	-43.5604	255.606	113.869	36.532	150.78	-7.94116	1144.67	120.25	77.1334	13.6999	329.074	249.407	322.948	293.95	75.859	0.603096	6.6914	47.1552	1.5682	3.05868	0.20496	3.0775	1.1185	-0.326364	-1.86719	2.95419	5225_325	6.5	142	-15	1296	127
5225_325	61.8901	0.073492	83	0.879967	1.00696	8	Sap	8	5225_325_8	5225	325	792.806	7.23819	82.71	31.803	6195.9	212.046	-43.5604	255.606	113.869	36.532	150.78	-7.94116	1144.67	120.25	77.1334	13.6999	329.074	249.407	322.948	293.95	75.859	0.603096	6.6914	47.1552	1.91908	3.05868	0.20496	3.08539	1.1185	-0.326364	-1.86719	2.95419	5225_325	6.5	142	-15	1296	127
5225_325	62.3538	0.105927	98	1.37145	1.49101	9	Sap	9	5225_325_9	5225	325	792.806	7.23819	82.71	31.803	6195.9	212.046	-43.5604	255.606	113.869	36.532	150.78	-7.94116	1144.67	120.25	77.1334	13.6999	329.074	249.407	322.948	293.95	75.859	0.603096	6.6914	47.1552	1.99123	3.05868	0.20496	3.06485	1.1185	-0.326364	-1.86719	2.95419	5225_325	6.5	142	-15	1296	127
5225_375	59.4835	-0.138303	39	-1.2771	-0.491392	1	Sap	1	5225_375_1	5225	375	778.425	7.32285	79.0993	31.3582	6140.39	210.321	-38.5782	248.899	149.898	28.2401	151.049	-5.98285	1121.74	120.959	74.7198	15.2115	333.78	241.358	333.65	273.856	75.9512	0.546561	7.35067	47.1666	1.59106	3.04989	0.189367	2.99368	1.14459	-0.216761	-1.45567	2.8059	5225_375	9.1	171	9	897	110
5225_375	60.6182	0.00818186	457	-0.218478	0.360757	10	Sap	10	5225_375_10	5225	375	778.425	7.32285	79.0993	31.3582	6140.39	210.321	-38.5782	248.899	149.898	28.2401	151.049	-5.98285	1121.74	120.959	74.7198	15.2115	333.78	241.358	333.65	273.856	75.9512	0.546561	7.35067	47.1666	2.65992	3.04989	0.189367	3.05185	1.14459	-0.216761	-1.45567	2.8059	5225_375	9.1	171	9	897	110
5225_375	61.3464	0.0980396	283	0.401618	1.3025	11	Sap	11	5225_375_11	5225	375	778.425	7.32285	79.0993	31.3582	6140.39	210.321	-38.5782	248.899	149.898	28.2401	151.049	-5.98285	1121.74	120.959	74.7198	15.2115	333.78	241.358	333.65	273.856	75.9512	0.546561	7.35067	47.1666	2.45179	3.04989	0.189367	3.0325	1.14459	-0.216761	-1.45567	2.8059	5225_375	9.1	171	9	897	110
5225_375	59.4086	-0.107907	77	-1.40949	-0.589356	12	Sap	12	5225_375_12	5225	375	778.425	7.32285	79.0993	31.3582	6140.39	210.321	-38.5782	248.899	149.898	28.2401	151.049	-5.98285	1121.74	120.959	74.7198	15.2115	333.78	241.358	333.65	273.856	75.9512	0.546561	7.35067	47.1666	1.88649	3.04989	0.189367	3.01176	1.14459	-0.216761	-1.45567	2.8059	5225_375	9.1	171	9	897	110
5225_375	55.8609	-0.181288	25	-4.68813	-1.76935	3	Sap	3	5225_375_3	5225	375	778.425	7.32285	79.0993	31.3582	6140.39	210.321	-38.5782	248.899	149.898	28.2401	151.049	-5.98285	1121.74	120.959	74.7198	15.2115	333.78	241.358	333.65	273.856	75.9512	0.546561	7.35067	47.1666	1.39794	3.04989	0.189367	2.99414	1.14459	-0.216761	-1.45567	2.8059	5225_375	9.1	171	9	897	110
5225_375	57.7162	-0.0866675	66	-3.0308	-1.7235	4	Sap	4	5225_375_4	5225	375	778.425	7.32285	79.0993	31.3582	6140.39	210.321	-38.5782	248.899	149.898	28.2401	151.049	-5.98285	1121.74	120.959	74.7198	15.2115	333.78	241.358	333.65	273.856	75.9512	0.546561	7.35067	47.1666	1.81954	3.04989	0.189367	3.00972	1.14459	-0.216761	-1.45567	2.8059	5225_375	9.1	171	9	897	110
5225_375	60.0483	-0.0587194	149	-0.786157	-0.393191	5	Sap	5	5225_375_5	5225	375	778.425	7.32285	79.0993	31.3582	6140.39	210.321	-38.5782	248.899	149.898	28.2401	151.049	-5.98285	1121.74	120.959	74.7198	15.2115	333.78	241.358	333.65	273.856	75.9512	0.546561	7.35067	47.1666	2.17319	3.04989	0.189367	3.01994	1.14459	-0.216761	-1.45567	2.8059	5225_375	9.1	171	9	897	110
5225_375	60.1083	-0.0810114	204	-0.703195	-0.357967	6	Sap	6	5225_375_6	5225	375	778.425	7.32285	79.0993	31.3582	6140.39	210.321	-38.5782	248.899	149.898	28.2401	151.049	-5.98285	1121.74	120.959	74.7198	15.2115	333.78	241.358	333.65	273.856	75.9512	0.546561	7.35067	47.1666	2.30963	3.04989	0.189367	3.03668	1.14459	-0.216761	-1.45567	2.8059	5225_375	9.1	171	9	897	110
5225_375	61.0829	0.100839	249	0.211054	0.830215	7	Sap	7	5225_375_7	5225	375	778.425	7.32285	79.0993	31.3582	6140.39	210.321	-38.5782	248.899	149.898	28.2401	151.049	-5.98285	1121.74	120.959	74.7198	15.2115	333.78	241.358	333.65	273.856	75.9512	0.546561	7.35067	47.1666	2.3962	3.04989	0.189367	3.04892	1.14459	-0.216761	-1.45567	2.8059	5225_375	9.1	171	9	897	110
5225_375	60.5099	0.0240059	324	-0.362987	0.178537	8	Sap	8	5225_375_8	5225	375	778.425	7.32285	79.0993	31.3582	6140.39	210.321	-38.5782	248.899	149.898	28.2401	151.049	-5.98285	1121.74	120.959	74.7198	15.2115	333.78	241.358	333.65	273.856	75.9512	0.546561	7.35067	47.1666	2.51055	3.04989	0.189367	3.05828	1.14459	-0.216761	-1.45567	2.8059	5225_375	9.1	171	9	897	110
5225_375	61.112	0.0351053	424	0.134594	1.12932	9	Sap	9	5225_375_9	5225	375	778.425	7.32285	79.0993	31.3582	6140.39	210.321	-38.5782	248.899	149.898	28.2401	151.049	-5.98285	1121.74	120.959	74.7198	15.2115	333.78	241.358	333.65	273.856	75.9512	0.546561	7.35067	47.1666	2.62737	3.04989	0.189367	3.05823	1.14459	-0.216761	-1.45567	2.8059	5225_375	9.1	171	9	897	110
5225_425	63.6922	0.157499	30	2.59568	1.24724	1	Sap	1	5225_425_1	5225	425	616.061	8.2857	77.4601	30.2452	6197.69	220.8	-30.2512	251.051	161.401	14.351	161.401	2.86188	1120.16	137.231	69.0346	25.1944	387.893	216.109	387.893	220.569	77.2997	0.41459	8.01026	47.1742	1.47712	3.04928	0.150631	3.04597	1.2262	0.636519	0.570662	3.06943	5225_425	8.7	166	6	1070	134
5225_425	60.4473	0.0254216	259	-0.372193	0.0571562	10	Sap	10	5225_425_10	5225	425	616.061	8.2857	77.4601	30.2452	6197.69	220.8	-30.2512	251.051	161.401	14.351	161.401	2.86188	1120.16	137.231	69.0346	25.1944	387.893	216.109	387.893	220.569	77.2997	0.41459	8.01026	47.1742	2.4133	3.04928	0.150631	3.04395	1.2262	0.636519	0.570662	3.06943	5225_425	8.7	166	6	1070	134
5225_425	61.4695	0.0537799	123	0.543795	0.852148	11	Sap	11	5225_425_11	5225	425	616.061	8.2857	77.4601	30.2452	6197.69	220.8	-30.2512	251.051	161.401	14.351	161.401	2.86188	1120.16	137.231	69.0346	25.1944	387.893	216.109	387.893	220.569	77.2997	0.41459	8.01026	47.1742	2.08991	3.04928	0.150631	3.03695	1.2262	0.636519	0.570662	3.06943	5225_425	8.7	166	6	1070	134
5225_425	62.8198	0.068506	57	1.81181	1.35945	12	Sap	12	5225_425_12	5225	425	616.061	8.2857	77.4601	30.2452	6197.69	220.8	-30.2512	251.051	161.401	14.351	161.401	2.86188	1120.16	137.231	69.0346	25.1944	387.893	216.109	387.893	220.569	77.2997	0.41459	8.01026	47.1742	1.75587	3.04928	0.150631	3.05168	1.2262	0.636519	0.570662	3.06943	5225_425	8.7	166	6	1070	134
5225_425	59.3829	-0.0856198	51	-1.47634	-0.547908	4	Sap	4	5225_425_4	5225	425	616.061	8.2857	77.4601	30.2452	6197.69	220.8	-30.2512	251.051	161.401	14.351	161.401	2.86188	1120.16	137.231	69.0346	25.1944	387.893	216.109	387.893	220.569	77.2997	0.41459	8.01026	47.1742	1.70757	3.04928	0.150631	3.04546	1.2262	0.636519	0.570662	3.06943	5225_425	8.7	166	6	1070	134
5225_425	61.9977	0.0187527	89	1.06953	1.16878	5	Sap	5	5225_425_5	5225	425	616.061	8.2857	77.4601	30.2452	6197.69	220.8	-30.2512	251.051	161.401	14.351	161.401	2.86188	1120.16	137.231	69.0346	25.1944	387.893	216.109	387.893	220.569	77.2997	0.41459	8.01026	47.1742	1.94939	3.04928	0.150631	3.04513	1.2262	0.636519	0.570662	3.06943	5225_425	8.7	166	6	1070	134
5225_425	61.7148	0.0439044	115	0.774672	0.979738	6	Sap	6	5225_425_6	5225	425	616.061	8.2857	77.4601	30.2452	6197.69	220.8	-30.2512	251.051	161.401	14.351	161.401	2.86188	1120.16	137.231	69.0346	25.1944	387.893	216.109	387.893	220.569	77.2997	0.41459	8.01026	47.1742	2.0607	3.04928	0.150631	3.04548	1.2262	0.636519	0.570662	3.06943	5225_425	8.7	166	6	1070	134
5225_425	61.8668	0.0738754	105	0.891506	1.18897	7	Sap	7	5225_425_7	5225	425	616.061	8.2857	77.4601	30.2452	6197.69	220.8	-30.2512	251.051	161.401	14.351	161.401	2.86188	1120.16	137.231	69.0346	25.1944	387.893	216.109	387.893	220.569	77.2997	0.41459	8.01026	47.1742	2.02119	3.04928	0.150631	3.04843	1.2262	0.636519	0.570662	3.06943	5225_425	8.7	166	6	1070	134
5225_425	62.8759	0.112543	143	1.75718	2.30654	8	Sap	8	5225_425_8	5225	425	616.061	8.2857	77.4601	30.2452	6197.69	220.8	-30.2512	251.051	161.401	14.351	161.401	2.86188	1120.16	137.231	69.0346	25.1944	387.893	216.109	387.893	220.569	77.2997	0.41459	8.01026	47.1742	2.15534	3.04928	0.150631	3.0365	1.2262	0.636519	0.570662	3.06943	5225_425	8.7	166	6	1070	134
5225_425	60.8462	0.0662641	297	-0.06171	0.591467	9	Sap	9	5225_425_9	5225	425	616.061	8.2857	77.4601	30.2452	6197.69	220.8	-30.2512	251.051	161.401	14.351	161.401	2.86188	1120.16	137.231	69.0346	25.1944	387.893	216.109	387.893	220.569	77.2997	0.41459	8.01026	47.1742	2.47276	3.04928	0.150631	3.06556	1.2262	0.636519	0.570662	3.06943	5225_425	8.7	166	6	1070	134
5225_475	61.6248	0.101426	230	0.692406	1.4828	10	Sap	10	5225_475_10	5225	475	698.181	8.05321	75.8057	29.784	6227.21	217.207	-33.633	250.84	159.303	10.5461	159.303	0.0395152	1209.34	145.826	71.4696	26.4316	422.924	220.723	422.924	226.864	78.5582	0.602471	8.67007	47.178	2.36173	3.08255	0.20479	3.07442	1.3131	0.321814	0.846179	3.75904	5225_475	8.2	161	1	1213	147
5225_475	60.6255	0.0246293	151	-0.261116	0.179277	11	Sap	11	5225_475_11	5225	475	698.181	8.05321	75.8057	29.784	6227.21	217.207	-33.633	250.84	159.303	10.5461	159.303	0.0395152	1209.34	145.826	71.4696	26.4316	422.924	220.723	422.924	226.864	78.5582	0.602471	8.67007	47.178	2.17898	3.08255	0.20479	3.06099	1.3131	0.321814	0.846179	3.75904	5225_475	8.2	161	1	1213	147
5225_475	60.2729	-0.00276483	52	-0.54014	-0.0518226	12	Sap	12	5225_475_12	5225	475	698.181	8.05321	75.8057	29.784	6227.21	217.207	-33.633	250.84	159.303	10.5461	159.303	0.0395152	1209.34	145.826	71.4696	26.4316	422.924	220.723	422.924	226.864	78.5582	0.602471	8.67007	47.178	1.716	3.08255	0.20479	3.05462	1.3131	0.321814	0.846179	3.75904	5225_475	8.2	161	1	1213	147
5225_475	55.4036	-0.211431	34	-5.09099	-2.18179	4	Sap	4	5225_475_4	5225	475	698.181	8.05321	75.8057	29.784	6227.21	217.207	-33.633	250.84	159.303	10.5461	159.303	0.0395152	1209.34	145.826	71.4696	26.4316	422.924	220.723	422.924	226.864	78.5582	0.602471	8.67007	47.178	1.53148	3.08255	0.20479	3.05958	1.3131	0.321814	0.846179	3.75904	5225_475	8.2	161	1	1213	147
5225_475	59.134	-0.116369	85	-1.53159	-0.960419	5	Sap	5	5225_475_5	5225	475	698.181	8.05321	75.8057	29.784	6227.21	217.207	-33.633	250.84	159.303	10.5461	159.303	0.0395152	1209.34	145.826	71.4696	26.4316	422.924	220.723	422.924	226.864	78.5582	0.602471	8.67007	47.178	1.92942	3.08255	0.20479	3.06678	1.3131	0.321814	0.846179	3.75904	5225_475	8.2	161	1	1213	147
5225_475	62.3912	0.125272	124	1.342	1.68111	6	Sap	6	5225_475_6	5225	475	698.181	8.05321	75.8057	29.784	6227.21	217.207	-33.633	250.84	159.303	10.5461	159.303	0.0395152	1209.34	145.826	71.4696	26.4316	422.924	220.723	422.924	226.864	78.5582	0.602471	8.67007	47.178	2.09342	3.08255	0.20479	3.06572	1.3131	0.321814	0.846179	3.75904	5225_475	8.2	161	1	1213	147
5225_475	61.4977	0.0868961	165	0.569303	1.09165	7	Sap	7	5225_475_7	5225	475	698.181	8.05321	75.8057	29.784	6227.21	217.207	-33.633	250.84	159.303	10.5461	159.303	0.0395152	1209.34	145.826	71.4696	26.4316	422.924	220.723	422.924	226.864	78.5582	0.602471	8.67007	47.178	2.21748	3.08255	0.20479	3.07964	1.3131	0.321814	0.846179	3.75904	5225_475	8.2	161	1	1213	147
5225_475	62.1626	0.127282	199	1.19615	1.83871	8	Sap	8	5225_475_8	5225	475	698.181	8.05321	75.8057	29.784	6227.21	217.207	-33.633	250.84	159.303	10.5461	159.303	0.0395152	1209.34	145.826	71.4696	26.4316	422.924	220.723	422.924	226.864	78.5582	0.602471	8.67007	47.178	2.29885	3.08255	0.20479	3.08732	1.3131	0.321814	0.846179	3.75904	5225_475	8.2	161	1	1213	147
5225_475	61.4143	0.0668299	287	0.497454	1.45029	9	Sap	9	5225_475_9	5225	475	698.181	8.05321	75.8057	29.784	6227.21	217.207	-33.633	250.84	159.303	10.5461	159.303	0.0395152	1209.34	145.826	71.4696	26.4316	422.924	220.723	422.924	226.864	78.5582	0.602471	8.67007	47.178	2.45788	3.08255	0.20479	3.10272	1.3131	0.321814	0.846179	3.75904	5225_475	8.2	161	1	1213	147
5225_525	60.9319	0.073075	252	0.0591663	0.600898	10	Sap	10	5225_525_10	5225	525	722.095	7.78371	84.6726	31.4583	6487.46	217.423	-47.8081	265.231	158.495	5.74307	158.496	-7.75282	1170.68	144.816	64.7534	28.2305	418.165	204.465	418.128	217.396	80.8893	0.426846	9.32993	47.178	2.4014	3.06844	0.154377	3.06818	2.00328	0.342105	1.29954	3.32944	5225_525	5.3	129	-25	1317	160
5225_525	59.8578	-0.0371846	119	-1.0034	-0.486467	11	Sap	11	5225_525_11	5225	525	722.095	7.78371	84.6726	31.4583	6487.46	217.423	-47.8081	265.231	158.495	5.74307	158.496	-7.75282	1170.68	144.816	64.7534	28.2305	418.165	204.465	418.128	217.396	80.8893	0.426846	9.32993	47.178	2.07555	3.06844	0.154377	3.05992	2.00328	0.342105	1.29954	3.32944	5225_525	5.3	129	-25	1317	160
5225_525	60.836	-0.0772563	31	-0.112841	0.22007	12	Sap	12	5225_525_12	5225	525	722.095	7.78371	84.6726	31.4583	6487.46	217.423	-47.8081	265.231	158.495	5.74307	158.496	-7.75282	1170.68	144.816	64.7534	28.2305	418.165	204.465	418.128	217.396	80.8893	0.426846	9.32993	47.178	1.49136	3.06844	0.154377	3.05359	2.00328	0.342105	1.29954	3.32944	5225_525	5.3	129	-25	1317	160
5225_525	57.0862	-0.128918	36	-3.57027	-1.45314	4	Sap	4	5225_525_4	5225	525	722.095	7.78371	84.6726	31.4583	6487.46	217.423	-47.8081	265.231	158.495	5.74307	158.496	-7.75282	1170.68	144.816	64.7534	28.2305	418.165	204.465	418.128	217.396	80.8893	0.426846	9.32993	47.178	1.5563	3.06844	0.154377	3.05853	2.00328	0.342105	1.29954	3.32944	5225_525	5.3	129	-25	1317	160
5225_525	59.9578	-0.0158074	100	-0.853542	-0.367442	5	Sap	5	5225_525_5	5225	525	722.095	7.78371	84.6726	31.4583	6487.46	217.423	-47.8081	265.231	158.495	5.74307	158.496	-7.75282	1170.68	144.816	64.7534	28.2305	418.165	204.465	418.128	217.396	80.8893	0.426846	9.32993	47.178	2	3.06844	0.154377	3.06106	2.00328	0.342105	1.29954	3.32944	5225_525	5.3	129	-25	1317	160
5225_525	62.2134	0.108928	127	1.26717	1.59414	6	Sap	6	5225_525_6	5225	525	722.095	7.78371	84.6726	31.4583	6487.46	217.423	-47.8081	265.231	158.495	5.74307	158.496	-7.75282	1170.68	144.816	64.7534	28.2305	418.165	204.465	418.128	217.396	80.8893	0.426846	9.32993	47.178	2.1038	3.06844	0.154377	3.06051	2.00328	0.342105	1.29954	3.32944	5225_525	5.3	129	-25	1317	160
5225_525	62.7417	0.172463	165	1.73127	2.32848	7	Sap	7	5225_525_7	5225	525	722.095	7.78371	84.6726	31.4583	6487.46	217.423	-47.8081	265.231	158.495	5.74307	158.496	-7.75282	1170.68	144.816	64.7534	28.2305	418.165	204.465	418.128	217.396	80.8893	0.426846	9.32993	47.178	2.21748	3.06844	0.154377	3.06533	2.00328	0.342105	1.29954	3.32944	5225_525	5.3	129	-25	1317	160
5225_525	62.2332	0.213906	266	1.23524	2.44207	8	Sap	8	5225_525_8	5225	525	722.095	7.78371	84.6726	31.4583	6487.46	217.423	-47.8081	265.231	158.495	5.74307	158.496	-7.75282	1170.68	144.816	64.7534	28.2305	418.165	204.465	418.128	217.396	80.8893	0.426846	9.32993	47.178	2.42488	3.06844	0.154377	3.07216	2.00328	0.342105	1.29954	3.32944	5225_525	5.3	129	-25	1317	160
5225_525	60.8534	0.0742012	395	-0.0600034	0.748892	9	Sap	9	5225_525_9	5225	525	722.095	7.78371	84.6726	31.4583	6487.46	217.423	-47.8081	265.231	158.495	5.74307	158.496	-7.75282	1170.68	144.816	64.7534	28.2305	418.165	204.465	418.128	217.396	80.8893	0.426846	9.32993	47.178	2.5966	3.06844	0.154377	3.07188	2.00328	0.342105	1.29954	3.32944	5225_525	5.3	129	-25	1317	160
5225_575	60.8318	-0.0110927	213	0.0130251	0.452398	10	Sap	10	5225_575_10	5225	575	999.617	6.37163	84.4611	31.81	6339.05	200.185	-61.6619	261.847	142.632	-8.03963	142.632	-19.6125	1147.94	143.415	62.5987	28.5335	410.377	199.117	410.364	211.943	83.7515	0.435383	9.98974	47.1742	2.32838	3.05992	0.156968	3.05768	2.18209	-1.14187	1.38286	3.09341	5225_575	1.1	79	-58	1354	165
5225_575	58.51	-0.0868384	60	-2.14945	-1.11448	11	Sap	11	5225_575_11	5225	575	999.617	6.37163	84.4611	31.81	6339.05	200.185	-61.6619	261.847	142.632	-8.03963	142.632	-19.6125	1147.94	143.415	62.5987	28.5335	410.377	199.117	410.364	211.943	83.7515	0.435383	9.98974	47.1742	1.77815	3.05992	0.156968	3.05584	2.18209	-1.14187	1.38286	3.09341	5225_575	1.1	79	-58	1354	165
5225_575	52.5636	-0.299276	27	-7.84616	-3.14252	4	Sap	4	5225_575_4	5225	575	999.617	6.37163	84.4611	31.81	6339.05	200.185	-61.6619	261.847	142.632	-8.03963	142.632	-19.6125	1147.94	143.415	62.5987	28.5335	410.377	199.117	410.364	211.943	83.7515	0.435383	9.98974	47.1742	1.43136	3.05992	0.156968	3.05242	2.18209	-1.14187	1.38286	3.09341	5225_575	1.1	79	-58	1354	165
5225_575	59.8727	-0.0887672	70	-0.975645	-0.306775	5	Sap	5	5225_575_5	5225	575	999.617	6.37163	84.4611	31.81	6339.05	200.185	-61.6619	261.847	142.632	-8.03963	142.632	-19.6125	1147.94	143.415	62.5987	28.5335	410.377	199.117	410.364	211.943	83.7515	0.435383	9.98974	47.1742	1.8451	3.05992	0.156968	3.05413	2.18209	-1.14187	1.38286	3.09341	5225_575	1.1	79	-58	1354	165
5225_575	61.9676	0.0113169	117	0.99689	1.27772	6	Sap	6	5225_575_6	5225	575	999.617	6.37163	84.4611	31.81	6339.05	200.185	-61.6619	261.847	142.632	-8.03963	142.632	-19.6125	1147.94	143.415	62.5987	28.5335	410.377	199.117	410.364	211.943	83.7515	0.435383	9.98974	47.1742	2.06819	3.05992	0.156968	3.06022	2.18209	-1.14187	1.38286	3.09341	5225_575	1.1	79	-58	1354	165
5225_575	62.6139	0.113753	127	1.64331	1.93096	7	Sap	7	5225_575_7	5225	575	999.617	6.37163	84.4611	31.81	6339.05	200.185	-61.6619	261.847	142.632	-8.03963	142.632	-19.6125	1147.94	143.415	62.5987	28.5335	410.377	199.117	410.364	211.943	83.7515	0.435383	9.98974	47.1742	2.1038	3.05992	0.156968	3.06123	2.18209	-1.14187	1.38286	3.09341	5225_575	1.1	79	-58	1354	165
5225_575	60.8636	0.0537357	276	-0.048458	0.573715	8	Sap	8	5225_575_8	5225	575	999.617	6.37163	84.4611	31.81	6339.05	200.185	-61.6619	261.847	142.632	-8.03963	142.632	-19.6125	1147.94	143.415	62.5987	28.5335	410.377	199.117	410.364	211.943	83.7515	0.435383	9.98974	47.1742	2.44091	3.05992	0.156968	3.06066	2.18209	-1.14187	1.38286	3.09341	5225_575	1.1	79	-58	1354	165
5225_575	59.7987	-0.131128	328	-1.06776	-0.886393	9	Sap	9	5225_575_9	5225	575	999.617	6.37163	84.4611	31.81	6339.05	200.185	-61.6619	261.847	142.632	-8.03963	142.632	-19.6125	1147.94	143.415	62.5987	28.5335	410.377	199.117	410.364	211.943	83.7515	0.435383	9.98974	47.1742	2.51587	3.05992	0.156968	3.06121	2.18209	-1.14187	1.38286	3.09341	5225_575	1.1	79	-58	1354	165
5225_625	61.0692	0.0564819	56	0.194984	0.419048	10	Sap	10	5225_625_10	5225	625	1438.39	4.29885	83.883	31.9208	6193.19	176.721	-81.5454	258.266	119.701	-30.7823	119.72	-37.5399	991.409	129.271	52.6932	31.9182	363.198	168.103	362.639	170.17	84.4831	0.404919	10.6493	47.1666	1.74819	2.99625	0.147651	2.98416	2.54809	-3.29269	2.00177	1.65508	5225_625	2.1	94	-53	1052	137
5225_625	54.9235	-0.152651	25	-5.37786	-1.96796	5	Sap	5	5225_625_5	5225	625	1438.39	4.29885	83.883	31.9208	6193.19	176.721	-81.5454	258.266	119.701	-30.7823	119.72	-37.5399	991.409	129.271	52.6932	31.9182	363.198	168.103	362.639	170.17	84.4831	0.404919	10.6493	47.1666	1.39794	2.99625	0.147651	2.99404	2.54809	-3.29269	2.00177	1.65508	5225_625	2.1	94	-53	1052	137
5225_625	62.1558	-0.0126771	34	1.08661	0.768934	6	Sap	6	5225_625_6	5225	625	1438.39	4.29885	83.883	31.9208	6193.19	176.721	-81.5454	258.266	119.701	-30.7823	119.72	-37.5399	991.409	129.271	52.6932	31.9182	363.198	168.103	362.639	170.17	84.4831	0.404919	10.6493	47.1666	1.53148	2.99625	0.147651	2.99101	2.54809	-3.29269	2.00177	1.65508	5225_625	2.1	94	-53	1052	137
5225_625	61.2509	-0.0132898	74	0.318088	0.499376	7	Sap	7	5225_625_7	5225	625	1438.39	4.29885	83.883	31.9208	6193.19	176.721	-81.5454	258.266	119.701	-30.7823	119.72	-37.5399	991.409	129.271	52.6932	31.9182	363.198	168.103	362.639	170.17	84.4831	0.404919	10.6493	47.1666	1.86923	2.99625	0.147651	2.98164	2.54809	-3.29269	2.00177	1.65508	5225_625	2.1	94	-53	1052	137
5225_625	62.3298	0.0774084	146	1.34453	1.84537	8	Sap	8	5225_625_8	5225	625	1438.39	4.29885	83.883	31.9208	6193.19	176.721	-81.5454	258.266	119.701	-30.7823	119.72	-37.5399	991.409	129.271	52.6932	31.9182	363.198	168.103	362.639	170.17	84.4831	0.404919	10.6493	47.1666	2.16435	2.99625	0.147651	2.99888	2.54809	-3.29269	2.00177	1.65508	5225_625	2.1	94	-53	1052	137
5225_625	62.1765	0.0859048	104	1.24758	1.31738	9	Sap	9	5225_625_9	5225	625	1438.39	4.29885	83.883	31.9208	6193.19	176.721	-81.5454	258.266	119.701	-30.7823	119.72	-37.5399	991.409	129.271	52.6932	31.9182	363.198	168.103	362.639	170.17	84.4831	0.404919	10.6493	47.1666	2.01703	2.99625	0.147651	3.00759	2.54809	-3.29269	2.00177	1.65508	5225_625	2.1	94	-53	1052	137
5225_675	60.7033	0.0309333	92	-0.155841	0.156275	10	Sap	10	5225_675_10	5225	675	1424.17	4.41058	85.2714	31.7004	6336.91	180.688	-83.0738	263.761	122.347	-33.497	122.348	-38.7314	1020.63	138.977	52.7728	34.2757	385.101	168.885	385.012	169.536	83.4497	0.593895	11.3086	47.1552	1.96379	3.00887	0.20246	2.99592	2.81185	-3.08553	2.44193	2.05649	5225_675	3	106	-49	1002	139
5225_675	57.5131	-0.148163	30	-3.10303	-1.15788	11	Sap	11	5225_675_11	5225	675	1424.17	4.41058	85.2714	31.7004	6336.91	180.688	-83.0738	263.761	122.347	-33.497	122.348	-38.7314	1020.63	138.977	52.7728	34.2757	385.101	168.885	385.012	169.536	83.4497	0.593895	11.3086	47.1552	1.47712	3.00887	0.20246	2.98703	2.81185	-3.08553	2.44193	2.05649	5225_675	3	106	-49	1002	139
5225_675	54.6692	-0.255554	26	-5.68691	-2.09345	4	Sap	4	5225_675_4	5225	675	1424.17	4.41058	85.2714	31.7004	6336.91	180.688	-83.0738	263.761	122.347	-33.497	122.348	-38.7314	1020.63	138.977	52.7728	34.2757	385.101	168.885	385.012	169.536	83.4497	0.593895	11.3086	47.1552	1.41497	3.00887	0.20246	2.98416	2.81185	-3.08553	2.44193	2.05649	5225_675	3	106	-49	1002	139
5225_675	59.4152	-0.0765059	72	-1.32708	-0.6422	5	Sap	5	5225_675_5	5225	675	1424.17	4.41058	85.2714	31.7004	6336.91	180.688	-83.0738	263.761	122.347	-33.497	122.348	-38.7314	1020.63	138.977	52.7728	34.2757	385.101	168.885	385.012	169.536	83.4497	0.593895	11.3086	47.1552	1.85733	3.00887	0.20246	2.99305	2.81185	-3.08553	2.44193	2.05649	5225_675	3	106	-49	1002	139
5225_675	60.8128	0.0165575	121	-0.0778003	0.319883	6	Sap	6	5225_675_6	5225	675	1424.17	4.41058	85.2714	31.7004	6336.91	180.688	-83.0738	263.761	122.347	-33.497	122.348	-38.7314	1020.63	138.977	52.7728	34.2757	385.101	168.885	385.012	169.536	83.4497	0.593895	11.3086	47.1552	2.08279	3.00887	0.20246	2.99567	2.81185	-3.08553	2.44193	2.05649	5225_675	3	106	-49	1002	139
5225_675	61.3539	0.0543541	198	0.373654	1.01998	7	Sap	7	5225_675_7	5225	675	1424.17	4.41058	85.2714	31.7004	6336.91	180.688	-83.0738	263.761	122.347	-33.497	122.348	-38.7314	1020.63	138.977	52.7728	34.2757	385.101	168.885	385.012	169.536	83.4497	0.593895	11.3086	47.1552	2.29667	3.00887	0.20246	3.00749	2.81185	-3.08553	2.44193	2.05649	5225_675	3	106	-49	1002	139
5225_675	61.3621	0.102972	214	0.434653	1.05351	8	Sap	8	5225_675_8	5225	675	1424.17	4.41058	85.2714	31.7004	6336.91	180.688	-83.0738	263.761	122.347	-33.497	122.348	-38.7314	1020.63	138.977	52.7728	34.2757	385.101	168.885	385.012	169.536	83.4497	0.593895	11.3086	47.1552	2.33041	3.00887	0.20246	3.02293	2.81185	-3.08553	2.44193	2.05649	5225_675	3	106	-49	1002	139
5225_675	60.6849	0.0132237	188	-0.237527	0.291233	9	Sap	9	5225_675_9	5225	675	1424.17	4.41058	85.2714	31.7004	6336.91	180.688	-83.0738	263.761	122.347	-33.497	122.348	-38.7314	1020.63	138.977	52.7728	34.2757	385.101	168.885	385.012	169.536	83.4497	0.593895	11.3086	47.1552	2.27416	3.00887	0.20246	3.02185	2.81185	-3.08553	2.44193	2.05649	5225_675	3	106	-49	1002	139
5225_725	57.0947	-0.108079	31	-3.6868	-1.41725	6	Sap	6	5225_725_6	5225	725	1522.16	3.6013	88.8158	31.8777	6435.8	177.067	-95.9516	273.019	115.636	-44.7924	115.636	-48.2763	1053.17	146.709	53.3091	35.8652	407.472	170.24	407.452	170.867	82.4808	0.525172	11.9674	47.14	1.49136	3.0225	0.183319	3.02819	3.38749	-3.69011	2.76507	2.45093	5225_725	2.2	99	-59	1094	149
5225_725	60.6259	0.0284019	94	-0.232718	0.130646	7	Sap	7	5225_725_7	5225	725	1522.16	3.6013	88.8158	31.8777	6435.8	177.067	-95.9516	273.019	115.636	-44.7924	115.636	-48.2763	1053.17	146.709	53.3091	35.8652	407.472	170.24	407.452	170.867	82.4808	0.525172	11.9674	47.14	1.97313	3.0225	0.183319	3.04468	3.38749	-3.69011	2.76507	2.45093	5225_725	2.2	99	-59	1094	149
5225_725	59.52	-0.0960563	91	-1.23437	-0.711207	8	Sap	8	5225_725_8	5225	725	1522.16	3.6013	88.8158	31.8777	6435.8	177.067	-95.9516	273.019	115.636	-44.7924	115.636	-48.2763	1053.17	146.709	53.3091	35.8652	407.472	170.24	407.452	170.867	82.4808	0.525172	11.9674	47.14	1.95904	3.0225	0.183319	3.01882	3.38749	-3.69011	2.76507	2.45093	5225_725	2.2	99	-59	1094	149
5225_725	60.2628	-0.00667496	60	-0.60984	-0.0586294	9	Sap	9	5225_725_9	5225	725	1522.16	3.6013	88.8158	31.8777	6435.8	177.067	-95.9516	273.019	115.636	-44.7924	115.636	-48.2763	1053.17	146.709	53.3091	35.8652	407.472	170.24	407.452	170.867	82.4808	0.525172	11.9674	47.14	1.77815	3.0225	0.183319	3.02872	3.38749	-3.69011	2.76507	2.45093	5225_725	2.2	99	-59	1094	149
5225_775	60.8655	0.00395164	26	-0.0525729	0.151576	5	Sap	5	5225_775_5	5225	775	1618.11	2.82405	90.1593	32.2838	6412.5	170.278	-104.335	274.613	108.013	-46.8752	108.013	-55.6201	1176.41	150.804	62.5456	30.6351	431.647	198.506	431.647	204.98	82.0697	0.171832	12.6256	47.1211	1.41497	3.07056	0.0688655	3.06918	3.56641	-4.3679	1.81308	3.41135	5225_775	-2.9	40	-97	1488	161
5225_775	59.6093	-0.132133	195	-1.12754	-0.926015	7	Sap	7	5225_775_7	5225	775	1618.11	2.82405	90.1593	32.2838	6412.5	170.278	-104.335	274.613	108.013	-46.8752	108.013	-55.6201	1176.41	150.804	62.5456	30.6351	431.647	198.506	431.647	204.98	82.0697	0.171832	12.6256	47.1211	2.29003	3.07056	0.0688655	3.08086	3.56641	-4.3679	1.81308	3.41135	5225_775	-2.9	40	-97	1488	161
5225_775	61.3001	0.0326008	143	0.309223	0.761048	8	Sap	8	5225_775_8	5225	775	1618.11	2.82405	90.1593	32.2838	6412.5	170.278	-104.335	274.613	108.013	-46.8752	108.013	-55.6201	1176.41	150.804	62.5456	30.6351	431.647	198.506	431.647	204.98	82.0697	0.171832	12.6256	47.1211	2.15534	3.07056	0.0688655	3.06071	3.56641	-4.3679	1.81308	3.41135	5225_775	-2.9	40	-97	1488	161
5225_775	61.5386	0.0476339	91	0.627445	0.83746	9	Sap	9	5225_775_9	5225	775	1618.11	2.82405	90.1593	32.2838	6412.5	170.278	-104.335	274.613	108.013	-46.8752	108.013	-55.6201	1176.41	150.804	62.5456	30.6351	431.647	198.506	431.647	204.98	82.0697	0.171832	12.6256	47.1211	1.95904	3.07056	0.0688655	3.06905	3.56641	-4.3679	1.81308	3.41135	5225_775	-2.9	40	-97	1488	161
5225_825	63.1377	0.0489432	38	2.03108	1.28969	6	Sap	6	5225_825_6	5225	825	1611.85	2.62656	87.9892	32.0554	6373.79	167.189	-102.59	269.779	106.472	-47.3016	106.472	-56.4946	1329.11	156.114	72.8325	25.0898	458.147	232.722	458.147	246.652	81.3521	0.0244442	13.283	47.0984	1.57978	3.12356	0.0104883	3.13269	3.44008	-4.59555	0.751571	4.55498	5225_825	-1	63	-83	1428	161
5225_825	62.1598	0.0542614	132	1.18661	1.53798	7	Sap	7	5225_825_7	5225	825	1611.85	2.62656	87.9892	32.0554	6373.79	167.189	-102.59	269.779	106.472	-47.3016	106.472	-56.4946	1329.11	156.114	72.8325	25.0898	458.147	232.722	458.147	246.652	81.3521	0.0244442	13.283	47.0984	2.12057	3.12356	0.0104883	3.11208	3.44008	-4.59555	0.751571	4.55498	5225_825	-1	63	-83	1428	161
5225_825	58.4354	-0.227847	226	-2.27808	-2.30998	8	Sap	8	5225_825_8	5225	825	1611.85	2.62656	87.9892	32.0554	6373.79	167.189	-102.59	269.779	106.472	-47.3016	106.472	-56.4946	1329.11	156.114	72.8325	25.0898	458.147	232.722	458.147	246.652	81.3521	0.0244442	13.283	47.0984	2.35411	3.12356	0.0104883	3.12572	3.44008	-4.59555	0.751571	4.55498	5225_825	-1	63	-83	1428	161
5225_825	60.6969	0.0527295	84	-0.179029	0.172582	9	Sap	9	5225_825_9	5225	825	1611.85	2.62656	87.9892	32.0554	6373.79	167.189	-102.59	269.779	106.472	-47.3016	106.472	-56.4946	1329.11	156.114	72.8325	25.0898	458.147	232.722	458.147	246.652	81.3521	0.0244442	13.283	47.0984	1.92428	3.12356	0.0104883	3.12271	3.44008	-4.59555	0.751571	4.55498	5225_825	-1	63	-83	1428	161
5225_875	59.5256	-0.0925013	50	-1.27523	-0.457309	6	Sap	6	5225_875_6	5225	875	1530.57	2.64169	87.2247	31.8445	6471.2	169.043	-101.375	270.418	108.251	-47.7354	108.251	-57.5724	1404.75	166.482	76.6744	24.8455	486.161	252.213	486.161	267.852	80.1131	0.140529	13.9396	47.0719	1.69897	3.1476	0.0571064	3.15569	3.51422	-4.51485	0.644725	5.38149	5225_875	3.3	116	-53	1378	163
5225_875	59.6013	-0.0638186	54	-1.20132	-0.417113	7	Sap	7	5225_875_7	5225	875	1530.57	2.64169	87.2247	31.8445	6471.2	169.043	-101.375	270.418	108.251	-47.7354	108.251	-57.5724	1404.75	166.482	76.6744	24.8455	486.161	252.213	486.161	267.852	80.1131	0.140529	13.9396	47.0719	1.73239	3.1476	0.0571064	3.14632	3.51422	-4.51485	0.644725	5.38149	5225_875	3.3	116	-53	1378	163
5225_875	59.3284	-0.129903	148	-1.42664	-0.97488	8	Sap	8	5225_875_8	5225	875	1530.57	2.64169	87.2247	31.8445	6471.2	169.043	-101.375	270.418	108.251	-47.7354	108.251	-57.5724	1404.75	166.482	76.6744	24.8455	486.161	252.213	486.161	267.852	80.1131	0.140529	13.9396	47.0719	2.17026	3.1476	0.0571064	3.1479	3.51422	-4.51485	0.644725	5.38149	5225_875	3.3	116	-53	1378	163
5225_875	58.2767	-0.0859336	94	-2.38683	-1.60171	9	Sap	9	5225_875_9	5225	875	1530.57	2.64169	87.2247	31.8445	6471.2	169.043	-101.375	270.418	108.251	-47.7354	108.251	-57.5724	1404.75	166.482	76.6744	24.8455	486.161	252.213	486.161	267.852	80.1131	0.140529	13.9396	47.0719	1.97313	3.1476	0.0571064	3.14676	3.51422	-4.51485	0.644725	5.38149	5225_875	3.3	116	-53	1378	163
5225_925	61.7787	0.0595493	187	0.803206	1.44615	10	Sap	10	5225_925_10	5225	925	1118.37	4.42937	92.226	31.0165	7026.26	197.848	-93.5495	291.397	132.911	-34.6318	132.911	-48.5178	1218.31	151.252	60.5472	29.1637	435.012	199.623	435.012	204.254	77.8422	0.370718	14.5952	47.0416	2.27184	3.08576	0.136948	3.08755	4.07283	-2.34366	1.69465	3.43228	5225_925	1.8	99	-63	1360	162
5225_925	62.0532	0.0804382	208	1.09607	1.75661	6	Sap	6	5225_925_6	5225	925	1118.37	4.42937	92.226	31.0165	7026.26	197.848	-93.5495	291.397	132.911	-34.6318	132.911	-48.5178	1218.31	151.252	60.5472	29.1637	435.012	199.623	435.012	204.254	77.8422	0.370718	14.5952	47.0416	2.31806	3.08576	0.136948	3.0876	4.07283	-2.34366	1.69465	3.43228	5225_925	1.8	99	-63	1360	162
5225_925	59.9492	-0.0666866	47	-0.817797	-0.252274	7	Sap	7	5225_925_7	5225	925	1118.37	4.42937	92.226	31.0165	7026.26	197.848	-93.5495	291.397	132.911	-34.6318	132.911	-48.5178	1218.31	151.252	60.5472	29.1637	435.012	199.623	435.012	204.254	77.8422	0.370718	14.5952	47.0416	1.6721	3.08576	0.136948	3.10182	4.07283	-2.34366	1.69465	3.43228	5225_925	1.8	99	-63	1360	162
5225_925	61.0155	0.0466398	129	0.107319	0.513857	8	Sap	8	5225_925_8	5225	925	1118.37	4.42937	92.226	31.0165	7026.26	197.848	-93.5495	291.397	132.911	-34.6318	132.911	-48.5178	1218.31	151.252	60.5472	29.1637	435.012	199.623	435.012	204.254	77.8422	0.370718	14.5952	47.0416	2.11059	3.08576	0.136948	3.08118	4.07283	-2.34366	1.69465	3.43228	5225_925	1.8	99	-63	1360	162
5225_925	61.7735	0.0984111	198	0.837405	1.50048	9	Sap	9	5225_925_9	5225	925	1118.37	4.42937	92.226	31.0165	7026.26	197.848	-93.5495	291.397	132.911	-34.6318	132.911	-48.5178	1218.31	151.252	60.5472	29.1637	435.012	199.623	435.012	204.254	77.8422	0.370718	14.5952	47.0416	2.29667	3.08576	0.136948	3.08434	4.07283	-2.34366	1.69465	3.43228	5225_925	1.8	99	-63	1360	162
5225_975	62.6896	0.23346	245	1.73306	2.94485	10	Sap	10	5225_975_10	5225	975	577.475	7.18242	97.2815	30.9438	7453.32	234.057	-75.0453	309.102	165.343	-25.6434	165.343	-27.172	943.081	129.805	38.1648	39.2251	372.16	130.348	372.16	130.781	74.2216	0.109925	15.2497	47.0077	2.38917	2.97455	0.0452935	2.97058	4.28786	0.692623	3.58898	0.946481	5225_975	8.1	176	-21	907	126
5225_975	59.6438	-0.0730655	118	-1.11796	-0.692443	11	Sap	11	5225_975_11	5225	975	577.475	7.18242	97.2815	30.9438	7453.32	234.057	-75.0453	309.102	165.343	-25.6434	165.343	-27.172	943.081	129.805	38.1648	39.2251	372.16	130.348	372.16	130.781	74.2216	0.109925	15.2497	47.0077	2.07188	2.97455	0.0452935	2.95517	4.28786	0.692623	3.58898	0.946481	5225_975	8.1	176	-21	907	126
5225_975	63.2188	0.117086	34	2.19347	1.24531	12	Sap	12	5225_975_12	5225	975	577.475	7.18242	97.2815	30.9438	7453.32	234.057	-75.0453	309.102	165.343	-25.6434	165.343	-27.172	943.081	129.805	38.1648	39.2251	372.16	130.348	372.16	130.781	74.2216	0.109925	15.2497	47.0077	1.53148	2.97455	0.0452935	2.95602	4.28786	0.692623	3.58898	0.946481	5225_975	8.1	176	-21	907	126
5225_975	61.841	-0.0223771	28	0.796045	0.548455	3	Sap	3	5225_975_3	5225	975	577.475	7.18242	97.2815	30.9438	7453.32	234.057	-75.0453	309.102	165.343	-25.6434	165.343	-27.172	943.081	129.805	38.1648	39.2251	372.16	130.348	372.16	130.781	74.2216	0.109925	15.2497	47.0077	1.44716	2.97455	0.0452935	2.9604	4.28786	0.692623	3.58898	0.946481	5225_975	8.1	176	-21	907	126
5225_975	57.4317	-0.137575	60	-3.22188	-1.81043	4	Sap	4	5225_975_4	5225	975	577.475	7.18242	97.2815	30.9438	7453.32	234.057	-75.0453	309.102	165.343	-25.6434	165.343	-27.172	943.081	129.805	38.1648	39.2251	372.16	130.348	372.16	130.781	74.2216	0.109925	15.2497	47.0077	1.77815	2.97455	0.0452935	2.95397	4.28786	0.692623	3.58898	0.946481	5225_975	8.1	176	-21	907	126
5225_975	58.687	-0.164382	104	-2.17367	-1.39504	5	Sap	5	5225_975_5	5225	975	577.475	7.18242	97.2815	30.9438	7453.32	234.057	-75.0453	309.102	165.343	-25.6434	165.343	-27.172	943.081	129.805	38.1648	39.2251	372.16	130.348	372.16	130.781	74.2216	0.109925	15.2497	47.0077	2.01703	2.97455	0.0452935	2.97646	4.28786	0.692623	3.58898	0.946481	5225_975	8.1	176	-21	907	126
5225_975	60.5814	-0.0741598	114	-0.330736	0.0954245	6	Sap	6	5225_975_6	5225	975	577.475	7.18242	97.2815	30.9438	7453.32	234.057	-75.0453	309.102	165.343	-25.6434	165.343	-27.172	943.081	129.805	38.1648	39.2251	372.16	130.348	372.16	130.781	74.2216	0.109925	15.2497	47.0077	2.0569	2.97455	0.0452935	2.97711	4.28786	0.692623	3.58898	0.946481	5225_975	8.1	176	-21	907	126
5225_975	62.173	0.146263	112	1.14625	1.40777	7	Sap	7	5225_975_7	5225	975	577.475	7.18242	97.2815	30.9438	7453.32	234.057	-75.0453	309.102	165.343	-25.6434	165.343	-27.172	943.081	129.805	38.1648	39.2251	372.16	130.348	372.16	130.781	74.2216	0.109925	15.2497	47.0077	2.04922	2.97455	0.0452935	2.98769	4.28786	0.692623	3.58898	0.946481	5225_975	8.1	176	-21	907	126
5225_975	60.5176	0.0338581	141	-0.361198	0.0690207	8	Sap	8	5225_975_8	5225	975	577.475	7.18242	97.2815	30.9438	7453.32	234.057	-75.0453	309.102	165.343	-25.6434	165.343	-27.172	943.081	129.805	38.1648	39.2251	372.16	130.348	372.16	130.781	74.2216	0.109925	15.2497	47.0077	2.14922	2.97455	0.0452935	2.99099	4.28786	0.692623	3.58898	0.946481	5225_975	8.1	176	-21	907	126
5225_975	62.2193	0.217551	288	1.21674	2.5083	9	Sap	9	5225_975_9	5225	975	577.475	7.18242	97.2815	30.9438	7453.32	234.057	-75.0453	309.102	165.343	-25.6434	165.343	-27.172	943.081	129.805	38.1648	39.2251	372.16	130.348	372.16	130.781	74.2216	0.109925	15.2497	47.0077	2.45939	2.97455	0.0452935	2.97894	4.28786	0.692623	3.58898	0.946481	5225_975	8.1	176	-21	907	126
5275_1025	60.6789	0.02177	125	-0.158949	0.195798	10	Sap	10	5275_1025_10	5275	1025	741.874	6.42259	91.7892	30.7649	7131.4	219.217	-72.9889	292.205	154.099	-23.4202	154.099	-29.4916	887.734	117.564	40.7955	35.6106	338.612	137.22	338.612	138.556	70.0962	0.300165	15.9613	47.4166	2.09691	2.94828	0.113998	2.91053	3.70502	-0.353856	2.79893	0.519443	5275_1025	7.6	167	-20	815	110
5275_1025	58.9805	-0.0768685	74	-1.80673	-0.950035	11	Sap	11	5275_1025_11	5275	1025	741.874	6.42259	91.7892	30.7649	7131.4	219.217	-72.9889	292.205	154.099	-23.4202	154.099	-29.4916	887.734	117.564	40.7955	35.6106	338.612	137.22	338.612	138.556	70.0962	0.300165	15.9613	47.4166	1.86923	2.94828	0.113998	2.9111	3.70502	-0.353856	2.79893	0.519443	5275_1025	7.6	167	-20	815	110
5275_1025	62.0562	0.0789162	28	1.08334	0.648779	12	Sap	12	5275_1025_12	5275	1025	741.874	6.42259	91.7892	30.7649	7131.4	219.217	-72.9889	292.205	154.099	-23.4202	154.099	-29.4916	887.734	117.564	40.7955	35.6106	338.612	137.22	338.612	138.556	70.0962	0.300165	15.9613	47.4166	1.44716	2.94828	0.113998	2.91507	3.70502	-0.353856	2.79893	0.519443	5275_1025	7.6	167	-20	815	110
5275_1025	58.0322	-0.0869535	45	-2.63654	-1.16714	5	Sap	5	5275_1025_5	5275	1025	741.874	6.42259	91.7892	30.7649	7131.4	219.217	-72.9889	292.205	154.099	-23.4202	154.099	-29.4916	887.734	117.564	40.7955	35.6106	338.612	137.22	338.612	138.556	70.0962	0.300165	15.9613	47.4166	1.65321	2.94828	0.113998	2.92798	3.70502	-0.353856	2.79893	0.519443	5275_1025	7.6	167	-20	815	110
5275_1025	60.6109	-0.0577932	62	-0.211238	0.10825	6	Sap	6	5275_1025_6	5275	1025	741.874	6.42259	91.7892	30.7649	7131.4	219.217	-72.9889	292.205	154.099	-23.4202	154.099	-29.4916	887.734	117.564	40.7955	35.6106	338.612	137.22	338.612	138.556	70.0962	0.300165	15.9613	47.4166	1.79239	2.94828	0.113998	2.93434	3.70502	-0.353856	2.79893	0.519443	5275_1025	7.6	167	-20	815	110
5275_1025	61.5022	0.0311312	87	0.547678	0.810573	7	Sap	7	5275_1025_7	5275	1025	741.874	6.42259	91.7892	30.7649	7131.4	219.217	-72.9889	292.205	154.099	-23.4202	154.099	-29.4916	887.734	117.564	40.7955	35.6106	338.612	137.22	338.612	138.556	70.0962	0.300165	15.9613	47.4166	1.93952	2.94828	0.113998	2.97152	3.70502	-0.353856	2.79893	0.519443	5275_1025	7.6	167	-20	815	110
5275_1025	62.6646	0.0633374	87	1.63035	1.58584	8	Sap	8	5275_1025_8	5275	1025	741.874	6.42259	91.7892	30.7649	7131.4	219.217	-72.9889	292.205	154.099	-23.4202	154.099	-29.4916	887.734	117.564	40.7955	35.6106	338.612	137.22	338.612	138.556	70.0962	0.300165	15.9613	47.4166	1.93952	2.94828	0.113998	2.94565	3.70502	-0.353856	2.79893	0.519443	5275_1025	7.6	167	-20	815	110
5275_1025	61.5668	0.0453372	173	0.605819	1.19299	9	Sap	9	5275_1025_9	5275	1025	741.874	6.42259	91.7892	30.7649	7131.4	219.217	-72.9889	292.205	154.099	-23.4202	154.099	-29.4916	887.734	117.564	40.7955	35.6106	338.612	137.22	338.612	138.556	70.0962	0.300165	15.9613	47.4166	2.23805	2.94828	0.113998	2.97152	3.70502	-0.353856	2.79893	0.519443	5275_1025	7.6	167	-20	815	110
5275_1075	61.3856	0.120748	194	0.447789	1.00905	10	Sap	10	5275_1075_10	5275	1075	310.986	9.00033	95.7735	31.1157	7314.77	249.737	-51.3173	301.054	181.229	7.94392	181.244	-7.02967	675.873	85.2106	30.4179	34.8225	250.159	101.541	250.159	104.094	68.5883	0.297814	16.6185	47.3746	2.2878	2.82987	0.113213	2.83473	3.34426	2.38642	2.6295	-1.67266	5275_1075	9.2	184	-5	638	80
5275_1075	60.2111	-0.0975588	102	-0.640038	-0.139959	11	Sap	11	5275_1075_11	5275	1075	310.986	9.00033	95.7735	31.1157	7314.77	249.737	-51.3173	301.054	181.229	7.94392	181.244	-7.02967	675.873	85.2106	30.4179	34.8225	250.159	101.541	250.159	104.094	68.5883	0.297814	16.6185	47.3746	2.0086	2.82987	0.113213	2.84164	3.34426	2.38642	2.6295	-1.67266	5275_1075	9.2	184	-5	638	80
5275_1075	59.8734	-0.0769409	32	-0.955611	-0.261746	12	Sap	12	5275_1075_12	5275	1075	310.986	9.00033	95.7735	31.1157	7314.77	249.737	-51.3173	301.054	181.229	7.94392	181.244	-7.02967	675.873	85.2106	30.4179	34.8225	250.159	101.541	250.159	104.094	68.5883	0.297814	16.6185	47.3746	1.50515	2.82987	0.113213	2.83389	3.34426	2.38642	2.6295	-1.67266	5275_1075	9.2	184	-5	638	80
5275_1075	62.2155	0.0395906	37	1.25307	0.795686	5	Sap	5	5275_1075_5	5275	1075	310.986	9.00033	95.7735	31.1157	7314.77	249.737	-51.3173	301.054	181.229	7.94392	181.244	-7.02967	675.873	85.2106	30.4179	34.8225	250.159	101.541	250.159	104.094	68.5883	0.297814	16.6185	47.3746	1.5682	2.82987	0.113213	2.81575	3.34426	2.38642	2.6295	-1.67266	5275_1075	9.2	184	-5	638	80
5275_1075	62.7362	0.0996299	63	1.73188	1.40106	6	Sap	6	5275_1075_6	5275	1075	310.986	9.00033	95.7735	31.1157	7314.77	249.737	-51.3173	301.054	181.229	7.94392	181.244	-7.02967	675.873	85.2106	30.4179	34.8225	250.159	101.541	250.159	104.094	68.5883	0.297814	16.6185	47.3746	1.79934	2.82987	0.113213	2.82878	3.34426	2.38642	2.6295	-1.67266	5275_1075	9.2	184	-5	638	80
5275_1075	64.2767	0.143713	61	3.14742	2.24037	7	Sap	7	5275_1075_7	5275	1075	310.986	9.00033	95.7735	31.1157	7314.77	249.737	-51.3173	301.054	181.229	7.94392	181.244	-7.02967	675.873	85.2106	30.4179	34.8225	250.159	101.541	250.159	104.094	68.5883	0.297814	16.6185	47.3746	1.78533	2.82987	0.113213	2.84093	3.34426	2.38642	2.6295	-1.67266	5275_1075	9.2	184	-5	638	80
5275_1075	62.9491	0.165816	104	1.85114	1.93483	8	Sap	8	5275_1075_8	5275	1075	310.986	9.00033	95.7735	31.1157	7314.77	249.737	-51.3173	301.054	181.229	7.94392	181.244	-7.02967	675.873	85.2106	30.4179	34.8225	250.159	101.541	250.159	104.094	68.5883	0.297814	16.6185	47.3746	2.01703	2.82987	0.113213	2.81977	3.34426	2.38642	2.6295	-1.67266	5275_1075	9.2	184	-5	638	80
5275_1075	62.6908	0.15514	159	1.65598	2.25413	9	Sap	9	5275_1075_9	5275	1075	310.986	9.00033	95.7735	31.1157	7314.77	249.737	-51.3173	301.054	181.229	7.94392	181.244	-7.02967	675.873	85.2106	30.4179	34.8225	250.159	101.541	250.159	104.094	68.5883	0.297814	16.6185	47.3746	2.2014	2.82987	0.113213	2.82595	3.34426	2.38642	2.6295	-1.67266	5275_1075	9.2	184	-5	638	80
5275_325	60.3148	-0.0282447	38	-0.547535	-0.077912	10	Sap	10	5275_325_10	5275	325	558.477	8.51168	84.2716	32.1116	6311.62	227.436	-29.7204	257.157	165.066	43.1185	165.066	2.958	1023.17	106.094	69.0886	13.2112	296.228	219.899	296.228	254.406	72.1496	0.240326	6.67168	47.6048	1.57978	3.00995	0.0935359	3.01088	1.16955	1.25174	-1.63893	1.70726	5275_325	9.2	172	8	1019	97
5275_325	61.1304	0.0100037	29	0.168495	0.290132	11	Sap	11	5275_325_11	5275	325	558.477	8.51168	84.2716	32.1116	6311.62	227.436	-29.7204	257.157	165.066	43.1185	165.066	2.958	1023.17	106.094	69.0886	13.2112	296.228	219.899	296.228	254.406	72.1496	0.240326	6.67168	47.6048	1.4624	3.00995	0.0935359	3.00052	1.16955	1.25174	-1.63893	1.70726	5275_325	9.2	172	8	1019	97
5275_325	61.6807	0.0550971	32	0.731741	0.552543	8	Sap	8	5275_325_8	5275	325	558.477	8.51168	84.2716	32.1116	6311.62	227.436	-29.7204	257.157	165.066	43.1185	165.066	2.958	1023.17	106.094	69.0886	13.2112	296.228	219.899	296.228	254.406	72.1496	0.240326	6.67168	47.6048	1.50515	3.00995	0.0935359	3.0146	1.16955	1.25174	-1.63893	1.70726	5275_325	9.2	172	8	1019	97
5275_325	59.3879	-0.0615124	52	-1.40503	-0.5644	9	Sap	9	5275_325_9	5275	325	558.477	8.51168	84.2716	32.1116	6311.62	227.436	-29.7204	257.157	165.066	43.1185	165.066	2.958	1023.17	106.094	69.0886	13.2112	296.228	219.899	296.228	254.406	72.1496	0.240326	6.67168	47.6048	1.716	3.00995	0.0935359	3.00836	1.16955	1.25174	-1.63893	1.70726	5275_325	9.2	172	8	1019	97
5275_375	61.3926	0.113647	265	0.394945	1.3235	10	Sap	10	5275_375_10	5275	375	492.131	8.87461	82.943	32.3246	6261.97	231.175	-21.7555	252.93	168.224	38.6137	168.224	7.91868	934.238	106.48	60.9122	18.1785	292.179	193.819	292.179	209.783	72.5579	0.225521	7.33657	47.6163	2.42325	2.97046	0.0883206	2.97286	0.966573	1.59469	-0.575978	1.01788	5275_375	9.6	176	16	800	95
5275_375	62.0551	0.110851	185	1.03288	1.71907	11	Sap	11	5275_375_11	5275	375	492.131	8.87461	82.943	32.3246	6261.97	231.175	-21.7555	252.93	168.224	38.6137	168.224	7.91868	934.238	106.48	60.9122	18.1785	292.179	193.819	292.179	209.783	72.5579	0.225521	7.33657	47.6163	2.26717	2.97046	0.0883206	2.97086	0.966573	1.59469	-0.575978	1.01788	5275_375	9.6	176	16	800	95
5275_375	60.4549	-0.042432	56	-0.412204	0.033065	12	Sap	12	5275_375_12	5275	375	492.131	8.87461	82.943	32.3246	6261.97	231.175	-21.7555	252.93	168.224	38.6137	168.224	7.91868	934.238	106.48	60.9122	18.1785	292.179	193.819	292.179	209.783	72.5579	0.225521	7.33657	47.6163	1.74819	2.97046	0.0883206	2.95329	0.966573	1.59469	-0.575978	1.01788	5275_375	9.6	176	16	800	95
5275_375	57.9406	-0.0952744	29	-2.84675	-1.05317	3	Sap	3	5275_375_3	5275	375	492.131	8.87461	82.943	32.3246	6261.97	231.175	-21.7555	252.93	168.224	38.6137	168.224	7.91868	934.238	106.48	60.9122	18.1785	292.179	193.819	292.179	209.783	72.5579	0.225521	7.33657	47.6163	1.4624	2.97046	0.0883206	2.95795	0.966573	1.59469	-0.575978	1.01788	5275_375	9.6	176	16	800	95
5275_375	58.5923	-0.106112	53	-2.1446	-1.00937	4	Sap	4	5275_375_4	5275	375	492.131	8.87461	82.943	32.3246	6261.97	231.175	-21.7555	252.93	168.224	38.6137	168.224	7.91868	934.238	106.48	60.9122	18.1785	292.179	193.819	292.179	209.783	72.5579	0.225521	7.33657	47.6163	1.72428	2.97046	0.0883206	2.97835	0.966573	1.59469	-0.575978	1.01788	5275_375	9.6	176	16	800	95
5275_375	61.6179	0.0533474	100	0.720661	0.846663	5	Sap	5	5275_375_5	5275	375	492.131	8.87461	82.943	32.3246	6261.97	231.175	-21.7555	252.93	168.224	38.6137	168.224	7.91868	934.238	106.48	60.9122	18.1785	292.179	193.819	292.179	209.783	72.5579	0.225521	7.33657	47.6163	2	2.97046	0.0883206	2.96114	0.966573	1.59469	-0.575978	1.01788	5275_375	9.6	176	16	800	95
5275_375	61.3292	0.0517721	108	0.436687	0.718339	6	Sap	6	5275_375_6	5275	375	492.131	8.87461	82.943	32.3246	6261.97	231.175	-21.7555	252.93	168.224	38.6137	168.224	7.91868	934.238	106.48	60.9122	18.1785	292.179	193.819	292.179	209.783	72.5579	0.225521	7.33657	47.6163	2.03342	2.97046	0.0883206	2.97138	0.966573	1.59469	-0.575978	1.01788	5275_375	9.6	176	16	800	95
5275_375	62.9388	0.159065	122	1.87706	2.1043	7	Sap	7	5275_375_7	5275	375	492.131	8.87461	82.943	32.3246	6261.97	231.175	-21.7555	252.93	168.224	38.6137	168.224	7.91868	934.238	106.48	60.9122	18.1785	292.179	193.819	292.179	209.783	72.5579	0.225521	7.33657	47.6163	2.08636	2.97046	0.0883206	2.97334	0.966573	1.59469	-0.575978	1.01788	5275_375	9.6	176	16	800	95
5275_375	61.1476	0.0531255	205	0.297668	0.780499	8	Sap	8	5275_375_8	5275	375	492.131	8.87461	82.943	32.3246	6261.97	231.175	-21.7555	252.93	168.224	38.6137	168.224	7.91868	934.238	106.48	60.9122	18.1785	292.179	193.819	292.179	209.783	72.5579	0.225521	7.33657	47.6163	2.31175	2.97046	0.0883206	2.97045	0.966573	1.59469	-0.575978	1.01788	5275_375	9.6	176	16	800	95
5275_375	61.197	0.0620491	208	0.264119	0.858475	9	Sap	9	5275_375_9	5275	375	492.131	8.87461	82.943	32.3246	6261.97	231.175	-21.7555	252.93	168.224	38.6137	168.224	7.91868	934.238	106.48	60.9122	18.1785	292.179	193.819	292.179	209.783	72.5579	0.225521	7.33657	47.6163	2.31806	2.97046	0.0883206	2.97342	0.966573	1.59469	-0.575978	1.01788	5275_375	9.6	176	16	800	95
5275_425	61.189	0.00639212	32	0.240214	0.280969	1	Sap	1	5275_425_1	5275	425	588.015	8.35071	79.351	31.3131	6168.26	221.406	-28.1742	249.58	161.55	20.9622	161.55	4.07349	1049.86	119.71	66.8032	20.9565	341.016	214.046	341.016	222.711	73.1775		8.0018	47.6241	1.50515	3.02113		2.99975	1.07494	0.791541	-0.217615	2.2037	5275_425	8	158	1	1104	126
5275_425	61.2142	0.0832922	341	0.308549	1.17363	10	Sap	10	5275_425_10	5275	425	588.015	8.35071	79.351	31.3131	6168.26	221.406	-28.1742	249.58	161.55	20.9622	161.55	4.07349	1049.86	119.71	66.8032	20.9565	341.016	214.046	341.016	222.711	73.1775		8.0018	47.6241	2.53275	3.02113		2.99055	1.07494	0.791541	-0.217615	2.2037	5275_425	8	158	1	1104	126
5275_425	61.2681	0.0443177	160	0.377887	0.808046	11	Sap	11	5275_425_11	5275	425	588.015	8.35071	79.351	31.3131	6168.26	221.406	-28.1742	249.58	161.55	20.9622	161.55	4.07349	1049.86	119.71	66.8032	20.9565	341.016	214.046	341.016	222.711	73.1775		8.0018	47.6241	2.20412	3.02113		3.00051	1.07494	0.791541	-0.217615	2.2037	5275_425	8	158	1	1104	126
5275_425	58.8108	-0.0888928	62	-1.88735	-0.929559	12	Sap	12	5275_425_12	5275	425	588.015	8.35071	79.351	31.3131	6168.26	221.406	-28.1742	249.58	161.55	20.9622	161.55	4.07349	1049.86	119.71	66.8032	20.9565	341.016	214.046	341.016	222.711	73.1775		8.0018	47.6241	1.79239	3.02113		3.014	1.07494	0.791541	-0.217615	2.2037	5275_425	8	158	1	1104	126
5275_425	58.6795	-0.0790599	40	-2.12831	-0.829428	4	Sap	4	5275_425_4	5275	425	588.015	8.35071	79.351	31.3131	6168.26	221.406	-28.1742	249.58	161.55	20.9622	161.55	4.07349	1049.86	119.71	66.8032	20.9565	341.016	214.046	341.016	222.711	73.1775		8.0018	47.6241	1.60206	3.02113		3.04139	1.07494	0.791541	-0.217615	2.2037	5275_425	8	158	1	1104	126
5275_425	62.3697	0.0620276	80	1.34377	1.24553	5	Sap	5	5275_425_5	5275	425	588.015	8.35071	79.351	31.3131	6168.26	221.406	-28.1742	249.58	161.55	20.9622	161.55	4.07349	1049.86	119.71	66.8032	20.9565	341.016	214.046	341.016	222.711	73.1775		8.0018	47.6241	1.90309	3.02113		3.00996	1.07494	0.791541	-0.217615	2.2037	5275_425	8	158	1	1104	126
5275_425	62.6582	0.030645	108	1.67129	1.7147	6	Sap	6	5275_425_6	5275	425	588.015	8.35071	79.351	31.3131	6168.26	221.406	-28.1742	249.58	161.55	20.9622	161.55	4.07349	1049.86	119.71	66.8032	20.9565	341.016	214.046	341.016	222.711	73.1775		8.0018	47.6241	2.03342	3.02113		3.02623	1.07494	0.791541	-0.217615	2.2037	5275_425	8	158	1	1104	126
5275_425	60.9682	0.0466732	132	0.0702263	0.499651	7	Sap	7	5275_425_7	5275	425	588.015	8.35071	79.351	31.3131	6168.26	221.406	-28.1742	249.58	161.55	20.9622	161.55	4.07349	1049.86	119.71	66.8032	20.9565	341.016	214.046	341.016	222.711	73.1775		8.0018	47.6241	2.12057	3.02113		3.00403	1.07494	0.791541	-0.217615	2.2037	5275_425	8	158	1	1104	126
5275_425	61.0054	0.0879234	279	0.107866	0.755077	8	Sap	8	5275_425_8	5275	425	588.015	8.35071	79.351	31.3131	6168.26	221.406	-28.1742	249.58	161.55	20.9622	161.55	4.07349	1049.86	119.71	66.8032	20.9565	341.016	214.046	341.016	222.711	73.1775		8.0018	47.6241	2.4456	3.02113		3.04283	1.07494	0.791541	-0.217615	2.2037	5275_425	8	158	1	1104	126
5275_425	61.4618	0.103183	311	0.517654	1.50952	9	Sap	9	5275_425_9	5275	425	588.015	8.35071	79.351	31.3131	6168.26	221.406	-28.1742	249.58	161.55	20.9622	161.55	4.07349	1049.86	119.71	66.8032	20.9565	341.016	214.046	341.016	222.711	73.1775		8.0018	47.6241	2.49276	3.02113		3.03602	1.07494	0.791541	-0.217615	2.2037	5275_425	8	158	1	1104	126
5275_475	56.5786	-0.157426	36	-4.02981	-1.68103	1	Sap	1	5275_475_1	5275	475	510.661	8.73451	81.7804	30.9928	6370.07	229.538	-30.1023	259.64	167.454	16.6763	167.454	4.57485	1044.56	121.445	63.3931	23.1996	353.24	200.36	353.24	209.517	74.2973	0.185378	8.66724	47.6279	1.5563	3.01893	0.0738569	3.0117	1.47364	1.30168	0.328311	2.1033	5275_475	9	171	6	1012	116
5275_475	61.5087	0.0786326	287	0.574413	1.50323	10	Sap	10	5275_475_10	5275	475	510.661	8.73451	81.7804	30.9928	6370.07	229.538	-30.1023	259.64	167.454	16.6763	167.454	4.57485	1044.56	121.445	63.3931	23.1996	353.24	200.36	353.24	209.517	74.2973	0.185378	8.66724	47.6279	2.45788	3.01893	0.0738569	3.01816	1.47364	1.30168	0.328311	2.1033	5275_475	9	171	6	1012	116
5275_475	61.7716	0.0337646	137	0.894804	1.24445	11	Sap	11	5275_475_11	5275	475	510.661	8.73451	81.7804	30.9928	6370.07	229.538	-30.1023	259.64	167.454	16.6763	167.454	4.57485	1044.56	121.445	63.3931	23.1996	353.24	200.36	353.24	209.517	74.2973	0.185378	8.66724	47.6279	2.13672	3.01893	0.0738569	3.01954	1.47364	1.30168	0.328311	2.1033	5275_475	9	171	6	1012	116
5275_475	58.1958	-0.0310628	35	-2.49268	-0.993507	12	Sap	12	5275_475_12	5275	475	510.661	8.73451	81.7804	30.9928	6370.07	229.538	-30.1023	259.64	167.454	16.6763	167.454	4.57485	1044.56	121.445	63.3931	23.1996	353.24	200.36	353.24	209.517	74.2973	0.185378	8.66724	47.6279	1.54407	3.01893	0.0738569	3.01204	1.47364	1.30168	0.328311	2.1033	5275_475	9	171	6	1012	116
5275_475	56.9657	-0.12064	30	-3.5879	-1.48561	4	Sap	4	5275_475_4	5275	475	510.661	8.73451	81.7804	30.9928	6370.07	229.538	-30.1023	259.64	167.454	16.6763	167.454	4.57485	1044.56	121.445	63.3931	23.1996	353.24	200.36	353.24	209.517	74.2973	0.185378	8.66724	47.6279	1.47712	3.01893	0.0738569	3.02251	1.47364	1.30168	0.328311	2.1033	5275_475	9	171	6	1012	116
5275_475	61.0155	-0.0375699	65	0.0741462	0.326491	5	Sap	5	5275_475_5	5275	475	510.661	8.73451	81.7804	30.9928	6370.07	229.538	-30.1023	259.64	167.454	16.6763	167.454	4.57485	1044.56	121.445	63.3931	23.1996	353.24	200.36	353.24	209.517	74.2973	0.185378	8.66724	47.6279	1.81291	3.01893	0.0738569	3.01725	1.47364	1.30168	0.328311	2.1033	5275_475	9	171	6	1012	116
5275_475	63.0336	0.106556	62	1.98324	1.53079	6	Sap	6	5275_475_6	5275	475	510.661	8.73451	81.7804	30.9928	6370.07	229.538	-30.1023	259.64	167.454	16.6763	167.454	4.57485	1044.56	121.445	63.3931	23.1996	353.24	200.36	353.24	209.517	74.2973	0.185378	8.66724	47.6279	1.79239	3.01893	0.0738569	3.0189	1.47364	1.30168	0.328311	2.1033	5275_475	9	171	6	1012	116
5275_475	61.3399	0.0402618	127	0.365079	0.763927	7	Sap	7	5275_475_7	5275	475	510.661	8.73451	81.7804	30.9928	6370.07	229.538	-30.1023	259.64	167.454	16.6763	167.454	4.57485	1044.56	121.445	63.3931	23.1996	353.24	200.36	353.24	209.517	74.2973	0.185378	8.66724	47.6279	2.1038	3.01893	0.0738569	3.01642	1.47364	1.30168	0.328311	2.1033	5275_475	9	171	6	1012	116
5275_475	61.3889	0.129822	202	0.494266	1.05591	8	Sap	8	5275_475_8	5275	475	510.661	8.73451	81.7804	30.9928	6370.07	229.538	-30.1023	259.64	167.454	16.6763	167.454	4.57485	1044.56	121.445	63.3931	23.1996	353.24	200.36	353.24	209.517	74.2973	0.185378	8.66724	47.6279	2.30535	3.01893	0.0738569	3.02419	1.47364	1.30168	0.328311	2.1033	5275_475	9	171	6	1012	116
5275_475	61.6293	0.110853	246	0.658905	1.48929	9	Sap	9	5275_475_9	5275	475	510.661	8.73451	81.7804	30.9928	6370.07	229.538	-30.1023	259.64	167.454	16.6763	167.454	4.57485	1044.56	121.445	63.3931	23.1996	353.24	200.36	353.24	209.517	74.2973	0.185378	8.66724	47.6279	2.39094	3.01893	0.0738569	3.0218	1.47364	1.30168	0.328311	2.1033	5275_475	9	171	6	1012	116
5275_525	60.0966	-0.0180537	29	-0.691716	-0.0943619	1	Sap	1	5275_525_1	5275	525	488.071	8.90517	83.3668	30.7816	6630.17	234.347	-32.1653	266.513	172.998	15.8728	172.998	2.92788	1014.38	124.638	53.9558	28.7264	363.821	172.429	363.821	186.536	76.0273	0.145333	9.33276	47.6279	1.4624	3.0062	0.0589316	2.99522	1.82602	1.64657	1.50078	1.71552	5275_525	9.5	180	9	962	119
5275_525	61.1821	0.144834	327	0.342325	1.07246	10	Sap	10	5275_525_10	5275	525	488.071	8.90517	83.3668	30.7816	6630.17	234.347	-32.1653	266.513	172.998	15.8728	172.998	2.92788	1014.38	124.638	53.9558	28.7264	363.821	172.429	363.821	186.536	76.0273	0.145333	9.33276	47.6279	2.51455	3.0062	0.0589316	3.00446	1.82602	1.64657	1.50078	1.71552	5275_525	9.5	180	9	962	119
5275_525	63.5369	0.180646	110	2.36987	2.48181	11	Sap	11	5275_525_11	5275	525	488.071	8.90517	83.3668	30.7816	6630.17	234.347	-32.1653	266.513	172.998	15.8728	172.998	2.92788	1014.38	124.638	53.9558	28.7264	363.821	172.429	363.821	186.536	76.0273	0.145333	9.33276	47.6279	2.04139	3.0062	0.0589316	3.01273	1.82602	1.64657	1.50078	1.71552	5275_525	9.5	180	9	962	119
5275_525	61.666	0.0442632	37	0.729868	0.557575	12	Sap	12	5275_525_12	5275	525	488.071	8.90517	83.3668	30.7816	6630.17	234.347	-32.1653	266.513	172.998	15.8728	172.998	2.92788	1014.38	124.638	53.9558	28.7264	363.821	172.429	363.821	186.536	76.0273	0.145333	9.33276	47.6279	1.5682	3.0062	0.0589316	2.99111	1.82602	1.64657	1.50078	1.71552	5275_525	9.5	180	9	962	119
5275_525	57.6614	-0.0770275	29	-2.95818	-1.13485	4	Sap	4	5275_525_4	5275	525	488.071	8.90517	83.3668	30.7816	6630.17	234.347	-32.1653	266.513	172.998	15.8728	172.998	2.92788	1014.38	124.638	53.9558	28.7264	363.821	172.429	363.821	186.536	76.0273	0.145333	9.33276	47.6279	1.4624	3.0062	0.0589316	2.99314	1.82602	1.64657	1.50078	1.71552	5275_525	9.5	180	9	962	119
5275_525	62.5715	0.0494689	74	1.57121	1.3968	5	Sap	5	5275_525_5	5275	525	488.071	8.90517	83.3668	30.7816	6630.17	234.347	-32.1653	266.513	172.998	15.8728	172.998	2.92788	1014.38	124.638	53.9558	28.7264	363.821	172.429	363.821	186.536	76.0273	0.145333	9.33276	47.6279	1.86923	3.0062	0.0589316	2.99674	1.82602	1.64657	1.50078	1.71552	5275_525	9.5	180	9	962	119
5275_525	63.2204	0.0636343	74	2.14481	1.82762	6	Sap	6	5275_525_6	5275	525	488.071	8.90517	83.3668	30.7816	6630.17	234.347	-32.1653	266.513	172.998	15.8728	172.998	2.92788	1014.38	124.638	53.9558	28.7264	363.821	172.429	363.821	186.536	76.0273	0.145333	9.33276	47.6279	1.86923	3.0062	0.0589316	3.00529	1.82602	1.64657	1.50078	1.71552	5275_525	9.5	180	9	962	119
5275_525	61.7668	0.0629299	98	0.802849	0.924394	7	Sap	7	5275_525_7	5275	525	488.071	8.90517	83.3668	30.7816	6630.17	234.347	-32.1653	266.513	172.998	15.8728	172.998	2.92788	1014.38	124.638	53.9558	28.7264	363.821	172.429	363.821	186.536	76.0273	0.145333	9.33276	47.6279	1.99123	3.0062	0.0589316	3.00346	1.82602	1.64657	1.50078	1.71552	5275_525	9.5	180	9	962	119
5275_525	61.6779	0.100717	177	0.695994	1.26957	8	Sap	8	5275_525_8	5275	525	488.071	8.90517	83.3668	30.7816	6630.17	234.347	-32.1653	266.513	172.998	15.8728	172.998	2.92788	1014.38	124.638	53.9558	28.7264	363.821	172.429	363.821	186.536	76.0273	0.145333	9.33276	47.6279	2.24797	3.0062	0.0589316	3.01462	1.82602	1.64657	1.50078	1.71552	5275_525	9.5	180	9	962	119
5275_525	61.394	0.114812	265	0.5055	1.36273	9	Sap	9	5275_525_9	5275	525	488.071	8.90517	83.3668	30.7816	6630.17	234.347	-32.1653	266.513	172.998	15.8728	172.998	2.92788	1014.38	124.638	53.9558	28.7264	363.821	172.429	363.821	186.536	76.0273	0.145333	9.33276	47.6279	2.42325	3.0062	0.0589316	3.01432	1.82602	1.64657	1.50078	1.71552	5275_525	9.5	180	9	962	119
5275_575	61.6761	0.0175941	25	0.752592	0.4384	1	Sap	1	5275_575_1	5275	575	721.65	7.16568	89.0524	32.4328	6531.15	214.776	-55.6473	270.424	154.089	-1.15192	154.089	-14.0928	1076.41	130.415	59.0155	28.1974	384.879	191.082	384.879	204.754	77.7933	0.257934	9.9982	47.6241	1.39794	3.03198	0.099658	3.03182	2.35363	-0.00045577	1.2932	2.4147	5275_575	6.9	152	-17	1097	132
5275_575	61.624	0.133024	339	0.654589	1.85348	10	Sap	10	5275_575_10	5275	575	721.65	7.16568	89.0524	32.4328	6531.15	214.776	-55.6473	270.424	154.089	-1.15192	154.089	-14.0928	1076.41	130.415	59.0155	28.1974	384.879	191.082	384.879	204.754	77.7933	0.257934	9.9982	47.6241	2.5302	3.03198	0.099658	3.03286	2.35363	-0.00045577	1.2932	2.4147	5275_575	6.9	152	-17	1097	132
5275_575	61.3498	0.0608448	174	0.47913	1.01486	11	Sap	11	5275_575_11	5275	575	721.65	7.16568	89.0524	32.4328	6531.15	214.776	-55.6473	270.424	154.089	-1.15192	154.089	-14.0928	1076.41	130.415	59.0155	28.1974	384.879	191.082	384.879	204.754	77.7933	0.257934	9.9982	47.6241	2.24055	3.03198	0.099658	3.0342	2.35363	-0.00045577	1.2932	2.4147	5275_575	6.9	152	-17	1097	132
5275_575	60.2335	0.00292399	42	-0.574984	-0.107066	12	Sap	12	5275_575_12	5275	575	721.65	7.16568	89.0524	32.4328	6531.15	214.776	-55.6473	270.424	154.089	-1.15192	154.089	-14.0928	1076.41	130.415	59.0155	28.1974	384.879	191.082	384.879	204.754	77.7933	0.257934	9.9982	47.6241	1.62325	3.03198	0.099658	3.02706	2.35363	-0.00045577	1.2932	2.4147	5275_575	6.9	152	-17	1097	132
5275_575	58.1581	-0.126599	46	-2.4001	-1.24187	4	Sap	4	5275_575_4	5275	575	721.65	7.16568	89.0524	32.4328	6531.15	214.776	-55.6473	270.424	154.089	-1.15192	154.089	-14.0928	1076.41	130.415	59.0155	28.1974	384.879	191.082	384.879	204.754	77.7933	0.257934	9.9982	47.6241	1.66276	3.03198	0.099658	3.02995	2.35363	-0.00045577	1.2932	2.4147	5275_575	6.9	152	-17	1097	132
5275_575	60.3548	-0.0271687	102	-0.460285	-0.0133215	5	Sap	5	5275_575_5	5275	575	721.65	7.16568	89.0524	32.4328	6531.15	214.776	-55.6473	270.424	154.089	-1.15192	154.089	-14.0928	1076.41	130.415	59.0155	28.1974	384.879	191.082	384.879	204.754	77.7933	0.257934	9.9982	47.6241	2.0086	3.03198	0.099658	3.03134	2.35363	-0.00045577	1.2932	2.4147	5275_575	6.9	152	-17	1097	132
5275_575	61.8618	0.103568	130	0.897408	1.30064	6	Sap	6	5275_575_6	5275	575	721.65	7.16568	89.0524	32.4328	6531.15	214.776	-55.6473	270.424	154.089	-1.15192	154.089	-14.0928	1076.41	130.415	59.0155	28.1974	384.879	191.082	384.879	204.754	77.7933	0.257934	9.9982	47.6241	2.11394	3.03198	0.099658	3.02922	2.35363	-0.00045577	1.2932	2.4147	5275_575	6.9	152	-17	1097	132
5275_575	59.6211	-0.0594625	155	-1.22967	-0.736976	7	Sap	7	5275_575_7	5275	575	721.65	7.16568	89.0524	32.4328	6531.15	214.776	-55.6473	270.424	154.089	-1.15192	154.089	-14.0928	1076.41	130.415	59.0155	28.1974	384.879	191.082	384.879	204.754	77.7933	0.257934	9.9982	47.6241	2.19033	3.03198	0.099658	3.03113	2.35363	-0.00045577	1.2932	2.4147	5275_575	6.9	152	-17	1097	132
5275_575	61.3882	0.0564475	250	0.440592	1.28633	8	Sap	8	5275_575_8	5275	575	721.65	7.16568	89.0524	32.4328	6531.15	214.776	-55.6473	270.424	154.089	-1.15192	154.089	-14.0928	1076.41	130.415	59.0155	28.1974	384.879	191.082	384.879	204.754	77.7933	0.257934	9.9982	47.6241	2.39794	3.03198	0.099658	3.0329	2.35363	-0.00045577	1.2932	2.4147	5275_575	6.9	152	-17	1097	132
5275_575	60.487	0.0175336	340	-0.375225	0.0905636	9	Sap	9	5275_575_9	5275	575	721.65	7.16568	89.0524	32.4328	6531.15	214.776	-55.6473	270.424	154.089	-1.15192	154.089	-14.0928	1076.41	130.415	59.0155	28.1974	384.879	191.082	384.879	204.754	77.7933	0.257934	9.9982	47.6241	2.53148	3.03198	0.099658	3.03129	2.35363	-0.00045577	1.2932	2.4147	5275_575	6.9	152	-17	1097	132
5275_625	62.4101	0.0034083	97	1.41383	1.4997	10	Sap	10	5275_625_10	5275	625	1076.67	5.78918	83.7472	31.8621	6288.45	192.914	-65.4076	258.321	136.445	-14.0036	136.445	-23.9677	1056.42	137.147	57.2985	32.4305	393.267	182.419	393.267	185.791	78.2183	0.38043	10.6634	47.6163	1.98677	3.02383	0.140014	3.01898	2.20334	-1.74699	2.02634	2.4236	5275_625	7	150	-15	1014	127
5275_625	59.7154	-0.0606798	43	-1.05831	-0.310333	11	Sap	11	5275_625_11	5275	625	1076.67	5.78918	83.7472	31.8621	6288.45	192.914	-65.4076	258.321	136.445	-14.0036	136.445	-23.9677	1056.42	137.147	57.2985	32.4305	393.267	182.419	393.267	185.791	78.2183	0.38043	10.6634	47.6163	1.63347	3.02383	0.140014	3.02074	2.20334	-1.74699	2.02634	2.4236	5275_625	7	150	-15	1014	127
5275_625	60.2189	0.0250053	53	-0.695352	-0.0587302	5	Sap	5	5275_625_5	5275	625	1076.67	5.78918	83.7472	31.8621	6288.45	192.914	-65.4076	258.321	136.445	-14.0036	136.445	-23.9677	1056.42	137.147	57.2985	32.4305	393.267	182.419	393.267	185.791	78.2183	0.38043	10.6634	47.6163	1.72428	3.02383	0.140014	3.01862	2.20334	-1.74699	2.02634	2.4236	5275_625	7	150	-15	1014	127
5275_625	59.2457	-0.0715208	82	-1.54635	-0.765815	6	Sap	6	5275_625_6	5275	625	1076.67	5.78918	83.7472	31.8621	6288.45	192.914	-65.4076	258.321	136.445	-14.0036	136.445	-23.9677	1056.42	137.147	57.2985	32.4305	393.267	182.419	393.267	185.791	78.2183	0.38043	10.6634	47.6163	1.91381	3.02383	0.140014	3.01811	2.20334	-1.74699	2.02634	2.4236	5275_625	7	150	-15	1014	127
5275_625	60.3694	-0.013289	51	-0.470644	-0.0472022	7	Sap	7	5275_625_7	5275	625	1076.67	5.78918	83.7472	31.8621	6288.45	192.914	-65.4076	258.321	136.445	-14.0036	136.445	-23.9677	1056.42	137.147	57.2985	32.4305	393.267	182.419	393.267	185.791	78.2183	0.38043	10.6634	47.6163	1.70757	3.02383	0.140014	3.02817	2.20334	-1.74699	2.02634	2.4236	5275_625	7	150	-15	1014	127
5275_625	60.4713	-0.0882292	113	-0.376796	0.0573758	8	Sap	8	5275_625_8	5275	625	1076.67	5.78918	83.7472	31.8621	6288.45	192.914	-65.4076	258.321	136.445	-14.0036	136.445	-23.9677	1056.42	137.147	57.2985	32.4305	393.267	182.419	393.267	185.791	78.2183	0.38043	10.6634	47.6163	2.05308	3.02383	0.140014	3.02662	2.20334	-1.74699	2.02634	2.4236	5275_625	7	150	-15	1014	127
5275_625	60.6279	-0.0243626	129	-0.187473	0.163495	9	Sap	9	5275_625_9	5275	625	1076.67	5.78918	83.7472	31.8621	6288.45	192.914	-65.4076	258.321	136.445	-14.0036	136.445	-23.9677	1056.42	137.147	57.2985	32.4305	393.267	182.419	393.267	185.791	78.2183	0.38043	10.6634	47.6163	2.11059	3.02383	0.140014	3.02554	2.20334	-1.74699	2.02634	2.4236	5275_625	7	150	-15	1014	127
5275_675	60.438	0.0240815	248	-0.432999	0.050187	10	Sap	10	5275_675_10	5275	675	833.425	7.19295	88.1176	31.9802	6605.86	213.9	-57.7912	271.691	153.806	-3.68893	153.806	-15.297	1005.48	135.928	52.3358	35.4511	387.956	166.407	387.956	168.443	77.5363	0.393175	11.3283	47.6048	2.39445	3.00237	0.144006	2.9997	2.4548	-0.0855614	2.61174	2.00879	5275_675	5.9	139	-26	1050	145
5275_675	58.3358	-0.10711	55	-2.3427	-1.14377	11	Sap	11	5275_675_11	5275	675	833.425	7.19295	88.1176	31.9802	6605.86	213.9	-57.7912	271.691	153.806	-3.68893	153.806	-15.297	1005.48	135.928	52.3358	35.4511	387.956	166.407	387.956	168.443	77.5363	0.393175	11.3283	47.6048	1.74036	3.00237	0.144006	3.00175	2.4548	-0.0855614	2.61174	2.00879	5275_675	5.9	139	-26	1050	145
5275_675	58.5017	-0.0562654	32	-2.16254	-0.83646	12	Sap	12	5275_675_12	5275	675	833.425	7.19295	88.1176	31.9802	6605.86	213.9	-57.7912	271.691	153.806	-3.68893	153.806	-15.297	1005.48	135.928	52.3358	35.4511	387.956	166.407	387.956	168.443	77.5363	0.393175	11.3283	47.6048	1.50515	3.00237	0.144006	2.99723	2.4548	-0.0855614	2.61174	2.00879	5275_675	5.9	139	-26	1050	145
5275_675	61.9986	0.0564091	72	1.03369	0.991359	5	Sap	5	5275_675_5	5275	675	833.425	7.19295	88.1176	31.9802	6605.86	213.9	-57.7912	271.691	153.806	-3.68893	153.806	-15.297	1005.48	135.928	52.3358	35.4511	387.956	166.407	387.956	168.443	77.5363	0.393175	11.3283	47.6048	1.85733	3.00237	0.144006	3.0037	2.4548	-0.0855614	2.61174	2.00879	5275_675	5.9	139	-26	1050	145
5275_675	60.5437	-0.084417	86	-0.290276	0.0647719	6	Sap	6	5275_675_6	5275	675	833.425	7.19295	88.1176	31.9802	6605.86	213.9	-57.7912	271.691	153.806	-3.68893	153.806	-15.297	1005.48	135.928	52.3358	35.4511	387.956	166.407	387.956	168.443	77.5363	0.393175	11.3283	47.6048	1.9345	3.00237	0.144006	3.00756	2.4548	-0.0855614	2.61174	2.00879	5275_675	5.9	139	-26	1050	145
5275_675	59.0621	-0.154805	144	-1.68404	-1.24652	7	Sap	7	5275_675_7	5275	675	833.425	7.19295	88.1176	31.9802	6605.86	213.9	-57.7912	271.691	153.806	-3.68893	153.806	-15.297	1005.48	135.928	52.3358	35.4511	387.956	166.407	387.956	168.443	77.5363	0.393175	11.3283	47.6048	2.15836	3.00237	0.144006	3.00615	2.4548	-0.0855614	2.61174	2.00879	5275_675	5.9	139	-26	1050	145
5275_675	59.4492	-0.118021	239	-1.30793	-1.19308	8	Sap	8	5275_675_8	5275	675	833.425	7.19295	88.1176	31.9802	6605.86	213.9	-57.7912	271.691	153.806	-3.68893	153.806	-15.297	1005.48	135.928	52.3358	35.4511	387.956	166.407	387.956	168.443	77.5363	0.393175	11.3283	47.6048	2.3784	3.00237	0.144006	3.00189	2.4548	-0.0855614	2.61174	2.00879	5275_675	5.9	139	-26	1050	145
5275_675	58.7555	-0.277537	313	-2.07887	-2.37891	9	Sap	9	5275_675_9	5275	675	833.425	7.19295	88.1176	31.9802	6605.86	213.9	-57.7912	271.691	153.806	-3.68893	153.806	-15.297	1005.48	135.928	52.3358	35.4511	387.956	166.407	387.956	168.443	77.5363	0.393175	11.3283	47.6048	2.49554	3.00237	0.144006	3.00351	2.4548	-0.0855614	2.61174	2.00879	5275_675	5.9	139	-26	1050	145
5275_725	61.229	-0.0365366	112	0.307073	0.618193	10	Sap	10	5275_725_10	5275	725	956.094	6.38306	94.3182	32.3469	6803.7	212.497	-74.2977	286.795	147.714	-13.0589	147.714	-26.5909	1011.72	142.636	50.3742	37.5622	401.392	161.592	401.392	163.551	77.9165	0.438673	11.9927	47.5893	2.04922	3.00506	0.157962	3.00735	3.25184	-0.583867	3.05336	2.14147	5275_725	4.6	128	-41	1081	151
5275_725	60.1297	-0.0562832	95	-0.631903	-0.232152	11	Sap	11	5275_725_11	5275	725	956.094	6.38306	94.3182	32.3469	6803.7	212.497	-74.2977	286.795	147.714	-13.0589	147.714	-26.5909	1011.72	142.636	50.3742	37.5622	401.392	161.592	401.392	163.551	77.9165	0.438673	11.9927	47.5893	1.97772	3.00506	0.157962	2.99562	3.25184	-0.583867	3.05336	2.14147	5275_725	4.6	128	-41	1081	151
5275_725	60.3024	-0.0304033	53	-0.514269	-0.0833469	5	Sap	5	5275_725_5	5275	725	956.094	6.38306	94.3182	32.3469	6803.7	212.497	-74.2977	286.795	147.714	-13.0589	147.714	-26.5909	1011.72	142.636	50.3742	37.5622	401.392	161.592	401.392	163.551	77.9165	0.438673	11.9927	47.5893	1.72428	3.00506	0.157962	3.00293	3.25184	-0.583867	3.05336	2.14147	5275_725	4.6	128	-41	1081	151
5275_725	59.1218	-0.09239	115	-1.6129	-1.06258	6	Sap	6	5275_725_6	5275	725	956.094	6.38306	94.3182	32.3469	6803.7	212.497	-74.2977	286.795	147.714	-13.0589	147.714	-26.5909	1011.72	142.636	50.3742	37.5622	401.392	161.592	401.392	163.551	77.9165	0.438673	11.9927	47.5893	2.0607	3.00506	0.157962	3.01208	3.25184	-0.583867	3.05336	2.14147	5275_725	4.6	128	-41	1081	151
5275_725	61.6759	0.0329636	117	0.814957	1.05596	7	Sap	7	5275_725_7	5275	725	956.094	6.38306	94.3182	32.3469	6803.7	212.497	-74.2977	286.795	147.714	-13.0589	147.714	-26.5909	1011.72	142.636	50.3742	37.5622	401.392	161.592	401.392	163.551	77.9165	0.438673	11.9927	47.5893	2.06819	3.00506	0.157962	3.00673	3.25184	-0.583867	3.05336	2.14147	5275_725	4.6	128	-41	1081	151
5275_725	60.241	-0.0906109	185	-0.549065	-0.119645	8	Sap	8	5275_725_8	5275	725	956.094	6.38306	94.3182	32.3469	6803.7	212.497	-74.2977	286.795	147.714	-13.0589	147.714	-26.5909	1011.72	142.636	50.3742	37.5622	401.392	161.592	401.392	163.551	77.9165	0.438673	11.9927	47.5893	2.26717	3.00506	0.157962	3.00441	3.25184	-0.583867	3.05336	2.14147	5275_725	4.6	128	-41	1081	151
5275_725	60.4631	-0.0102358	255	-0.384635	0.0545322	9	Sap	9	5275_725_9	5275	725	956.094	6.38306	94.3182	32.3469	6803.7	212.497	-74.2977	286.795	147.714	-13.0589	147.714	-26.5909	1011.72	142.636	50.3742	37.5622	401.392	161.592	401.392	163.551	77.9165	0.438673	11.9927	47.5893	2.40654	3.00506	0.157962	3.0058	3.25184	-0.583867	3.05336	2.14147	5275_725	4.6	128	-41	1081	151
5275_775	62.0867	0.046281	114	1.06178	1.39748	10	Sap	10	5275_775_10	5275	775	957.692	6.03568	97.172	33.1252	6770	210.504	-78.1972	288.701	144.544	-15.9761	144.544	-29.3925	1194.32	156.233	62.7944	32.2689	451.765	205.074	451.765	213.498	78.2727	0.35704	12.6565	47.5701	2.0569	3.07712	0.132592	3.07443	3.37453	-0.784048	2.06405	3.80489	5275_775	3.2	113	-53	1269	161
5275_775	60.1022	-0.132938	43	-0.720048	-0.167944	5	Sap	5	5275_775_5	5275	775	957.692	6.03568	97.172	33.1252	6770	210.504	-78.1972	288.701	144.544	-15.9761	144.544	-29.3925	1194.32	156.233	62.7944	32.2689	451.765	205.074	451.765	213.498	78.2727	0.35704	12.6565	47.5701	1.63347	3.07712	0.132592	3.06802	3.37453	-0.784048	2.06405	3.80489	5275_775	3.2	113	-53	1269	161
5275_775	64.542	0.120144	49	3.45712	2.14456	6	Sap	6	5275_775_6	5275	775	957.692	6.03568	97.172	33.1252	6770	210.504	-78.1972	288.701	144.544	-15.9761	144.544	-29.3925	1194.32	156.233	62.7944	32.2689	451.765	205.074	451.765	213.498	78.2727	0.35704	12.6565	47.5701	1.6902	3.07712	0.132592	3.08025	3.37453	-0.784048	2.06405	3.80489	5275_775	3.2	113	-53	1269	161
5275_775	63.3101	0.122888	79	2.28194	1.93703	7	Sap	7	5275_775_7	5275	775	957.692	6.03568	97.172	33.1252	6770	210.504	-78.1972	288.701	144.544	-15.9761	144.544	-29.3925	1194.32	156.233	62.7944	32.2689	451.765	205.074	451.765	213.498	78.2727	0.35704	12.6565	47.5701	1.89763	3.07712	0.132592	3.085	3.37453	-0.784048	2.06405	3.80489	5275_775	3.2	113	-53	1269	161
5275_775	61.0281	-0.00884012	170	0.128862	0.558838	8	Sap	8	5275_775_8	5275	775	957.692	6.03568	97.172	33.1252	6770	210.504	-78.1972	288.701	144.544	-15.9761	144.544	-29.3925	1194.32	156.233	62.7944	32.2689	451.765	205.074	451.765	213.498	78.2727	0.35704	12.6565	47.5701	2.23045	3.07712	0.132592	3.08305	3.37453	-0.784048	2.06405	3.80489	5275_775	3.2	113	-53	1269	161
5275_775	59.9674	-0.100362	189	-0.842968	-0.464362	9	Sap	9	5275_775_9	5275	775	957.692	6.03568	97.172	33.1252	6770	210.504	-78.1972	288.701	144.544	-15.9761	144.544	-29.3925	1194.32	156.233	62.7944	32.2689	451.765	205.074	451.765	213.498	78.2727	0.35704	12.6565	47.5701	2.27646	3.07712	0.132592	3.07149	3.37453	-0.784048	2.06405	3.80489	5275_775	3.2	113	-53	1269	161
5275_825	62.2284	0.114454	62	1.28294	1.06156	10	Sap	10	5275_825_10	5275	825	996.902	5.61388	97.2524	33.1631	6778.93	206.979	-81.685	288.664	141.066	-17.5845	141.066	-33.3907	1374	170.957	77.5696	27.7666	496.945	252.303	496.945	270.816	78.0407	0.100315	13.3195	47.547	1.79239	3.13799	0.0415172	3.1417	3.46668	-1.14201	1.04111	5.57583	5275_825	6	145	-31	1391	173
5275_825	61.288	0.0607094	34	0.379544	0.394461	6	Sap	6	5275_825_6	5275	825	996.902	5.61388	97.2524	33.1631	6778.93	206.979	-81.685	288.664	141.066	-17.5845	141.066	-33.3907	1374	170.957	77.5696	27.7666	496.945	252.303	496.945	270.816	78.0407	0.100315	13.3195	47.547	1.53148	3.13799	0.0415172	3.13246	3.46668	-1.14201	1.04111	5.57583	5275_825	6	145	-31	1391	173
5275_825	62.0936	-0.00780682	73	1.12369	1.12205	7	Sap	7	5275_825_7	5275	825	996.902	5.61388	97.2524	33.1631	6778.93	206.979	-81.685	288.664	141.066	-17.5845	141.066	-33.3907	1374	170.957	77.5696	27.7666	496.945	252.303	496.945	270.816	78.0407	0.100315	13.3195	47.547	1.86332	3.13799	0.0415172	3.12339	3.46668	-1.14201	1.04111	5.57583	5275_825	6	145	-31	1391	173
5275_825	60.0342	-0.0551104	66	-0.837181	-0.201682	8	Sap	8	5275_825_8	5275	825	996.902	5.61388	97.2524	33.1631	6778.93	206.979	-81.685	288.664	141.066	-17.5845	141.066	-33.3907	1374	170.957	77.5696	27.7666	496.945	252.303	496.945	270.816	78.0407	0.100315	13.3195	47.547	1.81954	3.13799	0.0415172	3.14001	3.46668	-1.14201	1.04111	5.57583	5275_825	6	145	-31	1391	173
5275_825	58.3119	-0.10601	87	-2.42303	-1.35657	9	Sap	9	5275_825_9	5275	825	996.902	5.61388	97.2524	33.1631	6778.93	206.979	-81.685	288.664	141.066	-17.5845	141.066	-33.3907	1374	170.957	77.5696	27.7666	496.945	252.303	496.945	270.816	78.0407	0.100315	13.3195	47.547	1.93952	3.13799	0.0415172	3.15376	3.46668	-1.14201	1.04111	5.57583	5275_825	6	145	-31	1391	173
5275_875	63.4641	0.10646	60	2.28577	1.67852	10	Sap	10	5275_875_10	5275	875	1088.97	4.66097	94.6125	32.5366	6837.93	197.711	-89.5976	287.309	132.694	-28.4311	132.694	-43.244	1409.94	174.96	80.4719	26.8875	504.232	262.98	504.232	282.498	77.3443	0.0329352	13.9816	47.5201	1.77815	3.1492	0.0140731	3.14825	3.7176	-2.10583	0.825645	5.93837	5275_875	3.4	118	-53	1472	180
5275_875	61.5559	-0.0438032	32	0.623415	0.462432	5	Sap	5	5275_875_5	5275	875	1088.97	4.66097	94.6125	32.5366	6837.93	197.711	-89.5976	287.309	132.694	-28.4311	132.694	-43.244	1409.94	174.96	80.4719	26.8875	504.232	262.98	504.232	282.498	77.3443	0.0329352	13.9816	47.5201	1.50515	3.1492	0.0140731	3.14599	3.7176	-2.10583	0.825645	5.93837	5275_875	3.4	118	-53	1472	180
5275_875	62.6364	0.0213386	50	1.63711	1.13494	6	Sap	6	5275_875_6	5275	875	1088.97	4.66097	94.6125	32.5366	6837.93	197.711	-89.5976	287.309	132.694	-28.4311	132.694	-43.244	1409.94	174.96	80.4719	26.8875	504.232	262.98	504.232	282.498	77.3443	0.0329352	13.9816	47.5201	1.69897	3.1492	0.0140731	3.14838	3.7176	-2.10583	0.825645	5.93837	5275_875	3.4	118	-53	1472	180
5275_875	60.8503	0.0339472	75	-0.0399545	0.235238	7	Sap	7	5275_875_7	5275	875	1088.97	4.66097	94.6125	32.5366	6837.93	197.711	-89.5976	287.309	132.694	-28.4311	132.694	-43.244	1409.94	174.96	80.4719	26.8875	504.232	262.98	504.232	282.498	77.3443	0.0329352	13.9816	47.5201	1.87506	3.1492	0.0140731	3.14212	3.7176	-2.10583	0.825645	5.93837	5275_875	3.4	118	-53	1472	180
5275_875	58.8171	-0.150344	149	-1.96601	-1.44417	8	Sap	8	5275_875_8	5275	875	1088.97	4.66097	94.6125	32.5366	6837.93	197.711	-89.5976	287.309	132.694	-28.4311	132.694	-43.244	1409.94	174.96	80.4719	26.8875	504.232	262.98	504.232	282.498	77.3443	0.0329352	13.9816	47.5201	2.17319	3.1492	0.0140731	3.15071	3.7176	-2.10583	0.825645	5.93837	5275_875	3.4	118	-53	1472	180
5275_875	60.0918	-0.138031	207	-0.830834	-0.318465	9	Sap	9	5275_875_9	5275	875	1088.97	4.66097	94.6125	32.5366	6837.93	197.711	-89.5976	287.309	132.694	-28.4311	132.694	-43.244	1409.94	174.96	80.4719	26.8875	504.232	262.98	504.232	282.498	77.3443	0.0329352	13.9816	47.5201	2.31597	3.1492	0.0140731	3.15054	3.7176	-2.10583	0.825645	5.93837	5275_875	3.4	118	-53	1472	180
5275_925	62.7166	0.126004	28	1.757	0.894051	6	Sap	6	5275_925_6	5275	925	1116.77	4.23773	91.4972	31.6154	6891.64	193.497	-91.3978	284.895	129.701	-35.526	129.701	-47.7037	1218.33	156.209	65.3971	30.3177	449.022	214.388	449.022	221.615	75.9139		14.6427	47.4894	1.44716	3.08577		3.09545	3.82384	-2.57492	1.67691	3.96	5275_925	3.2	117	-56	1282	160
5275_925	61.4261	-0.000158298	37	0.458111	0.441515	7	Sap	7	5275_925_7	5275	925	1116.77	4.23773	91.4972	31.6154	6891.64	193.497	-91.3978	284.895	129.701	-35.526	129.701	-47.7037	1218.33	156.209	65.3971	30.3177	449.022	214.388	449.022	221.615	75.9139		14.6427	47.4894	1.5682	3.08577		3.09308	3.82384	-2.57492	1.67691	3.96	5275_925	3.2	117	-56	1282	160
5275_925	59.3214	-0.10793	212	-1.46803	-1.30121	8	Sap	8	5275_925_8	5275	925	1116.77	4.23773	91.4972	31.6154	6891.64	193.497	-91.3978	284.895	129.701	-35.526	129.701	-47.7037	1218.33	156.209	65.3971	30.3177	449.022	214.388	449.022	221.615	75.9139		14.6427	47.4894	2.32634	3.08577		3.08396	3.82384	-2.57492	1.67691	3.96	5275_925	3.2	117	-56	1282	160
5275_925	62.4522	0.0331408	31	1.44729	0.833841	9	Sap	9	5275_925_9	5275	925	1116.77	4.23773	91.4972	31.6154	6891.64	193.497	-91.3978	284.895	129.701	-35.526	129.701	-47.7037	1218.33	156.209	65.3971	30.3177	449.022	214.388	449.022	221.615	75.9139		14.6427	47.4894	1.49136	3.08577		3.09177	3.82384	-2.57492	1.67691	3.96	5275_925	3.2	117	-56	1282	160
5275_975	63.3295	0.110663	63	2.37555	1.75021	10	Sap	10	5275_975_10	5275	975	965.751	4.98853	91.396	30.9594	7051.26	203.78	-85.9219	289.702	139.172	-35.164	139.172	-42.3572	1043.98	138.979	50.6585	34.7039	399.727	168.483	399.727	169.738	72.7772	0.365592	15.3027	47.4549	1.79934	3.01869	0.135321	3.02703	3.93399	-1.77924	2.61932	2.16614	5275_975	6.6	159	-30	927	130
5275_975	61.0899	-0.0386328	34	0.2062	0.28488	6	Sap	6	5275_975_6	5275	975	965.751	4.98853	91.396	30.9594	7051.26	203.78	-85.9219	289.702	139.172	-35.164	139.172	-42.3572	1043.98	138.979	50.6585	34.7039	399.727	168.483	399.727	169.738	72.7772	0.365592	15.3027	47.4549	1.53148	3.01869	0.135321	3.01981	3.93399	-1.77924	2.61932	2.16614	5275_975	6.6	159	-30	927	130
5275_975	59.1434	-0.122903	53	-1.64898	-0.722887	7	Sap	7	5275_975_7	5275	975	965.751	4.98853	91.396	30.9594	7051.26	203.78	-85.9219	289.702	139.172	-35.164	139.172	-42.3572	1043.98	138.979	50.6585	34.7039	399.727	168.483	399.727	169.738	72.7772	0.365592	15.3027	47.4549	1.72428	3.01869	0.135321	3.01349	3.93399	-1.77924	2.61932	2.16614	5275_975	6.6	159	-30	927	130
5275_975	61.7211	0.0229242	92	0.77945	0.954002	8	Sap	8	5275_975_8	5275	975	965.751	4.98853	91.396	30.9594	7051.26	203.78	-85.9219	289.702	139.172	-35.164	139.172	-42.3572	1043.98	138.979	50.6585	34.7039	399.727	168.483	399.727	169.738	72.7772	0.365592	15.3027	47.4549	1.96379	3.01869	0.135321	3.02842	3.93399	-1.77924	2.61932	2.16614	5275_975	6.6	159	-30	927	130
5275_975	60.7219	-0.0206894	130	-0.216855	0.256413	9	Sap	9	5275_975_9	5275	975	965.751	4.98853	91.396	30.9594	7051.26	203.78	-85.9219	289.702	139.172	-35.164	139.172	-42.3572	1043.98	138.979	50.6585	34.7039	399.727	168.483	399.727	169.738	72.7772	0.365592	15.3027	47.4549	2.11394	3.01869	0.135321	3.01843	3.93399	-1.77924	2.61932	2.16614	5275_975	6.6	159	-30	927	130
5325_1025	59.948	-0.0900084	347	-0.794611	-0.796655	10	Sap	10	5325_1025_10	5325	1025	543.874	7.61178	93.2444	31.485	7124.56	232.702	-59.2681	291.97	166.221	-3.93294	166.221	-17.0934	767.501	98.4305	37.6773	32.6645	284.808	126.913	284.808	128.198	68.2835	0.389349	16.0212	47.8631	2.54033	2.88508	0.142811	2.8743	3.28837	0.944697	2.23655	-0.620054	5325_1025	6.6	155	-26	827	107
5325_1025	61.8507	0.0724374	200	0.936133	1.58466	11	Sap	11	5325_1025_11	5325	1025	543.874	7.61178	93.2444	31.485	7124.56	232.702	-59.2681	291.97	166.221	-3.93294	166.221	-17.0934	767.501	98.4305	37.6773	32.6645	284.808	126.913	284.808	128.198	68.2835	0.389349	16.0212	47.8631	2.30103	2.88508	0.142811	2.86202	3.28837	0.944697	2.23655	-0.620054	5325_1025	6.6	155	-26	827	107
5325_1025	62.915	0.105165	95	1.88463	1.78884	12	Sap	12	5325_1025_12	5325	1025	543.874	7.61178	93.2444	31.485	7124.56	232.702	-59.2681	291.97	166.221	-3.93294	166.221	-17.0934	767.501	98.4305	37.6773	32.6645	284.808	126.913	284.808	128.198	68.2835	0.389349	16.0212	47.8631	1.97772	2.88508	0.142811	2.86289	3.28837	0.944697	2.23655	-0.620054	5325_1025	6.6	155	-26	827	107
5325_1025	55.5658	-0.248607	55	-4.79021	-2.79664	4	Sap	4	5325_1025_4	5325	1025	543.874	7.61178	93.2444	31.485	7124.56	232.702	-59.2681	291.97	166.221	-3.93294	166.221	-17.0934	767.501	98.4305	37.6773	32.6645	284.808	126.913	284.808	128.198	68.2835	0.389349	16.0212	47.8631	1.74036	2.88508	0.142811	2.86674	3.28837	0.944697	2.23655	-0.620054	5325_1025	6.6	155	-26	827	107
5325_1025	60.8252	-0.0297232	95	-0.0526887	0.297662	5	Sap	5	5325_1025_5	5325	1025	543.874	7.61178	93.2444	31.485	7124.56	232.702	-59.2681	291.97	166.221	-3.93294	166.221	-17.0934	767.501	98.4305	37.6773	32.6645	284.808	126.913	284.808	128.198	68.2835	0.389349	16.0212	47.8631	1.97772	2.88508	0.142811	2.87063	3.28837	0.944697	2.23655	-0.620054	5325_1025	6.6	155	-26	827	107
5325_1025	61.049	0.00681186	142	0.166458	0.546904	6	Sap	6	5325_1025_6	5325	1025	543.874	7.61178	93.2444	31.485	7124.56	232.702	-59.2681	291.97	166.221	-3.93294	166.221	-17.0934	767.501	98.4305	37.6773	32.6645	284.808	126.913	284.808	128.198	68.2835	0.389349	16.0212	47.8631	2.15229	2.88508	0.142811	2.88822	3.28837	0.944697	2.23655	-0.620054	5325_1025	6.6	155	-26	827	107
5325_1025	63.2994	0.209737	114	2.18829	2.4145	7	Sap	7	5325_1025_7	5325	1025	543.874	7.61178	93.2444	31.485	7124.56	232.702	-59.2681	291.97	166.221	-3.93294	166.221	-17.0934	767.501	98.4305	37.6773	32.6645	284.808	126.913	284.808	128.198	68.2835	0.389349	16.0212	47.8631	2.0569	2.88508	0.142811	2.87208	3.28837	0.944697	2.23655	-0.620054	5325_1025	6.6	155	-26	827	107
5325_1025	60.3242	-0.0439766	154	-0.538577	-0.125163	8	Sap	8	5325_1025_8	5325	1025	543.874	7.61178	93.2444	31.485	7124.56	232.702	-59.2681	291.97	166.221	-3.93294	166.221	-17.0934	767.501	98.4305	37.6773	32.6645	284.808	126.913	284.808	128.198	68.2835	0.389349	16.0212	47.8631	2.18752	2.88508	0.142811	2.92205	3.28837	0.944697	2.23655	-0.620054	5325_1025	6.6	155	-26	827	107
5325_1025	60.433	0.00628321	324	-0.410016	0.0512515	9	Sap	9	5325_1025_9	5325	1025	543.874	7.61178	93.2444	31.485	7124.56	232.702	-59.2681	291.97	166.221	-3.93294	166.221	-17.0934	767.501	98.4305	37.6773	32.6645	284.808	126.913	284.808	128.198	68.2835	0.389349	16.0212	47.8631	2.51055	2.88508	0.142811	2.90896	3.28837	0.944697	2.23655	-0.620054	5325_1025	6.6	155	-26	827	107
5325_1075	61.7385	0.158056	313	0.842235	1.8808	10	Sap	10	5325_1075_10	5325	1075	347.282	8.78242	95.2968	31.4127	7269.44	247.703	-50.5044	298.208	179.661	6.27754	179.661	-7.68722	681.861	85.1035	33.3793	31.8108	248.792	110.798	248.792	113.257	67.1453	0.363917	16.6839	47.8205	2.49554	2.8337	0.134788	2.83609	3.27214	2.22895	2.12063	-1.54404	5325_1075	10.2	196	3	605	74
5325_1075	61.971	0.0585728	199	0.958306	1.84794	11	Sap	11	5325_1075_11	5325	1075	347.282	8.78242	95.2968	31.4127	7269.44	247.703	-50.5044	298.208	179.661	6.27754	179.661	-7.68722	681.861	85.1035	33.3793	31.8108	248.792	110.798	248.792	113.257	67.1453	0.363917	16.6839	47.8205	2.29885	2.8337	0.134788	2.82084	3.27214	2.22895	2.12063	-1.54404	5325_1075	10.2	196	3	605	74
5325_1075	62.2297	0.0940594	104	1.18151	1.44941	12	Sap	12	5325_1075_12	5325	1075	347.282	8.78242	95.2968	31.4127	7269.44	247.703	-50.5044	298.208	179.661	6.27754	179.661	-7.68722	681.861	85.1035	33.3793	31.8108	248.792	110.798	248.792	113.257	67.1453	0.363917	16.6839	47.8205	2.01703	2.8337	0.134788	2.83715	3.27214	2.22895	2.12063	-1.54404	5325_1075	10.2	196	3	605	74
5325_1075	55.9255	-0.222825	32	-4.40543	-1.95787	4	Sap	4	5325_1075_4	5325	1075	347.282	8.78242	95.2968	31.4127	7269.44	247.703	-50.5044	298.208	179.661	6.27754	179.661	-7.68722	681.861	85.1035	33.3793	31.8108	248.792	110.798	248.792	113.257	67.1453	0.363917	16.6839	47.8205	1.50515	2.8337	0.134788	2.83004	3.27214	2.22895	2.12063	-1.54404	5325_1075	10.2	196	3	605	74
5325_1075	62.3592	0.105078	83	1.32867	1.33472	5	Sap	5	5325_1075_5	5325	1075	347.282	8.78242	95.2968	31.4127	7269.44	247.703	-50.5044	298.208	179.661	6.27754	179.661	-7.68722	681.861	85.1035	33.3793	31.8108	248.792	110.798	248.792	113.257	67.1453	0.363917	16.6839	47.8205	1.91908	2.8337	0.134788	2.83716	3.27214	2.22895	2.12063	-1.54404	5325_1075	10.2	196	3	605	74
5325_1075	61.5625	0.0707349	158	0.652021	1.14862	6	Sap	6	5325_1075_6	5325	1075	347.282	8.78242	95.2968	31.4127	7269.44	247.703	-50.5044	298.208	179.661	6.27754	179.661	-7.68722	681.861	85.1035	33.3793	31.8108	248.792	110.798	248.792	113.257	67.1453	0.363917	16.6839	47.8205	2.19866	2.8337	0.134788	2.83316	3.27214	2.22895	2.12063	-1.54404	5325_1075	10.2	196	3	605	74
5325_1075	62.8837	0.0889837	74	1.82162	1.59346	7	Sap	7	5325_1075_7	5325	1075	347.282	8.78242	95.2968	31.4127	7269.44	247.703	-50.5044	298.208	179.661	6.27754	179.661	-7.68722	681.861	85.1035	33.3793	31.8108	248.792	110.798	248.792	113.257	67.1453	0.363917	16.6839	47.8205	1.86923	2.8337	0.134788	2.83138	3.27214	2.22895	2.12063	-1.54404	5325_1075	10.2	196	3	605	74
5325_1075	63.6476	0.174482	126	2.4994	2.70154	8	Sap	8	5325_1075_8	5325	1075	347.282	8.78242	95.2968	31.4127	7269.44	247.703	-50.5044	298.208	179.661	6.27754	179.661	-7.68722	681.861	85.1035	33.3793	31.8108	248.792	110.798	248.792	113.257	67.1453	0.363917	16.6839	47.8205	2.10037	2.8337	0.134788	2.83772	3.27214	2.22895	2.12063	-1.54404	5325_1075	10.2	196	3	605	74
5325_1075	62.9724	0.262825	237	1.90666	3.16626	9	Sap	9	5325_1075_9	5325	1075	347.282	8.78242	95.2968	31.4127	7269.44	247.703	-50.5044	298.208	179.661	6.27754	179.661	-7.68722	681.861	85.1035	33.3793	31.8108	248.792	110.798	248.792	113.257	67.1453	0.363917	16.6839	47.8205	2.37475	2.8337	0.134788	2.83614	3.27214	2.22895	2.12063	-1.54404	5325_1075	10.2	196	3	605	74
5325_375	63.0652	0.0711825	85	2.01892	1.83818	10	Sap	10	5325_375_10	5325	375	198.411	10.187	85.3341	32.4851	6375.58	248.461	-9.90591	258.367	183.527	25.4381	183.527	19.5076	683.957	87.1191	36.8899	28.833	238.415	119.518	238.415	119.541	70.0543		7.32213	48.066	1.92942	2.83503		2.84054	1.09422	3.03752	1.57548	-1.47325	5325_375	10.1	181	19	608	74
5325_375	61.1622	0.0244781	111	0.242055	0.569228	11	Sap	11	5325_375_11	5325	375	198.411	10.187	85.3341	32.4851	6375.58	248.461	-9.90591	258.367	183.527	25.4381	183.527	19.5076	683.957	87.1191	36.8899	28.833	238.415	119.518	238.415	119.541	70.0543		7.32213	48.066	2.04532	2.83503		2.83486	1.09422	3.03752	1.57548	-1.47325	5325_375	10.1	181	19	608	74
5325_375	61.9221	0.0445942	30	0.957041	0.642393	4	Sap	4	5325_375_4	5325	375	198.411	10.187	85.3341	32.4851	6375.58	248.461	-9.90591	258.367	183.527	25.4381	183.527	19.5076	683.957	87.1191	36.8899	28.833	238.415	119.518	238.415	119.541	70.0543		7.32213	48.066	1.47712	2.83503		2.82721	1.09422	3.03752	1.57548	-1.47325	5325_375	10.1	181	19	608	74
5325_375	64.635	0.145034	32	3.50904	1.70705	5	Sap	5	5325_375_5	5325	375	198.411	10.187	85.3341	32.4851	6375.58	248.461	-9.90591	258.367	183.527	25.4381	183.527	19.5076	683.957	87.1191	36.8899	28.833	238.415	119.518	238.415	119.541	70.0543		7.32213	48.066	1.50515	2.83503		2.83	1.09422	3.03752	1.57548	-1.47325	5325_375	10.1	181	19	608	74
5325_375	65.7275	0.133328	33	4.31244	2.42133	6	Sap	6	5325_375_6	5325	375	198.411	10.187	85.3341	32.4851	6375.58	248.461	-9.90591	258.367	183.527	25.4381	183.527	19.5076	683.957	87.1191	36.8899	28.833	238.415	119.518	238.415	119.541	70.0543		7.32213	48.066	1.51851	2.83503		2.83681	1.09422	3.03752	1.57548	-1.47325	5325_375	10.1	181	19	608	74
5325_375	63.7604	0.209201	99	2.66081	2.55683	8	Sap	8	5325_375_8	5325	375	198.411	10.187	85.3341	32.4851	6375.58	248.461	-9.90591	258.367	183.527	25.4381	183.527	19.5076	683.957	87.1191	36.8899	28.833	238.415	119.518	238.415	119.541	70.0543		7.32213	48.066	1.99564	2.83503		2.84647	1.09422	3.03752	1.57548	-1.47325	5325_375	10.1	181	19	608	74
5325_375	63.1127	0.124728	102	2.03717	2.11292	9	Sap	9	5325_375_9	5325	375	198.411	10.187	85.3341	32.4851	6375.58	248.461	-9.90591	258.367	183.527	25.4381	183.527	19.5076	683.957	87.1191	36.8899	28.833	238.415	119.518	238.415	119.541	70.0543		7.32213	48.066	2.0086	2.83503		2.83655	1.09422	3.03752	1.57548	-1.47325	5325_375	10.1	181	19	608	74
5325_425	56.3986	-0.14279	27	-4.30847	-1.54372	1	Sap	1	5325_425_1	5325	425	466.626	9.07867	83.6274	31.9143	6324.34	232.565	-24.8823	257.447	170.91	25.913	170.97	9.29405	948.95	109.063	59.1761	20.8089	300.534	192.313	300.534	201.245	70.2886	0.0969392	7.99313	48.0739	1.43136	2.97724	0.0401826	2.98318	1.23297	1.74017	-0.137379	1.10194	5325_425	8.4	163	3	1031	114
5325_425	61.104	0.069176	389	0.189505	1.20008	10	Sap	10	5325_425_10	5325	425	466.626	9.07867	83.6274	31.9143	6324.34	232.565	-24.8823	257.447	170.91	25.913	170.97	9.29405	948.95	109.063	59.1761	20.8089	300.534	192.313	300.534	201.245	70.2886	0.0969392	7.99313	48.0739	2.58995	2.97724	0.0401826	2.95186	1.23297	1.74017	-0.137379	1.10194	5325_425	8.4	163	3	1031	114
5325_425	61.2373	0.0562719	307	0.359106	1.17289	11	Sap	11	5325_425_11	5325	425	466.626	9.07867	83.6274	31.9143	6324.34	232.565	-24.8823	257.447	170.91	25.913	170.97	9.29405	948.95	109.063	59.1761	20.8089	300.534	192.313	300.534	201.245	70.2886	0.0969392	7.99313	48.0739	2.48714	2.97724	0.0401826	2.93064	1.23297	1.74017	-0.137379	1.10194	5325_425	8.4	163	3	1031	114
5325_425	58.3401	-0.163501	113	-2.33826	-1.71003	12	Sap	12	5325_425_12	5325	425	466.626	9.07867	83.6274	31.9143	6324.34	232.565	-24.8823	257.447	170.91	25.913	170.97	9.29405	948.95	109.063	59.1761	20.8089	300.534	192.313	300.534	201.245	70.2886	0.0969392	7.99313	48.0739	2.05308	2.97724	0.0401826	2.96866	1.23297	1.74017	-0.137379	1.10194	5325_425	8.4	163	3	1031	114
5325_425	59.1668	-0.0871653	80	-1.547	-0.798884	4	Sap	4	5325_425_4	5325	425	466.626	9.07867	83.6274	31.9143	6324.34	232.565	-24.8823	257.447	170.91	25.913	170.97	9.29405	948.95	109.063	59.1761	20.8089	300.534	192.313	300.534	201.245	70.2886	0.0969392	7.99313	48.0739	1.90309	2.97724	0.0401826	2.98685	1.23297	1.74017	-0.137379	1.10194	5325_425	8.4	163	3	1031	114
5325_425	61.6445	0.0665927	136	0.668578	1.02085	5	Sap	5	5325_425_5	5325	425	466.626	9.07867	83.6274	31.9143	6324.34	232.565	-24.8823	257.447	170.91	25.913	170.97	9.29405	948.95	109.063	59.1761	20.8089	300.534	192.313	300.534	201.245	70.2886	0.0969392	7.99313	48.0739	2.13354	2.97724	0.0401826	2.96003	1.23297	1.74017	-0.137379	1.10194	5325_425	8.4	163	3	1031	114
5325_425	62.0219	0.0776355	140	0.999542	1.45907	6	Sap	6	5325_425_6	5325	425	466.626	9.07867	83.6274	31.9143	6324.34	232.565	-24.8823	257.447	170.91	25.913	170.97	9.29405	948.95	109.063	59.1761	20.8089	300.534	192.313	300.534	201.245	70.2886	0.0969392	7.99313	48.0739	2.14613	2.97724	0.0401826	2.95953	1.23297	1.74017	-0.137379	1.10194	5325_425	8.4	163	3	1031	114
5325_425	61.2486	0.0976985	158	0.334627	0.871609	7	Sap	7	5325_425_7	5325	425	466.626	9.07867	83.6274	31.9143	6324.34	232.565	-24.8823	257.447	170.91	25.913	170.97	9.29405	948.95	109.063	59.1761	20.8089	300.534	192.313	300.534	201.245	70.2886	0.0969392	7.99313	48.0739	2.19866	2.97724	0.0401826	2.98792	1.23297	1.74017	-0.137379	1.10194	5325_425	8.4	163	3	1031	114
5325_425	61.0041	0.0199263	259	0.116708	0.795961	8	Sap	8	5325_425_8	5325	425	466.626	9.07867	83.6274	31.9143	6324.34	232.565	-24.8823	257.447	170.91	25.913	170.97	9.29405	948.95	109.063	59.1761	20.8089	300.534	192.313	300.534	201.245	70.2886	0.0969392	7.99313	48.0739	2.4133	2.97724	0.0401826	3.00631	1.23297	1.74017	-0.137379	1.10194	5325_425	8.4	163	3	1031	114
5325_425	61.0148	0.10297	337	0.132557	0.866649	9	Sap	9	5325_425_9	5325	425	466.626	9.07867	83.6274	31.9143	6324.34	232.565	-24.8823	257.447	170.91	25.913	170.97	9.29405	948.95	109.063	59.1761	20.8089	300.534	192.313	300.534	201.245	70.2886	0.0969392	7.99313	48.0739	2.52763	2.97724	0.0401826	3.00094	1.23297	1.74017	-0.137379	1.10194	5325_425	8.4	163	3	1031	114
5325_475	58.8109	-0.0508754	25	-1.9263	-0.537296	1	Sap	1	5325_475_1	5325	475	719.76	7.84759	90.0454	33.4412	6325.91	222.722	-42.802	265.524	158.212	16.8855	158.212	-3.92569	1030.92	110.967	67.251	18.3365	325.633	212.065	325.633	229.395	71.2707	0.197737	8.66435	48.0778	1.39794	3.01323	0.0783615	3.01766	1.76326	0.743109	-0.669877	1.91004	5325_475	7.7	156	-6	1018	107
5325_475	61.7168	0.143789	293	0.718697	1.78598	10	Sap	10	5325_475_10	5325	475	719.76	7.84759	90.0454	33.4412	6325.91	222.722	-42.802	265.524	158.212	16.8855	158.212	-3.92569	1030.92	110.967	67.251	18.3365	325.633	212.065	325.633	229.395	71.2707	0.197737	8.66435	48.0778	2.46687	3.01323	0.0783615	3.01557	1.76326	0.743109	-0.669877	1.91004	5325_475	7.7	156	-6	1018	107
5325_475	62.3376	0.0173768	126	1.35965	1.59093	11	Sap	11	5325_475_11	5325	475	719.76	7.84759	90.0454	33.4412	6325.91	222.722	-42.802	265.524	158.212	16.8855	158.212	-3.92569	1030.92	110.967	67.251	18.3365	325.633	212.065	325.633	229.395	71.2707	0.197737	8.66435	48.0778	2.10037	3.01323	0.0783615	3.0088	1.76326	0.743109	-0.669877	1.91004	5325_475	7.7	156	-6	1018	107
5325_475	60.409	-0.065878	44	-0.48049	-0.0477489	12	Sap	12	5325_475_12	5325	475	719.76	7.84759	90.0454	33.4412	6325.91	222.722	-42.802	265.524	158.212	16.8855	158.212	-3.92569	1030.92	110.967	67.251	18.3365	325.633	212.065	325.633	229.395	71.2707	0.197737	8.66435	48.0778	1.64345	3.01323	0.0783615	3.00771	1.76326	0.743109	-0.669877	1.91004	5325_475	7.7	156	-6	1018	107
5325_475	59.6346	-0.0473146	49	-1.15172	-0.354691	4	Sap	4	5325_475_4	5325	475	719.76	7.84759	90.0454	33.4412	6325.91	222.722	-42.802	265.524	158.212	16.8855	158.212	-3.92569	1030.92	110.967	67.251	18.3365	325.633	212.065	325.633	229.395	71.2707	0.197737	8.66435	48.0778	1.6902	3.01323	0.0783615	3.01543	1.76326	0.743109	-0.669877	1.91004	5325_475	7.7	156	-6	1018	107
5325_475	61.614	0.0545654	89	0.668365	0.888078	5	Sap	5	5325_475_5	5325	475	719.76	7.84759	90.0454	33.4412	6325.91	222.722	-42.802	265.524	158.212	16.8855	158.212	-3.92569	1030.92	110.967	67.251	18.3365	325.633	212.065	325.633	229.395	71.2707	0.197737	8.66435	48.0778	1.94939	3.01323	0.0783615	3.00948	1.76326	0.743109	-0.669877	1.91004	5325_475	7.7	156	-6	1018	107
5325_475	61.8117	0.0930899	110	0.858327	1.12638	6	Sap	6	5325_475_6	5325	475	719.76	7.84759	90.0454	33.4412	6325.91	222.722	-42.802	265.524	158.212	16.8855	158.212	-3.92569	1030.92	110.967	67.251	18.3365	325.633	212.065	325.633	229.395	71.2707	0.197737	8.66435	48.0778	2.04139	3.01323	0.0783615	3.01058	1.76326	0.743109	-0.669877	1.91004	5325_475	7.7	156	-6	1018	107
5325_475	62.8748	0.148588	168	1.73889	2.50717	7	Sap	7	5325_475_7	5325	475	719.76	7.84759	90.0454	33.4412	6325.91	222.722	-42.802	265.524	158.212	16.8855	158.212	-3.92569	1030.92	110.967	67.251	18.3365	325.633	212.065	325.633	229.395	71.2707	0.197737	8.66435	48.0778	2.22531	3.01323	0.0783615	3.00652	1.76326	0.743109	-0.669877	1.91004	5325_475	7.7	156	-6	1018	107
5325_475	62.4857	0.199209	216	1.59056	2.31278	8	Sap	8	5325_475_8	5325	475	719.76	7.84759	90.0454	33.4412	6325.91	222.722	-42.802	265.524	158.212	16.8855	158.212	-3.92569	1030.92	110.967	67.251	18.3365	325.633	212.065	325.633	229.395	71.2707	0.197737	8.66435	48.0778	2.33445	3.01323	0.0783615	3.01009	1.76326	0.743109	-0.669877	1.91004	5325_475	7.7	156	-6	1018	107
5325_475	61.527	0.13213	291	0.589325	1.49907	9	Sap	9	5325_475_9	5325	475	719.76	7.84759	90.0454	33.4412	6325.91	222.722	-42.802	265.524	158.212	16.8855	158.212	-3.92569	1030.92	110.967	67.251	18.3365	325.633	212.065	325.633	229.395	71.2707	0.197737	8.66435	48.0778	2.46389	3.01323	0.0783615	3.01667	1.76326	0.743109	-0.669877	1.91004	5325_475	7.7	156	-6	1018	107
5325_525	61.206	0.0709843	251	0.298929	0.999515	10	Sap	10	5325_525_10	5325	525	648.975	8.05329	85.8801	31.8346	6495.52	225.933	-39.115	265.048	162.927	8.71133	162.927	-3.51294	956.736	114.93	56.13	26.3859	334.182	172.289	334.182	185.501	72.0808	0.25824	9.33565	48.0778	2.39967	2.98079	0.0997636	2.98385	1.90451	0.885275	0.980373	1.26548	5325_525	8.4	166	-1	915	112
5325_525	61.4442	0.0650854	177	0.534313	1.07282	11	Sap	11	5325_525_11	5325	525	648.975	8.05329	85.8801	31.8346	6495.52	225.933	-39.115	265.048	162.927	8.71133	162.927	-3.51294	956.736	114.93	56.13	26.3859	334.182	172.289	334.182	185.501	72.0808	0.25824	9.33565	48.0778	2.24797	2.98079	0.0997636	2.98185	1.90451	0.885275	0.980373	1.26548	5325_525	8.4	166	-1	915	112
5325_525	60.6691	-0.0219727	50	-0.262504	0.162629	12	Sap	12	5325_525_12	5325	525	648.975	8.05329	85.8801	31.8346	6495.52	225.933	-39.115	265.048	162.927	8.71133	162.927	-3.51294	956.736	114.93	56.13	26.3859	334.182	172.289	334.182	185.501	72.0808	0.25824	9.33565	48.0778	1.69897	2.98079	0.0997636	2.98584	1.90451	0.885275	0.980373	1.26548	5325_525	8.4	166	-1	915	112
5325_525	60.5407	0.0446676	65	-0.292148	0.12219	5	Sap	5	5325_525_5	5325	525	648.975	8.05329	85.8801	31.8346	6495.52	225.933	-39.115	265.048	162.927	8.71133	162.927	-3.51294	956.736	114.93	56.13	26.3859	334.182	172.289	334.182	185.501	72.0808	0.25824	9.33565	48.0778	1.81291	2.98079	0.0997636	2.97626	1.90451	0.885275	0.980373	1.26548	5325_525	8.4	166	-1	915	112
5325_525	64.0429	0.175051	108	2.90019	2.84246	6	Sap	6	5325_525_6	5325	525	648.975	8.05329	85.8801	31.8346	6495.52	225.933	-39.115	265.048	162.927	8.71133	162.927	-3.51294	956.736	114.93	56.13	26.3859	334.182	172.289	334.182	185.501	72.0808	0.25824	9.33565	48.0778	2.03342	2.98079	0.0997636	2.98398	1.90451	0.885275	0.980373	1.26548	5325_525	8.4	166	-1	915	112
5325_525	62.054	0.0533438	112	1.01848	1.36095	7	Sap	7	5325_525_7	5325	525	648.975	8.05329	85.8801	31.8346	6495.52	225.933	-39.115	265.048	162.927	8.71133	162.927	-3.51294	956.736	114.93	56.13	26.3859	334.182	172.289	334.182	185.501	72.0808	0.25824	9.33565	48.0778	2.04922	2.98079	0.0997636	2.98123	1.90451	0.885275	0.980373	1.26548	5325_525	8.4	166	-1	915	112
5325_525	62.4855	0.190534	176	1.45517	2.12343	8	Sap	8	5325_525_8	5325	525	648.975	8.05329	85.8801	31.8346	6495.52	225.933	-39.115	265.048	162.927	8.71133	162.927	-3.51294	956.736	114.93	56.13	26.3859	334.182	172.289	334.182	185.501	72.0808	0.25824	9.33565	48.0778	2.24551	2.98079	0.0997636	2.98059	1.90451	0.885275	0.980373	1.26548	5325_525	8.4	166	-1	915	112
5325_525	61.0646	0.101035	284	0.158248	0.877696	9	Sap	9	5325_525_9	5325	525	648.975	8.05329	85.8801	31.8346	6495.52	225.933	-39.115	265.048	162.927	8.71133	162.927	-3.51294	956.736	114.93	56.13	26.3859	334.182	172.289	334.182	185.501	72.0808	0.25824	9.33565	48.0778	2.45332	2.98079	0.0997636	2.98014	1.90451	0.885275	0.980373	1.26548	5325_525	8.4	166	-1	915	112
5325_575	60.9357	0.0287374	27	0.056575	0.244533	1	Sap	1	5325_575_1	5325	575	596.764	7.81532	85.8697	31.5122	6606.4	223.853	-44.3545	268.208	161.876	4.92991	161.876	-8.04667	927.625	115.098	51.6904	29.1083	334.41	163.245	334.41	173.269	72.9097	0.240739	10.0069	48.0739	1.43136	2.96737	0.0936805	2.97117	2.15505	0.655858	1.49293	1.03577	5325_575	7.7	160	-9	923	115
5325_575	62.6982	0.20026	251	1.69818	2.93202	10	Sap	10	5325_575_10	5325	575	596.764	7.81532	85.8697	31.5122	6606.4	223.853	-44.3545	268.208	161.876	4.92991	161.876	-8.04667	927.625	115.098	51.6904	29.1083	334.41	163.245	334.41	173.269	72.9097	0.240739	10.0069	48.0739	2.39967	2.96737	0.0936805	2.96935	2.15505	0.655858	1.49293	1.03577	5325_575	7.7	160	-9	923	115
5325_575	61.8134	0.0567274	143	0.884215	1.28418	11	Sap	11	5325_575_11	5325	575	596.764	7.81532	85.8697	31.5122	6606.4	223.853	-44.3545	268.208	161.876	4.92991	161.876	-8.04667	927.625	115.098	51.6904	29.1083	334.41	163.245	334.41	173.269	72.9097	0.240739	10.0069	48.0739	2.15534	2.96737	0.0936805	2.96513	2.15505	0.655858	1.49293	1.03577	5325_575	7.7	160	-9	923	115
5325_575	63.0835	0.0809421	56	2.03741	1.47273	12	Sap	12	5325_575_12	5325	575	596.764	7.81532	85.8697	31.5122	6606.4	223.853	-44.3545	268.208	161.876	4.92991	161.876	-8.04667	927.625	115.098	51.6904	29.1083	334.41	163.245	334.41	173.269	72.9097	0.240739	10.0069	48.0739	1.74819	2.96737	0.0936805	2.97121	2.15505	0.655858	1.49293	1.03577	5325_575	7.7	160	-9	923	115
5325_575	56.5647	-0.224816	26	-3.95164	-1.4451	3	Sap	3	5325_575_3	5325	575	596.764	7.81532	85.8697	31.5122	6606.4	223.853	-44.3545	268.208	161.876	4.92991	161.876	-8.04667	927.625	115.098	51.6904	29.1083	334.41	163.245	334.41	173.269	72.9097	0.240739	10.0069	48.0739	1.41497	2.96737	0.0936805	2.96924	2.15505	0.655858	1.49293	1.03577	5325_575	7.7	160	-9	923	115
5325_575	57.3339	-0.139746	48	-3.27703	-1.54211	4	Sap	4	5325_575_4	5325	575	596.764	7.81532	85.8697	31.5122	6606.4	223.853	-44.3545	268.208	161.876	4.92991	161.876	-8.04667	927.625	115.098	51.6904	29.1083	334.41	163.245	334.41	173.269	72.9097	0.240739	10.0069	48.0739	1.68124	2.96737	0.0936805	2.96652	2.15505	0.655858	1.49293	1.03577	5325_575	7.7	160	-9	923	115
5325_575	63.6426	0.16375	84	2.53966	2.27741	5	Sap	5	5325_575_5	5325	575	596.764	7.81532	85.8697	31.5122	6606.4	223.853	-44.3545	268.208	161.876	4.92991	161.876	-8.04667	927.625	115.098	51.6904	29.1083	334.41	163.245	334.41	173.269	72.9097	0.240739	10.0069	48.0739	1.92428	2.96737	0.0936805	2.96975	2.15505	0.655858	1.49293	1.03577	5325_575	7.7	160	-9	923	115
5325_575	63.0378	0.158959	117	1.9716	2.26295	6	Sap	6	5325_575_6	5325	575	596.764	7.81532	85.8697	31.5122	6606.4	223.853	-44.3545	268.208	161.876	4.92991	161.876	-8.04667	927.625	115.098	51.6904	29.1083	334.41	163.245	334.41	173.269	72.9097	0.240739	10.0069	48.0739	2.06819	2.96737	0.0936805	2.96595	2.15505	0.655858	1.49293	1.03577	5325_575	7.7	160	-9	923	115
5325_575	61.8523	0.0851114	166	0.86152	1.43593	7	Sap	7	5325_575_7	5325	575	596.764	7.81532	85.8697	31.5122	6606.4	223.853	-44.3545	268.208	161.876	4.92991	161.876	-8.04667	927.625	115.098	51.6904	29.1083	334.41	163.245	334.41	173.269	72.9097	0.240739	10.0069	48.0739	2.22011	2.96737	0.0936805	2.96666	2.15505	0.655858	1.49293	1.03577	5325_575	7.7	160	-9	923	115
5325_575	62.4285	0.175695	210	1.46201	2.37863	8	Sap	8	5325_575_8	5325	575	596.764	7.81532	85.8697	31.5122	6606.4	223.853	-44.3545	268.208	161.876	4.92991	161.876	-8.04667	927.625	115.098	51.6904	29.1083	334.41	163.245	334.41	173.269	72.9097	0.240739	10.0069	48.0739	2.32222	2.96737	0.0936805	2.96878	2.15505	0.655858	1.49293	1.03577	5325_575	7.7	160	-9	923	115
5325_575	62.64	0.238814	244	1.54624	2.82014	9	Sap	9	5325_575_9	5325	575	596.764	7.81532	85.8697	31.5122	6606.4	223.853	-44.3545	268.208	161.876	4.92991	161.876	-8.04667	927.625	115.098	51.6904	29.1083	334.41	163.245	334.41	173.269	72.9097	0.240739	10.0069	48.0739	2.38739	2.96737	0.0936805	2.96338	2.15505	0.655858	1.49293	1.03577	5325_575	7.7	160	-9	923	115
5325_625	59.8174	0.0151079	28	-0.968556	-0.24013	1	Sap	1	5325_625_1	5325	625	608.976	7.87082	84.262	31.2574	6550.08	220.386	-43.5278	263.914	161.076	5.60252	161.076	-6.85071	937.452	120.169	52.4461	31.5348	346.494	162.723	346.494	168.475	72.6308	0.351101	10.6779	48.066	1.44716	2.97195	0.130688	2.96983	1.99506	0.534272	1.87272	1.25864	5325_625	7.9	161	-6	936	118
5325_625	61.6382	0.0781792	200	0.739052	1.29172	10	Sap	10	5325_625_10	5325	625	608.976	7.87082	84.262	31.2574	6550.08	220.386	-43.5278	263.914	161.076	5.60252	161.076	-6.85071	937.452	120.169	52.4461	31.5348	346.494	162.723	346.494	168.475	72.6308	0.351101	10.6779	48.066	2.30103	2.97195	0.130688	2.97239	1.99506	0.534272	1.87272	1.25864	5325_625	7.9	161	-6	936	118
5325_625	60.8299	-0.0813913	125	-0.0120149	0.321219	11	Sap	11	5325_625_11	5325	625	608.976	7.87082	84.262	31.2574	6550.08	220.386	-43.5278	263.914	161.076	5.60252	161.076	-6.85071	937.452	120.169	52.4461	31.5348	346.494	162.723	346.494	168.475	72.6308	0.351101	10.6779	48.066	2.09691	2.97195	0.130688	2.97052	1.99506	0.534272	1.87272	1.25864	5325_625	7.9	161	-6	936	118
5325_625	61.2841	0.0286648	29	0.340428	0.364895	12	Sap	12	5325_625_12	5325	625	608.976	7.87082	84.262	31.2574	6550.08	220.386	-43.5278	263.914	161.076	5.60252	161.076	-6.85071	937.452	120.169	52.4461	31.5348	346.494	162.723	346.494	168.475	72.6308	0.351101	10.6779	48.066	1.4624	2.97195	0.130688	2.96148	1.99506	0.534272	1.87272	1.25864	5325_625	7.9	161	-6	936	118
5325_625	56.6769	-0.154524	43	-3.98055	-1.86216	4	Sap	4	5325_625_4	5325	625	608.976	7.87082	84.262	31.2574	6550.08	220.386	-43.5278	263.914	161.076	5.60252	161.076	-6.85071	937.452	120.169	52.4461	31.5348	346.494	162.723	346.494	168.475	72.6308	0.351101	10.6779	48.066	1.63347	2.97195	0.130688	2.97393	1.99506	0.534272	1.87272	1.25864	5325_625	7.9	161	-6	936	118
5325_625	60.9933	-0.0361454	74	0.156511	0.345948	5	Sap	5	5325_625_5	5325	625	608.976	7.87082	84.262	31.2574	6550.08	220.386	-43.5278	263.914	161.076	5.60252	161.076	-6.85071	937.452	120.169	52.4461	31.5348	346.494	162.723	346.494	168.475	72.6308	0.351101	10.6779	48.066	1.86923	2.97195	0.130688	2.97212	1.99506	0.534272	1.87272	1.25864	5325_625	7.9	161	-6	936	118
5325_625	60.6029	-0.0103481	81	-0.182655	0.103267	6	Sap	6	5325_625_6	5325	625	608.976	7.87082	84.262	31.2574	6550.08	220.386	-43.5278	263.914	161.076	5.60252	161.076	-6.85071	937.452	120.169	52.4461	31.5348	346.494	162.723	346.494	168.475	72.6308	0.351101	10.6779	48.066	1.90849	2.97195	0.130688	2.96981	1.99506	0.534272	1.87272	1.25864	5325_625	7.9	161	-6	936	118
5325_625	62.6317	0.155124	139	1.64678	1.995	7	Sap	7	5325_625_7	5325	625	608.976	7.87082	84.262	31.2574	6550.08	220.386	-43.5278	263.914	161.076	5.60252	161.076	-6.85071	937.452	120.169	52.4461	31.5348	346.494	162.723	346.494	168.475	72.6308	0.351101	10.6779	48.066	2.14301	2.97195	0.130688	2.96669	1.99506	0.534272	1.87272	1.25864	5325_625	7.9	161	-6	936	118
5325_625	64.4172	0.266748	139	3.15395	3.72096	8	Sap	8	5325_625_8	5325	625	608.976	7.87082	84.262	31.2574	6550.08	220.386	-43.5278	263.914	161.076	5.60252	161.076	-6.85071	937.452	120.169	52.4461	31.5348	346.494	162.723	346.494	168.475	72.6308	0.351101	10.6779	48.066	2.14301	2.97195	0.130688	2.97246	1.99506	0.534272	1.87272	1.25864	5325_625	7.9	161	-6	936	118
5325_625	60.9409	-0.00964676	207	0.0224038	0.554024	9	Sap	9	5325_625_9	5325	625	608.976	7.87082	84.262	31.2574	6550.08	220.386	-43.5278	263.914	161.076	5.60252	161.076	-6.85071	937.452	120.169	52.4461	31.5348	346.494	162.723	346.494	168.475	72.6308	0.351101	10.6779	48.066	2.31597	2.97195	0.130688	2.97497	1.99506	0.534272	1.87272	1.25864	5325_625	7.9	161	-6	936	118
5325_675	59.6851	-0.0590153	53	-1.1415	-0.432431	1	Sap	1	5325_675_1	5325	675	591.846	8.01302	85.7971	31.169	6661.2	223.772	-45.5961	269.369	163.506	5.42709	163.506	-7.49471	951.473	124.531	51.4505	33.5537	359.527	161.509	359.527	165.252	72.2813	0.30699	11.3485	48.0543	1.72428	2.9784	0.116272	2.97928	2.20727	0.743476	2.24059	1.43351	5325_675	7.9	163	-8	956	126
5325_675	59.9177	-0.0590625	415	-0.836909	-0.899343	10	Sap	10	5325_675_10	5325	675	591.846	8.01302	85.7971	31.169	6661.2	223.772	-45.5961	269.369	163.506	5.42709	163.506	-7.49471	951.473	124.531	51.4505	33.5537	359.527	161.509	359.527	165.252	72.2813	0.30699	11.3485	48.0543	2.61805	2.9784	0.116272	2.97754	2.20727	0.743476	2.24059	1.43351	5325_675	7.9	163	-8	956	126
5325_675	60.7709	0.0583695	271	-0.108752	0.464711	11	Sap	11	5325_675_11	5325	675	591.846	8.01302	85.7971	31.169	6661.2	223.772	-45.5961	269.369	163.506	5.42709	163.506	-7.49471	951.473	124.531	51.4505	33.5537	359.527	161.509	359.527	165.252	72.2813	0.30699	11.3485	48.0543	2.43297	2.9784	0.116272	2.97607	2.20727	0.743476	2.24059	1.43351	5325_675	7.9	163	-8	956	126
5325_675	62.0692	0.120699	120	1.06486	1.31308	12	Sap	12	5325_675_12	5325	675	591.846	8.01302	85.7971	31.169	6661.2	223.772	-45.5961	269.369	163.506	5.42709	163.506	-7.49471	951.473	124.531	51.4505	33.5537	359.527	161.509	359.527	165.252	72.2813	0.30699	11.3485	48.0543	2.07918	2.9784	0.116272	2.97795	2.20727	0.743476	2.24059	1.43351	5325_675	7.9	163	-8	956	126
5325_675	55.2933	-0.138102	26	-5.35342	-1.81571	3	Sap	3	5325_675_3	5325	675	591.846	8.01302	85.7971	31.169	6661.2	223.772	-45.5961	269.369	163.506	5.42709	163.506	-7.49471	951.473	124.531	51.4505	33.5537	359.527	161.509	359.527	165.252	72.2813	0.30699	11.3485	48.0543	1.41497	2.9784	0.116272	2.97974	2.20727	0.743476	2.24059	1.43351	5325_675	7.9	163	-8	956	126
5325_675	57.4699	-0.126602	67	-3.09869	-1.89928	4	Sap	4	5325_675_4	5325	675	591.846	8.01302	85.7971	31.169	6661.2	223.772	-45.5961	269.369	163.506	5.42709	163.506	-7.49471	951.473	124.531	51.4505	33.5537	359.527	161.509	359.527	165.252	72.2813	0.30699	11.3485	48.0543	1.82607	2.9784	0.116272	2.98061	2.20727	0.743476	2.24059	1.43351	5325_675	7.9	163	-8	956	126
5325_675	61.6471	0.0244374	138	0.699714	1.10402	5	Sap	5	5325_675_5	5325	675	591.846	8.01302	85.7971	31.169	6661.2	223.772	-45.5961	269.369	163.506	5.42709	163.506	-7.49471	951.473	124.531	51.4505	33.5537	359.527	161.509	359.527	165.252	72.2813	0.30699	11.3485	48.0543	2.13988	2.9784	0.116272	2.97799	2.20727	0.743476	2.24059	1.43351	5325_675	7.9	163	-8	956	126
5325_675	61.7704	0.107355	207	0.876197	1.60855	6	Sap	6	5325_675_6	5325	675	591.846	8.01302	85.7971	31.169	6661.2	223.772	-45.5961	269.369	163.506	5.42709	163.506	-7.49471	951.473	124.531	51.4505	33.5537	359.527	161.509	359.527	165.252	72.2813	0.30699	11.3485	48.0543	2.31597	2.9784	0.116272	2.97899	2.20727	0.743476	2.24059	1.43351	5325_675	7.9	163	-8	956	126
5325_675	62.2238	0.119324	252	1.34	2.20242	7	Sap	7	5325_675_7	5325	675	591.846	8.01302	85.7971	31.169	6661.2	223.772	-45.5961	269.369	163.506	5.42709	163.506	-7.49471	951.473	124.531	51.4505	33.5537	359.527	161.509	359.527	165.252	72.2813	0.30699	11.3485	48.0543	2.4014	2.9784	0.116272	2.97928	2.20727	0.743476	2.24059	1.43351	5325_675	7.9	163	-8	956	126
5325_675	60.961	0.0329434	319	0.128526	0.795818	8	Sap	8	5325_675_8	5325	675	591.846	8.01302	85.7971	31.169	6661.2	223.772	-45.5961	269.369	163.506	5.42709	163.506	-7.49471	951.473	124.531	51.4505	33.5537	359.527	161.509	359.527	165.252	72.2813	0.30699	11.3485	48.0543	2.50379	2.9784	0.116272	2.98052	2.20727	0.743476	2.24059	1.43351	5325_675	7.9	163	-8	956	126
5325_675	60.5097	0.0168112	430	-0.35527	0.161601	9	Sap	9	5325_675_9	5325	675	591.846	8.01302	85.7971	31.169	6661.2	223.772	-45.5961	269.369	163.506	5.42709	163.506	-7.49471	951.473	124.531	51.4505	33.5537	359.527	161.509	359.527	165.252	72.2813	0.30699	11.3485	48.0543	2.63347	2.9784	0.116272	2.97849	2.20727	0.743476	2.24059	1.43351	5325_675	7.9	163	-8	956	126
5325_725	61.1299	-0.022226	52	0.187322	0.359063	10	Sap	10	5325_725_10	5325	725	595.06	7.80345	92.7183	31.8815	6945.05	228.135	-58.3053	286.44	164.339	0.532648	164.339	-14.2642	962.82	129.372	49.6439	35.9051	374.758	158.923	374.758	162.243	72.4411	0.318712	12.0187	48.0386	1.716	2.98355	0.12015	2.98453	2.96109	0.864107	2.68659	1.60314	5325_725	8	166	-14	950	126
5325_725	61.8466	0.0725635	64	0.916824	0.844209	11	Sap	11	5325_725_11	5325	725	595.06	7.80345	92.7183	31.8815	6945.05	228.135	-58.3053	286.44	164.339	0.532648	164.339	-14.2642	962.82	129.372	49.6439	35.9051	374.758	158.923	374.758	162.243	72.4411	0.318712	12.0187	48.0386	1.80618	2.98355	0.12015	2.97842	2.96109	0.864107	2.68659	1.60314	5325_725	8	166	-14	950	126
5325_725	56.6734	-0.137404	30	-3.9458	-1.48401	5	Sap	5	5325_725_5	5325	725	595.06	7.80345	92.7183	31.8815	6945.05	228.135	-58.3053	286.44	164.339	0.532648	164.339	-14.2642	962.82	129.372	49.6439	35.9051	374.758	158.923	374.758	162.243	72.4411	0.318712	12.0187	48.0386	1.47712	2.98355	0.12015	2.98295	2.96109	0.864107	2.68659	1.60314	5325_725	8	166	-14	950	126
5325_725	63.9635	0.108397	30	2.77054	1.44391	6	Sap	6	5325_725_6	5325	725	595.06	7.80345	92.7183	31.8815	6945.05	228.135	-58.3053	286.44	164.339	0.532648	164.339	-14.2642	962.82	129.372	49.6439	35.9051	374.758	158.923	374.758	162.243	72.4411	0.318712	12.0187	48.0386	1.47712	2.98355	0.12015	2.97735	2.96109	0.864107	2.68659	1.60314	5325_725	8	166	-14	950	126
5325_725	63.9418	0.143793	38	2.84303	1.65892	7	Sap	7	5325_725_7	5325	725	595.06	7.80345	92.7183	31.8815	6945.05	228.135	-58.3053	286.44	164.339	0.532648	164.339	-14.2642	962.82	129.372	49.6439	35.9051	374.758	158.923	374.758	162.243	72.4411	0.318712	12.0187	48.0386	1.57978	2.98355	0.12015	2.98341	2.96109	0.864107	2.68659	1.60314	5325_725	8	166	-14	950	126
5325_725	61.3708	0.00434384	66	0.480379	0.565061	8	Sap	8	5325_725_8	5325	725	595.06	7.80345	92.7183	31.8815	6945.05	228.135	-58.3053	286.44	164.339	0.532648	164.339	-14.2642	962.82	129.372	49.6439	35.9051	374.758	158.923	374.758	162.243	72.4411	0.318712	12.0187	48.0386	1.81954	2.98355	0.12015	2.9875	2.96109	0.864107	2.68659	1.60314	5325_725	8	166	-14	950	126
5325_725	62.2695	0.0692555	89	1.31066	1.36854	9	Sap	9	5325_725_9	5325	725	595.06	7.80345	92.7183	31.8815	6945.05	228.135	-58.3053	286.44	164.339	0.532648	164.339	-14.2642	962.82	129.372	49.6439	35.9051	374.758	158.923	374.758	162.243	72.4411	0.318712	12.0187	48.0386	1.94939	2.98355	0.12015	2.98532	2.96109	0.864107	2.68659	1.60314	5325_725	8	166	-14	950	126
5325_775	60.9511	0.0251694	233	-0.00135749	0.594068	10	Sap	10	5325_775_10	5325	775	460.233	8.36612	98.086	32.9942	6974.08	236.764	-55.4607	292.225	170.461	6.05468	170.461	-9.33667	1089.43	141.635	58.1898	31.3628	408.296	195.64	408.296	201.559	72.4587	0.354591	12.6882	48.019	2.36736	3.0372	0.131808	3.03468	3.00976	1.63829	1.84638	2.83401	5325_775	7.9	165	-14	1074	140
5325_775	60.9376	-0.0600921	111	0.0307641	0.432536	11	Sap	11	5325_775_11	5325	775	460.233	8.36612	98.086	32.9942	6974.08	236.764	-55.4607	292.225	170.461	6.05468	170.461	-9.33667	1089.43	141.635	58.1898	31.3628	408.296	195.64	408.296	201.559	72.4587	0.354591	12.6882	48.019	2.04532	3.0372	0.131808	3.04087	3.00976	1.63829	1.84638	2.83401	5325_775	7.9	165	-14	1074	140
5325_775	56.9251	-0.139172	27	-3.72765	-1.37715	12	Sap	12	5325_775_12	5325	775	460.233	8.36612	98.086	32.9942	6974.08	236.764	-55.4607	292.225	170.461	6.05468	170.461	-9.33667	1089.43	141.635	58.1898	31.3628	408.296	195.64	408.296	201.559	72.4587	0.354591	12.6882	48.019	1.43136	3.0372	0.131808	3.03785	3.00976	1.63829	1.84638	2.83401	5325_775	7.9	165	-14	1074	140
5325_775	58.0774	-0.0876184	39	-2.54661	-1.12868	4	Sap	4	5325_775_4	5325	775	460.233	8.36612	98.086	32.9942	6974.08	236.764	-55.4607	292.225	170.461	6.05468	170.461	-9.33667	1089.43	141.635	58.1898	31.3628	408.296	195.64	408.296	201.559	72.4587	0.354591	12.6882	48.019	1.59106	3.0372	0.131808	3.02564	3.00976	1.63829	1.84638	2.83401	5325_775	7.9	165	-14	1074	140
5325_775	59.5948	-0.0906663	74	-1.25131	-0.518207	5	Sap	5	5325_775_5	5325	775	460.233	8.36612	98.086	32.9942	6974.08	236.764	-55.4607	292.225	170.461	6.05468	170.461	-9.33667	1089.43	141.635	58.1898	31.3628	408.296	195.64	408.296	201.559	72.4587	0.354591	12.6882	48.019	1.86923	3.0372	0.131808	3.03262	3.00976	1.63829	1.84638	2.83401	5325_775	7.9	165	-14	1074	140
5325_775	60.6703	0.00726085	123	-0.127078	0.253433	6	Sap	6	5325_775_6	5325	775	460.233	8.36612	98.086	32.9942	6974.08	236.764	-55.4607	292.225	170.461	6.05468	170.461	-9.33667	1089.43	141.635	58.1898	31.3628	408.296	195.64	408.296	201.559	72.4587	0.354591	12.6882	48.019	2.08991	3.0372	0.131808	3.03686	3.00976	1.63829	1.84638	2.83401	5325_775	7.9	165	-14	1074	140
5325_775	62.683	0.144527	115	1.66084	1.7968	7	Sap	7	5325_775_7	5325	775	460.233	8.36612	98.086	32.9942	6974.08	236.764	-55.4607	292.225	170.461	6.05468	170.461	-9.33667	1089.43	141.635	58.1898	31.3628	408.296	195.64	408.296	201.559	72.4587	0.354591	12.6882	48.019	2.0607	3.0372	0.131808	3.0368	3.00976	1.63829	1.84638	2.83401	5325_775	7.9	165	-14	1074	140
5325_775	61.8509	0.0629562	154	0.900405	1.43496	8	Sap	8	5325_775_8	5325	775	460.233	8.36612	98.086	32.9942	6974.08	236.764	-55.4607	292.225	170.461	6.05468	170.461	-9.33667	1089.43	141.635	58.1898	31.3628	408.296	195.64	408.296	201.559	72.4587	0.354591	12.6882	48.019	2.18752	3.0372	0.131808	3.03876	3.00976	1.63829	1.84638	2.83401	5325_775	7.9	165	-14	1074	140
5325_775	60.2229	-0.0497449	328	-0.619778	-0.292219	9	Sap	9	5325_775_9	5325	775	460.233	8.36612	98.086	32.9942	6974.08	236.764	-55.4607	292.225	170.461	6.05468	170.461	-9.33667	1089.43	141.635	58.1898	31.3628	408.296	195.64	408.296	201.559	72.4587	0.354591	12.6882	48.019	2.51587	3.0372	0.131808	3.03956	3.00976	1.63829	1.84638	2.83401	5325_775	7.9	165	-14	1074	140
5325_825	60.6867	-0.0169558	226	-0.129426	0.262867	10	Sap	10	5325_825_10	5325	825	623.156	7.53466	100.136	33.3784	6953.13	230.175	-64.4941	294.669	162.538	7.72565	162.538	-16.7574	1291.41	164.918	74.3396	28.7414	471.027	244.177	471.027	258.212	73.2598	0.353234	13.3569	47.9956	2.35411	3.11106	0.131373	3.09486	3.19457	0.957844	1.1476	4.97209	5325_825	7.6	164	-17	1302	165
5325_825	59.7675	-0.0456566	44	-1.06073	-0.357307	11	Sap	11	5325_825_11	5325	825	623.156	7.53466	100.136	33.3784	6953.13	230.175	-64.4941	294.669	162.538	7.72565	162.538	-16.7574	1291.41	164.918	74.3396	28.7414	471.027	244.177	471.027	258.212	73.2598	0.353234	13.3569	47.9956	1.64345	3.11106	0.131373	3.09325	3.19457	0.957844	1.1476	4.97209	5325_825	7.6	164	-17	1302	165
5325_825	61.4167	-0.0612249	48	0.516491	0.523034	5	Sap	5	5325_825_5	5325	825	623.156	7.53466	100.136	33.3784	6953.13	230.175	-64.4941	294.669	162.538	7.72565	162.538	-16.7574	1291.41	164.918	74.3396	28.7414	471.027	244.177	471.027	258.212	73.2598	0.353234	13.3569	47.9956	1.68124	3.11106	0.131373	3.10744	3.19457	0.957844	1.1476	4.97209	5325_825	7.6	164	-17	1302	165
5325_825	61.6792	0.101686	76	0.763484	0.887569	6	Sap	6	5325_825_6	5325	825	623.156	7.53466	100.136	33.3784	6953.13	230.175	-64.4941	294.669	162.538	7.72565	162.538	-16.7574	1291.41	164.918	74.3396	28.7414	471.027	244.177	471.027	258.212	73.2598	0.353234	13.3569	47.9956	1.88081	3.11106	0.131373	3.09498	3.19457	0.957844	1.1476	4.97209	5325_825	7.6	164	-17	1302	165
5325_825	61.601	0.0316671	89	0.646633	0.847933	7	Sap	7	5325_825_7	5325	825	623.156	7.53466	100.136	33.3784	6953.13	230.175	-64.4941	294.669	162.538	7.72565	162.538	-16.7574	1291.41	164.918	74.3396	28.7414	471.027	244.177	471.027	258.212	73.2598	0.353234	13.3569	47.9956	1.94939	3.11106	0.131373	3.10251	3.19457	0.957844	1.1476	4.97209	5325_825	7.6	164	-17	1302	165
5325_825	62.2199	0.0852341	112	1.28013	1.38565	8	Sap	8	5325_825_8	5325	825	623.156	7.53466	100.136	33.3784	6953.13	230.175	-64.4941	294.669	162.538	7.72565	162.538	-16.7574	1291.41	164.918	74.3396	28.7414	471.027	244.177	471.027	258.212	73.2598	0.353234	13.3569	47.9956	2.04922	3.11106	0.131373	3.10103	3.19457	0.957844	1.1476	4.97209	5325_825	7.6	164	-17	1302	165
5325_825	59.6004	-0.0583066	333	-1.1436	-1.26274	9	Sap	9	5325_825_9	5325	825	623.156	7.53466	100.136	33.3784	6953.13	230.175	-64.4941	294.669	162.538	7.72565	162.538	-16.7574	1291.41	164.918	74.3396	28.7414	471.027	244.177	471.027	258.212	73.2598	0.353234	13.3569	47.9956	2.52244	3.11106	0.131373	3.12431	3.19457	0.957844	1.1476	4.97209	5325_825	7.6	164	-17	1302	165
5325_875	61.1377	0.0659859	269	0.214222	0.913548	10	Sap	10	5325_875_10	5325	875	604.376	7.18817	100.666	33.2845	7074.28	229.896	-68.6327	298.529	160.821	-7.09528	160.821	-21.5163	1210.2	157.557	72.1271	28.931	439.917	230.292	439.917	241.247	73.3336	0.0741841	14.0247	47.9683	2.42975	3.08286	0.0310787	3.07542	3.5636	0.725326	1.1598	4.25417	5325_875	7.9	168	-15	1115	149
5325_875	60.4501	0.0103358	63	-0.442475	0.0445657	5	Sap	5	5325_875_5	5325	875	604.376	7.18817	100.666	33.2845	7074.28	229.896	-68.6327	298.529	160.821	-7.09528	160.821	-21.5163	1210.2	157.557	72.1271	28.931	439.917	230.292	439.917	241.247	73.3336	0.0741841	14.0247	47.9683	1.79934	3.08286	0.0310787	3.09306	3.5636	0.725326	1.1598	4.25417	5325_875	7.9	168	-15	1115	149
5325_875	63.4276	0.143097	67	2.39755	1.89567	6	Sap	6	5325_875_6	5325	875	604.376	7.18817	100.666	33.2845	7074.28	229.896	-68.6327	298.529	160.821	-7.09528	160.821	-21.5163	1210.2	157.557	72.1271	28.931	439.917	230.292	439.917	241.247	73.3336	0.0741841	14.0247	47.9683	1.82607	3.08286	0.0310787	3.08343	3.5636	0.725326	1.1598	4.25417	5325_875	7.9	168	-15	1115	149
5325_875	63.1292	0.0588926	49	2.06463	1.40697	7	Sap	7	5325_875_7	5325	875	604.376	7.18817	100.666	33.2845	7074.28	229.896	-68.6327	298.529	160.821	-7.09528	160.821	-21.5163	1210.2	157.557	72.1271	28.931	439.917	230.292	439.917	241.247	73.3336	0.0741841	14.0247	47.9683	1.6902	3.08286	0.0310787	3.07525	3.5636	0.725326	1.1598	4.25417	5325_875	7.9	168	-15	1115	149
5325_875	61.6495	0.0778208	171	0.765614	1.25707	8	Sap	8	5325_875_8	5325	875	604.376	7.18817	100.666	33.2845	7074.28	229.896	-68.6327	298.529	160.821	-7.09528	160.821	-21.5163	1210.2	157.557	72.1271	28.931	439.917	230.292	439.917	241.247	73.3336	0.0741841	14.0247	47.9683	2.233	3.08286	0.0310787	3.08598	3.5636	0.725326	1.1598	4.25417	5325_875	7.9	168	-15	1115	149
5325_875	60.0009	-0.112965	303	-0.847166	-0.598292	9	Sap	9	5325_875_9	5325	875	604.376	7.18817	100.666	33.2845	7074.28	229.896	-68.6327	298.529	160.821	-7.09528	160.821	-21.5163	1210.2	157.557	72.1271	28.931	439.917	230.292	439.917	241.247	73.3336	0.0741841	14.0247	47.9683	2.48144	3.08286	0.0310787	3.09073	3.5636	0.725326	1.1598	4.25417	5325_875	7.9	168	-15	1115	149
5325_925	60.1683	-0.0638855	58	-0.626851	-0.14458	10	Sap	10	5325_925_10	5325	925	862.765	5.53963	94.3075	32.1225	7034.76	210.384	-80.6696	291.054	144.64	-23.3656	144.64	-36.369	1055.56	140.553	55.1935	33.0069	401.023	179.837	401.023	183.172	71.9788	0.0253516	14.6914	47.9371	1.76343	3.02348	0.0108728	3.03229	3.73716	-1.09069	2.22331	2.45101	5325_925	6.3	153	-30	1021	138
5325_925	60.6382	-0.0156094	59	-0.197428	0.0924709	7	Sap	7	5325_925_7	5325	925	862.765	5.53963	94.3075	32.1225	7034.76	210.384	-80.6696	291.054	144.64	-23.3656	144.64	-36.369	1055.56	140.553	55.1935	33.0069	401.023	179.837	401.023	183.172	71.9788	0.0253516	14.6914	47.9371	1.77085	3.02348	0.0108728	3.01747	3.73716	-1.09069	2.22331	2.45101	5325_925	6.3	153	-30	1021	138
5325_925	60.2925	-0.0386093	46	-0.567065	-0.0283446	8	Sap	8	5325_925_8	5325	925	862.765	5.53963	94.3075	32.1225	7034.76	210.384	-80.6696	291.054	144.64	-23.3656	144.64	-36.369	1055.56	140.553	55.1935	33.0069	401.023	179.837	401.023	183.172	71.9788	0.0253516	14.6914	47.9371	1.66276	3.02348	0.0108728	3.02303	3.73716	-1.09069	2.22331	2.45101	5325_925	6.3	153	-30	1021	138
5325_925	60.9441	-0.0342719	140	0.0366717	0.493668	9	Sap	9	5325_925_9	5325	925	862.765	5.53963	94.3075	32.1225	7034.76	210.384	-80.6696	291.054	144.64	-23.3656	144.64	-36.369	1055.56	140.553	55.1935	33.0069	401.023	179.837	401.023	183.172	71.9788	0.0253516	14.6914	47.9371	2.14613	3.02348	0.0108728	3.02825	3.73716	-1.09069	2.22331	2.45101	5325_925	6.3	153	-30	1021	138
5325_975	59.7662	-0.101386	197	-1.00373	-0.719244	10	Sap	10	5325_975_10	5325	975	996.413	4.85463	89.8066	31.1474	6918.57	199.506	-83.5619	283.068	136.011	-30.8646	136.011	-41.4831	1024.25	134.555	52.6981	33.039	387.6	173.39	387.6	175.731	70.4721	0.481655	15.357	47.902	2.29447	3.01041	0.170747	3.01965	3.63425	-2.01707	2.24322	2.0675	5325_975	4.8	135	-42	1008	132
5325_975	61.9371	0.056236	62	1.02385	0.875435	11	Sap	11	5325_975_11	5325	975	996.413	4.85463	89.8066	31.1474	6918.57	199.506	-83.5619	283.068	136.011	-30.8646	136.011	-41.4831	1024.25	134.555	52.6981	33.039	387.6	173.39	387.6	175.731	70.4721	0.481655	15.357	47.902	1.79239	3.01041	0.170747	2.93875	3.63425	-2.01707	2.24322	2.0675	5325_975	4.8	135	-42	1008	132
5325_975	60.4036	-0.0491241	61	-0.435772	-0.0673267	5	Sap	5	5325_975_5	5325	975	996.413	4.85463	89.8066	31.1474	6918.57	199.506	-83.5619	283.068	136.011	-30.8646	136.011	-41.4831	1024.25	134.555	52.6981	33.039	387.6	173.39	387.6	175.731	70.4721	0.481655	15.357	47.902	1.78533	3.01041	0.170747	3.00224	3.63425	-2.01707	2.24322	2.0675	5325_975	4.8	135	-42	1008	132
5325_975	59.5775	-0.085953	133	-1.19205	-0.810545	6	Sap	6	5325_975_6	5325	975	996.413	4.85463	89.8066	31.1474	6918.57	199.506	-83.5619	283.068	136.011	-30.8646	136.011	-41.4831	1024.25	134.555	52.6981	33.039	387.6	173.39	387.6	175.731	70.4721	0.481655	15.357	47.902	2.12385	3.01041	0.170747	3.015	3.63425	-2.01707	2.24322	2.0675	5325_975	4.8	135	-42	1008	132
5325_975	61.6472	0.0658417	137	0.74098	1.16975	7	Sap	7	5325_975_7	5325	975	996.413	4.85463	89.8066	31.1474	6918.57	199.506	-83.5619	283.068	136.011	-30.8646	136.011	-41.4831	1024.25	134.555	52.6981	33.039	387.6	173.39	387.6	175.731	70.4721	0.481655	15.357	47.902	2.13672	3.01041	0.170747	3.01284	3.63425	-2.01707	2.24322	2.0675	5325_975	4.8	135	-42	1008	132
5325_975	60.093	-0.0489161	204	-0.680893	-0.356574	8	Sap	8	5325_975_8	5325	975	996.413	4.85463	89.8066	31.1474	6918.57	199.506	-83.5619	283.068	136.011	-30.8646	136.011	-41.4831	1024.25	134.555	52.6981	33.039	387.6	173.39	387.6	175.731	70.4721	0.481655	15.357	47.902	2.30963	3.01041	0.170747	3.01717	3.63425	-2.01707	2.24322	2.0675	5325_975	4.8	135	-42	1008	132
5325_975	58.8048	-0.21248	258	-1.9149	-2.14682	9	Sap	9	5325_975_9	5325	975	996.413	4.85463	89.8066	31.1474	6918.57	199.506	-83.5619	283.068	136.011	-30.8646	136.011	-41.4831	1024.25	134.555	52.6981	33.039	387.6	173.39	387.6	175.731	70.4721	0.481655	15.357	47.902	2.41162	3.01041	0.170747	3.00534	3.63425	-2.01707	2.24322	2.0675	5325_975	4.8	135	-42	1008	132
5375_1025	61.1785	0.103796	444	0.283623	1.35169	10	Sap	10	5375_1025_10	5375	1025	349.279	8.74096	94.8781	31.9394	7146.82	246.495	-47.3934	293.889	177.947	6.5022	177.947	-5.71363	683.191	86.5643	35.2602	30.2409	247.857	118.004	247.857	119.265	66.7746	0.164532	16.0825	48.3096	2.64738	2.83454	0.0661514	2.83497	3.04914	2.17881	1.83465	-1.42929	5375_1025	9.7	189	3	624	79
5375_1025	61.3815	0.0854407	227	0.513744	1.10264	11	Sap	11	5375_1025_11	5375	1025	349.279	8.74096	94.8781	31.9394	7146.82	246.495	-47.3934	293.889	177.947	6.5022	177.947	-5.71363	683.191	86.5643	35.2602	30.2409	247.857	118.004	247.857	119.265	66.7746	0.164532	16.0825	48.3096	2.35603	2.83454	0.0661514	2.8382	3.04914	2.17881	1.83465	-1.42929	5375_1025	9.7	189	3	624	79
5375_1025	60.3381	-0.0184701	88	-0.490896	-0.120896	12	Sap	12	5375_1025_12	5375	1025	349.279	8.74096	94.8781	31.9394	7146.82	246.495	-47.3934	293.889	177.947	6.5022	177.947	-5.71363	683.191	86.5643	35.2602	30.2409	247.857	118.004	247.857	119.265	66.7746	0.164532	16.0825	48.3096	1.94448	2.83454	0.0661514	2.8347	3.04914	2.17881	1.83465	-1.42929	5375_1025	9.7	189	3	624	79
5375_1025	58.2194	-0.103967	25	-2.42599	-0.855996	3	Sap	3	5375_1025_3	5375	1025	349.279	8.74096	94.8781	31.9394	7146.82	246.495	-47.3934	293.889	177.947	6.5022	177.947	-5.71363	683.191	86.5643	35.2602	30.2409	247.857	118.004	247.857	119.265	66.7746	0.164532	16.0825	48.3096	1.39794	2.83454	0.0661514	2.82429	3.04914	2.17881	1.83465	-1.42929	5375_1025	9.7	189	3	624	79
5375_1025	59.2111	-0.123435	96	-1.52953	-0.956877	4	Sap	4	5375_1025_4	5375	1025	349.279	8.74096	94.8781	31.9394	7146.82	246.495	-47.3934	293.889	177.947	6.5022	177.947	-5.71363	683.191	86.5643	35.2602	30.2409	247.857	118.004	247.857	119.265	66.7746	0.164532	16.0825	48.3096	1.98227	2.83454	0.0661514	2.81041	3.04914	2.17881	1.83465	-1.42929	5375_1025	9.7	189	3	624	79
5375_1025	62.3748	0.164897	179	1.41194	2.0087	5	Sap	5	5375_1025_5	5375	1025	349.279	8.74096	94.8781	31.9394	7146.82	246.495	-47.3934	293.889	177.947	6.5022	177.947	-5.71363	683.191	86.5643	35.2602	30.2409	247.857	118.004	247.857	119.265	66.7746	0.164532	16.0825	48.3096	2.25285	2.83454	0.0661514	2.82169	3.04914	2.17881	1.83465	-1.42929	5375_1025	9.7	189	3	624	79
5375_1025	62.2969	0.178307	303	1.24321	2.6407	6	Sap	6	5375_1025_6	5375	1025	349.279	8.74096	94.8781	31.9394	7146.82	246.495	-47.3934	293.889	177.947	6.5022	177.947	-5.71363	683.191	86.5643	35.2602	30.2409	247.857	118.004	247.857	119.265	66.7746	0.164532	16.0825	48.3096	2.48144	2.83454	0.0661514	2.83174	3.04914	2.17881	1.83465	-1.42929	5375_1025	9.7	189	3	624	79
5375_1025	61.9934	0.152431	246	1.07865	1.92878	7	Sap	7	5375_1025_7	5375	1025	349.279	8.74096	94.8781	31.9394	7146.82	246.495	-47.3934	293.889	177.947	6.5022	177.947	-5.71363	683.191	86.5643	35.2602	30.2409	247.857	118.004	247.857	119.265	66.7746	0.164532	16.0825	48.3096	2.39094	2.83454	0.0661514	2.83718	3.04914	2.17881	1.83465	-1.42929	5375_1025	9.7	189	3	624	79
5375_1025	63.1676	0.34599	323	2.20255	4.07497	8	Sap	8	5375_1025_8	5375	1025	349.279	8.74096	94.8781	31.9394	7146.82	246.495	-47.3934	293.889	177.947	6.5022	177.947	-5.71363	683.191	86.5643	35.2602	30.2409	247.857	118.004	247.857	119.265	66.7746	0.164532	16.0825	48.3096	2.5092	2.83454	0.0661514	2.83569	3.04914	2.17881	1.83465	-1.42929	5375_1025	9.7	189	3	624	79
5375_1025	61.3049	0.0862359	416	0.411033	1.54022	9	Sap	9	5375_1025_9	5375	1025	349.279	8.74096	94.8781	31.9394	7146.82	246.495	-47.3934	293.889	177.947	6.5022	177.947	-5.71363	683.191	86.5643	35.2602	30.2409	247.857	118.004	247.857	119.265	66.7746	0.164532	16.0825	48.3096	2.61909	2.83454	0.0661514	2.83835	3.04914	2.17881	1.83465	-1.42929	5375_1025	9.7	189	3	624	79
5375_1075	61.5819	0.0763971	297	0.644933	1.68438	10	Sap	10	5375_1075_10	5375	1075	168.046	9.8445	96.3654	31.6083	7318.31	261.009	-39.4435	300.452	191.319	15.948	191.319	2.71713	631.108	77.1581	34.8438	27.432	223.068	112.089	223.068	115.909	65.9861	0.0587261	16.7509	48.2662	2.47276	2.8001	0.0247836	2.79986	3.08162	3.39604	1.38735	-1.96385	5375_1075	9.8	191	2	635	79
5375_1075	61.7687	0.0912817	172	0.794117	1.3665	11	Sap	11	5375_1075_11	5375	1075	168.046	9.8445	96.3654	31.6083	7318.31	261.009	-39.4435	300.452	191.319	15.948	191.319	2.71713	631.108	77.1581	34.8438	27.432	223.068	112.089	223.068	115.909	65.9861	0.0587261	16.7509	48.2662	2.23553	2.8001	0.0247836	2.80061	3.08162	3.39604	1.38735	-1.96385	5375_1075	9.8	191	2	635	79
5375_1075	60.3525	-0.00451732	60	-0.45932	-0.038674	12	Sap	12	5375_1075_12	5375	1075	168.046	9.8445	96.3654	31.6083	7318.31	261.009	-39.4435	300.452	191.319	15.948	191.319	2.71713	631.108	77.1581	34.8438	27.432	223.068	112.089	223.068	115.909	65.9861	0.0587261	16.7509	48.2662	1.77815	2.8001	0.0247836	2.80799	3.08162	3.39604	1.38735	-1.96385	5375_1075	9.8	191	2	635	79
5375_1075	60.2851	0.00775268	78	-0.557718	-0.0814186	4	Sap	4	5375_1075_4	5375	1075	168.046	9.8445	96.3654	31.6083	7318.31	261.009	-39.4435	300.452	191.319	15.948	191.319	2.71713	631.108	77.1581	34.8438	27.432	223.068	112.089	223.068	115.909	65.9861	0.0587261	16.7509	48.2662	1.89209	2.8001	0.0247836	2.80495	3.08162	3.39604	1.38735	-1.96385	5375_1075	9.8	191	2	635	79
5375_1075	61.5541	0.0508488	166	0.626484	1.12792	5	Sap	5	5375_1075_5	5375	1075	168.046	9.8445	96.3654	31.6083	7318.31	261.009	-39.4435	300.452	191.319	15.948	191.319	2.71713	631.108	77.1581	34.8438	27.432	223.068	112.089	223.068	115.909	65.9861	0.0587261	16.7509	48.2662	2.22011	2.8001	0.0247836	2.79849	3.08162	3.39604	1.38735	-1.96385	5375_1075	9.8	191	2	635	79
5375_1075	62.4315	0.166956	188	1.45666	2.0545	6	Sap	6	5375_1075_6	5375	1075	168.046	9.8445	96.3654	31.6083	7318.31	261.009	-39.4435	300.452	191.319	15.948	191.319	2.71713	631.108	77.1581	34.8438	27.432	223.068	112.089	223.068	115.909	65.9861	0.0587261	16.7509	48.2662	2.27416	2.8001	0.0247836	2.79967	3.08162	3.39604	1.38735	-1.96385	5375_1075	9.8	191	2	635	79
5375_1075	64.8658	0.188694	77	3.65322	2.83072	7	Sap	7	5375_1075_7	5375	1075	168.046	9.8445	96.3654	31.6083	7318.31	261.009	-39.4435	300.452	191.319	15.948	191.319	2.71713	631.108	77.1581	34.8438	27.432	223.068	112.089	223.068	115.909	65.9861	0.0587261	16.7509	48.2662	1.88649	2.8001	0.0247836	2.79533	3.08162	3.39604	1.38735	-1.96385	5375_1075	9.8	191	2	635	79
5375_1075	63.9714	0.367548	191	2.84447	3.92983	8	Sap	8	5375_1075_8	5375	1075	168.046	9.8445	96.3654	31.6083	7318.31	261.009	-39.4435	300.452	191.319	15.948	191.319	2.71713	631.108	77.1581	34.8438	27.432	223.068	112.089	223.068	115.909	65.9861	0.0587261	16.7509	48.2662	2.28103	2.8001	0.0247836	2.80025	3.08162	3.39604	1.38735	-1.96385	5375_1075	9.8	191	2	635	79
5375_1075	62.9862	0.303639	296	1.90102	3.6017	9	Sap	9	5375_1075_9	5375	1075	168.046	9.8445	96.3654	31.6083	7318.31	261.009	-39.4435	300.452	191.319	15.948	191.319	2.71713	631.108	77.1581	34.8438	27.432	223.068	112.089	223.068	115.909	65.9861	0.0587261	16.7509	48.2662	2.47129	2.8001	0.0247836	2.79995	3.08162	3.39604	1.38735	-1.96385	5375_1075	9.8	191	2	635	79
5375_425	61.6863	0.102329	192	0.715596	1.42744	10	Sap	10	5375_425_10	5375	425	362.882	9.33712	86.6354	32.2448	6420.61	238.069	-25.5098	263.579	164.55	27.4729	174.525	9.981	828.979	94.8701	52.531	20.366	261.156	164.691	260.691	174.878	67.5776	0.309329	7.98425	48.5236	2.2833	2.91854	0.117049	2.89722	1.36372	2.08436	-0.0625663	-0.115299	5375_425	10.3	185	18	716	87
5375_425	61.4691	0.0672181	52	0.520451	0.577143	11	Sap	11	5375_425_11	5375	425	362.882	9.33712	86.6354	32.2448	6420.61	238.069	-25.5098	263.579	164.55	27.4729	174.525	9.981	828.979	94.8701	52.531	20.366	261.156	164.691	260.691	174.878	67.5776	0.309329	7.98425	48.5236	1.716	2.91854	0.117049	2.94596	1.36372	2.08436	-0.0625663	-0.115299	5375_425	10.3	185	18	716	87
5375_425	62.2326	0.100038	48	1.26865	0.946018	12	Sap	12	5375_425_12	5375	425	362.882	9.33712	86.6354	32.2448	6420.61	238.069	-25.5098	263.579	164.55	27.4729	174.525	9.981	828.979	94.8701	52.531	20.366	261.156	164.691	260.691	174.878	67.5776	0.309329	7.98425	48.5236	1.68124	2.91854	0.117049	2.88952	1.36372	2.08436	-0.0625663	-0.115299	5375_425	10.3	185	18	716	87
5375_425	61.1889	-0.0306187	33	0.358381	0.325218	4	Sap	4	5375_425_4	5375	425	362.882	9.33712	86.6354	32.2448	6420.61	238.069	-25.5098	263.579	164.55	27.4729	174.525	9.981	828.979	94.8701	52.531	20.366	261.156	164.691	260.691	174.878	67.5776	0.309329	7.98425	48.5236	1.51851	2.91854	0.117049	2.90968	1.36372	2.08436	-0.0625663	-0.115299	5375_425	10.3	185	18	716	87
5375_425	63.458	0.110532	78	2.32639	2.03884	5	Sap	5	5375_425_5	5375	425	362.882	9.33712	86.6354	32.2448	6420.61	238.069	-25.5098	263.579	164.55	27.4729	174.525	9.981	828.979	94.8701	52.531	20.366	261.156	164.691	260.691	174.878	67.5776	0.309329	7.98425	48.5236	1.89209	2.91854	0.117049	2.87501	1.36372	2.08436	-0.0625663	-0.115299	5375_425	10.3	185	18	716	87
5375_425	61.8259	0.043864	84	0.920316	0.983447	6	Sap	6	5375_425_6	5375	425	362.882	9.33712	86.6354	32.2448	6420.61	238.069	-25.5098	263.579	164.55	27.4729	174.525	9.981	828.979	94.8701	52.531	20.366	261.156	164.691	260.691	174.878	67.5776	0.309329	7.98425	48.5236	1.92428	2.91854	0.117049	2.91985	1.36372	2.08436	-0.0625663	-0.115299	5375_425	10.3	185	18	716	87
5375_425	59.3134	-0.0601537	40	-1.4711	-0.569529	7	Sap	7	5375_425_7	5375	425	362.882	9.33712	86.6354	32.2448	6420.61	238.069	-25.5098	263.579	164.55	27.4729	174.525	9.981	828.979	94.8701	52.531	20.366	261.156	164.691	260.691	174.878	67.5776	0.309329	7.98425	48.5236	1.60206	2.91854	0.117049	2.96764	1.36372	2.08436	-0.0625663	-0.115299	5375_425	10.3	185	18	716	87
5375_425	62.0848	0.0981798	120	1.12228	1.41146	8	Sap	8	5375_425_8	5375	425	362.882	9.33712	86.6354	32.2448	6420.61	238.069	-25.5098	263.579	164.55	27.4729	174.525	9.981	828.979	94.8701	52.531	20.366	261.156	164.691	260.691	174.878	67.5776	0.309329	7.98425	48.5236	2.07918	2.91854	0.117049	2.94652	1.36372	2.08436	-0.0625663	-0.115299	5375_425	10.3	185	18	716	87
5375_425	63.1143	0.115993	135	2.08771	2.52879	9	Sap	9	5375_425_9	5375	425	362.882	9.33712	86.6354	32.2448	6420.61	238.069	-25.5098	263.579	164.55	27.4729	174.525	9.981	828.979	94.8701	52.531	20.366	261.156	164.691	260.691	174.878	67.5776	0.309329	7.98425	48.5236	2.13033	2.91854	0.117049	2.95185	1.36372	2.08436	-0.0625663	-0.115299	5375_425	10.3	185	18	716	87
5375_475	61.3946	0.041332	254	0.488629	1.31068	10	Sap	10	5375_475_10	5375	475	595.639	8.25415	88.9004	33.0213	6387.49	226.318	-38.4505	264.768	163.029	21.7614	163.22	-0.658637	924.341	102.863	60.8837	18.4427	289.218	189.598	289.218	205.098	68.2262	0.244051	8.66139	48.5276	2.40483	2.96583	0.0948383	2.96951	1.67523	1.11717	-0.53285	0.883974	5375_475	8.4	165	0	911	102
5375_475	61.7661	0.0765973	155	0.810075	1.25511	11	Sap	11	5375_475_11	5375	475	595.639	8.25415	88.9004	33.0213	6387.49	226.318	-38.4505	264.768	163.029	21.7614	163.22	-0.658637	924.341	102.863	60.8837	18.4427	289.218	189.598	289.218	205.098	68.2262	0.244051	8.66139	48.5276	2.19033	2.96583	0.0948383	2.96071	1.67523	1.11717	-0.53285	0.883974	5375_475	8.4	165	0	911	102
5375_475	59.3876	-0.0768899	47	-1.34301	-0.547053	12	Sap	12	5375_475_12	5375	475	595.639	8.25415	88.9004	33.0213	6387.49	226.318	-38.4505	264.768	163.029	21.7614	163.22	-0.658637	924.341	102.863	60.8837	18.4427	289.218	189.598	289.218	205.098	68.2262	0.244051	8.66139	48.5276	1.6721	2.96583	0.0948383	2.96705	1.67523	1.11717	-0.53285	0.883974	5375_475	8.4	165	0	911	102
5375_475	57.9265	-0.0971118	26	-2.81856	-0.910898	3	Sap	3	5375_475_3	5375	475	595.639	8.25415	88.9004	33.0213	6387.49	226.318	-38.4505	264.768	163.029	21.7614	163.22	-0.658637	924.341	102.863	60.8837	18.4427	289.218	189.598	289.218	205.098	68.2262	0.244051	8.66139	48.5276	1.41497	2.96583	0.0948383	2.95409	1.67523	1.11717	-0.53285	0.883974	5375_475	8.4	165	0	911	102
5375_475	61.3312	0.0645495	37	0.412951	0.404412	4	Sap	4	5375_475_4	5375	475	595.639	8.25415	88.9004	33.0213	6387.49	226.318	-38.4505	264.768	163.029	21.7614	163.22	-0.658637	924.341	102.863	60.8837	18.4427	289.218	189.598	289.218	205.098	68.2262	0.244051	8.66139	48.5276	1.5682	2.96583	0.0948383	2.95963	1.67523	1.11717	-0.53285	0.883974	5375_475	8.4	165	0	911	102
5375_475	61.1815	0.0164147	86	0.309274	0.457513	5	Sap	5	5375_475_5	5375	475	595.639	8.25415	88.9004	33.0213	6387.49	226.318	-38.4505	264.768	163.029	21.7614	163.22	-0.658637	924.341	102.863	60.8837	18.4427	289.218	189.598	289.218	205.098	68.2262	0.244051	8.66139	48.5276	1.9345	2.96583	0.0948383	2.95757	1.67523	1.11717	-0.53285	0.883974	5375_475	8.4	165	0	911	102
5375_475	60.6208	-0.0341349	86	-0.231355	0.137909	6	Sap	6	5375_475_6	5375	475	595.639	8.25415	88.9004	33.0213	6387.49	226.318	-38.4505	264.768	163.029	21.7614	163.22	-0.658637	924.341	102.863	60.8837	18.4427	289.218	189.598	289.218	205.098	68.2262	0.244051	8.66139	48.5276	1.9345	2.96583	0.0948383	2.97076	1.67523	1.11717	-0.53285	0.883974	5375_475	8.4	165	0	911	102
5375_475	62.5149	0.127773	118	1.41174	1.73394	7	Sap	7	5375_475_7	5375	475	595.639	8.25415	88.9004	33.0213	6387.49	226.318	-38.4505	264.768	163.029	21.7614	163.22	-0.658637	924.341	102.863	60.8837	18.4427	289.218	189.598	289.218	205.098	68.2262	0.244051	8.66139	48.5276	2.07188	2.96583	0.0948383	2.96604	1.67523	1.11717	-0.53285	0.883974	5375_475	8.4	165	0	911	102
5375_475	61.5974	0.0615012	140	0.656188	1.10701	8	Sap	8	5375_475_8	5375	475	595.639	8.25415	88.9004	33.0213	6387.49	226.318	-38.4505	264.768	163.029	21.7614	163.22	-0.658637	924.341	102.863	60.8837	18.4427	289.218	189.598	289.218	205.098	68.2262	0.244051	8.66139	48.5276	2.14613	2.96583	0.0948383	2.97228	1.67523	1.11717	-0.53285	0.883974	5375_475	8.4	165	0	911	102
5375_475	61.1258	0.0117416	217	0.212312	0.82499	9	Sap	9	5375_475_9	5375	475	595.639	8.25415	88.9004	33.0213	6387.49	226.318	-38.4505	264.768	163.029	21.7614	163.22	-0.658637	924.341	102.863	60.8837	18.4427	289.218	189.598	289.218	205.098	68.2262	0.244051	8.66139	48.5276	2.33646	2.96583	0.0948383	2.96213	1.67523	1.11717	-0.53285	0.883974	5375_475	8.4	165	0	911	102
5375_525	60.9992	0.0209311	25	0.0980349	0.209706	1	Sap	1	5375_525_1	5375	525	527.88	8.26887	86.1455	32.3937	6407.13	225.534	-36.3926	261.926	163.583	11.7536	163.583	-0.60595	809.611	101.1	47.3691	26.7249	280.515	147.09	280.515	156.449	68.6144	0.312578	9.33861	48.5276	1.39794	2.90828	0.118125	2.88937	1.69209	1.02584	1.10399	-0.137294	5375_525	8.3	164	-1	797	101
5375_525	60.3788	0.0616304	334	-0.490635	-0.0968965	10	Sap	10	5375_525_10	5375	525	527.88	8.26887	86.1455	32.3937	6407.13	225.534	-36.3926	261.926	163.583	11.7536	163.583	-0.60595	809.611	101.1	47.3691	26.7249	280.515	147.09	280.515	156.449	68.6144	0.312578	9.33861	48.5276	2.52375	2.90828	0.118125	2.90917	1.69209	1.02584	1.10399	-0.137294	5375_525	8.3	164	-1	797	101
5375_525	61.2482	-0.00168926	197	0.333229	0.895681	11	Sap	11	5375_525_11	5375	525	527.88	8.26887	86.1455	32.3937	6407.13	225.534	-36.3926	261.926	163.583	11.7536	163.583	-0.60595	809.611	101.1	47.3691	26.7249	280.515	147.09	280.515	156.449	68.6144	0.312578	9.33861	48.5276	2.29447	2.90828	0.118125	2.92176	1.69209	1.02584	1.10399	-0.137294	5375_525	8.3	164	-1	797	101
5375_525	62.0546	0.107564	89	1.06406	1.16261	12	Sap	12	5375_525_12	5375	525	527.88	8.26887	86.1455	32.3937	6407.13	225.534	-36.3926	261.926	163.583	11.7536	163.583	-0.60595	809.611	101.1	47.3691	26.7249	280.515	147.09	280.515	156.449	68.6144	0.312578	9.33861	48.5276	1.94939	2.90828	0.118125	2.89229	1.69209	1.02584	1.10399	-0.137294	5375_525	8.3	164	-1	797	101
5375_525	61.5188	0.00737295	29	0.610843	0.404476	2	Sap	2	5375_525_2	5375	525	527.88	8.26887	86.1455	32.3937	6407.13	225.534	-36.3926	261.926	163.583	11.7536	163.583	-0.60595	809.611	101.1	47.3691	26.7249	280.515	147.09	280.515	156.449	68.6144	0.312578	9.33861	48.5276	1.4624	2.90828	0.118125	2.8982	1.69209	1.02584	1.10399	-0.137294	5375_525	8.3	164	-1	797	101
5375_525	58.1298	-0.100364	41	-2.50312	-1.10364	4	Sap	4	5375_525_4	5375	525	527.88	8.26887	86.1455	32.3937	6407.13	225.534	-36.3926	261.926	163.583	11.7536	163.583	-0.60595	809.611	101.1	47.3691	26.7249	280.515	147.09	280.515	156.449	68.6144	0.312578	9.33861	48.5276	1.61278	2.90828	0.118125	2.897	1.69209	1.02584	1.10399	-0.137294	5375_525	8.3	164	-1	797	101
5375_525	61.783	0.0324104	90	0.880119	0.918792	5	Sap	5	5375_525_5	5375	525	527.88	8.26887	86.1455	32.3937	6407.13	225.534	-36.3926	261.926	163.583	11.7536	163.583	-0.60595	809.611	101.1	47.3691	26.7249	280.515	147.09	280.515	156.449	68.6144	0.312578	9.33861	48.5276	1.95424	2.90828	0.118125	2.90683	1.69209	1.02584	1.10399	-0.137294	5375_525	8.3	164	-1	797	101
5375_525	62.6205	0.117441	155	1.64756	2.06425	6	Sap	6	5375_525_6	5375	525	527.88	8.26887	86.1455	32.3937	6407.13	225.534	-36.3926	261.926	163.583	11.7536	163.583	-0.60595	809.611	101.1	47.3691	26.7249	280.515	147.09	280.515	156.449	68.6144	0.312578	9.33861	48.5276	2.19033	2.90828	0.118125	2.89902	1.69209	1.02584	1.10399	-0.137294	5375_525	8.3	164	-1	797	101
5375_525	62.6803	0.140127	153	1.65096	2.15264	7	Sap	7	5375_525_7	5375	525	527.88	8.26887	86.1455	32.3937	6407.13	225.534	-36.3926	261.926	163.583	11.7536	163.583	-0.60595	809.611	101.1	47.3691	26.7249	280.515	147.09	280.515	156.449	68.6144	0.312578	9.33861	48.5276	2.18469	2.90828	0.118125	2.89246	1.69209	1.02584	1.10399	-0.137294	5375_525	8.3	164	-1	797	101
5375_525	62.1654	0.128275	203	1.15872	1.92261	8	Sap	8	5375_525_8	5375	525	527.88	8.26887	86.1455	32.3937	6407.13	225.534	-36.3926	261.926	163.583	11.7536	163.583	-0.60595	809.611	101.1	47.3691	26.7249	280.515	147.09	280.515	156.449	68.6144	0.312578	9.33861	48.5276	2.3075	2.90828	0.118125	2.89926	1.69209	1.02584	1.10399	-0.137294	5375_525	8.3	164	-1	797	101
5375_525	61.3258	0.0730933	326	0.357019	1.33308	9	Sap	9	5375_525_9	5375	525	527.88	8.26887	86.1455	32.3937	6407.13	225.534	-36.3926	261.926	163.583	11.7536	163.583	-0.60595	809.611	101.1	47.3691	26.7249	280.515	147.09	280.515	156.449	68.6144	0.312578	9.33861	48.5276	2.51322	2.90828	0.118125	2.9208	1.69209	1.02584	1.10399	-0.137294	5375_525	8.3	164	-1	797	101
5375_575	60.4586	0.00930918	369	-0.346616	0.0947256	10	Sap	10	5375_575_10	5375	575	578.664	7.70868	83.9225	31.4079	6538.21	220.639	-41.6987	262.338	159.289	4.23094	159.289	-8.17491	795.046	100.64	45.906	28.0566	282.67	144.876	282.67	152.561	69.0768	0.139284	10.0158	48.5236	2.56703	2.90039	0.0566321	2.90063	1.96486	0.433794	1.32831	-0.193096	5375_575	7.8	161	-8	778	100
5375_575	61.9086	0.122105	205	1.01157	1.56199	11	Sap	11	5375_575_11	5375	575	578.664	7.70868	83.9225	31.4079	6538.21	220.639	-41.6987	262.338	159.289	4.23094	159.289	-8.17491	795.046	100.64	45.906	28.0566	282.67	144.876	282.67	152.561	69.0768	0.139284	10.0158	48.5236	2.31175	2.90039	0.0566321	2.90001	1.96486	0.433794	1.32831	-0.193096	5375_575	7.8	161	-8	778	100
5375_575	60.9359	0.0198024	55	0.021652	0.290571	12	Sap	12	5375_575_12	5375	575	578.664	7.70868	83.9225	31.4079	6538.21	220.639	-41.6987	262.338	159.289	4.23094	159.289	-8.17491	795.046	100.64	45.906	28.0566	282.67	144.876	282.67	152.561	69.0768	0.139284	10.0158	48.5236	1.74036	2.90039	0.0566321	2.89788	1.96486	0.433794	1.32831	-0.193096	5375_575	7.8	161	-8	778	100
5375_575	54.5955	-0.192553	32	-5.876	-2.45613	4	Sap	4	5375_575_4	5375	575	578.664	7.70868	83.9225	31.4079	6538.21	220.639	-41.6987	262.338	159.289	4.23094	159.289	-8.17491	795.046	100.64	45.906	28.0566	282.67	144.876	282.67	152.561	69.0768	0.139284	10.0158	48.5236	1.50515	2.90039	0.0566321	2.90025	1.96486	0.433794	1.32831	-0.193096	5375_575	7.8	161	-8	778	100
5375_575	61.4143	0.0619835	107	0.4748	0.724738	5	Sap	5	5375_575_5	5375	575	578.664	7.70868	83.9225	31.4079	6538.21	220.639	-41.6987	262.338	159.289	4.23094	159.289	-8.17491	795.046	100.64	45.906	28.0566	282.67	144.876	282.67	152.561	69.0768	0.139284	10.0158	48.5236	2.02938	2.90039	0.0566321	2.89623	1.96486	0.433794	1.32831	-0.193096	5375_575	7.8	161	-8	778	100
5375_575	61.8859	0.0396019	137	0.949243	1.26463	6	Sap	6	5375_575_6	5375	575	578.664	7.70868	83.9225	31.4079	6538.21	220.639	-41.6987	262.338	159.289	4.23094	159.289	-8.17491	795.046	100.64	45.906	28.0566	282.67	144.876	282.67	152.561	69.0768	0.139284	10.0158	48.5236	2.13672	2.90039	0.0566321	2.90159	1.96486	0.433794	1.32831	-0.193096	5375_575	7.8	161	-8	778	100
5375_575	62.0524	0.0526001	189	1.11322	1.6953	7	Sap	7	5375_575_7	5375	575	578.664	7.70868	83.9225	31.4079	6538.21	220.639	-41.6987	262.338	159.289	4.23094	159.289	-8.17491	795.046	100.64	45.906	28.0566	282.67	144.876	282.67	152.561	69.0768	0.139284	10.0158	48.5236	2.27646	2.90039	0.0566321	2.89677	1.96486	0.433794	1.32831	-0.193096	5375_575	7.8	161	-8	778	100
5375_575	61.7623	0.033027	227	0.824131	1.59233	8	Sap	8	5375_575_8	5375	575	578.664	7.70868	83.9225	31.4079	6538.21	220.639	-41.6987	262.338	159.289	4.23094	159.289	-8.17491	795.046	100.64	45.906	28.0566	282.67	144.876	282.67	152.561	69.0768	0.139284	10.0158	48.5236	2.35603	2.90039	0.0566321	2.89972	1.96486	0.433794	1.32831	-0.193096	5375_575	7.8	161	-8	778	100
5375_575	60.4397	0.00321701	357	-0.37776	0.0619748	9	Sap	9	5375_575_9	5375	575	578.664	7.70868	83.9225	31.4079	6538.21	220.639	-41.6987	262.338	159.289	4.23094	159.289	-8.17491	795.046	100.64	45.906	28.0566	282.67	144.876	282.67	152.561	69.0768	0.139284	10.0158	48.5236	2.55267	2.90039	0.0566321	2.90318	1.96486	0.433794	1.32831	-0.193096	5375_575	7.8	161	-8	778	100
5375_625	61.228	0.0483525	211	0.310961	0.915868	10	Sap	10	5375_625_10	5375	625	500.116	8.15625	84.4881	31	6670.07	226.275	-40.5148	266.79	165.28	7.37813	165.28	-5.94249	807.825	104.232	46.5559	29.6346	293.085	144.056	293.085	151.021	69.1099	0.181162	10.6927	48.5157	2.32428	2.90732	0.0723093	2.90984	2.08731	0.90731	1.58486	-0.00654796	5375_625	8.4	168	-4	791	103
5375_625	63.4739	0.0801954	60	2.43503	1.83022	11	Sap	11	5375_625_11	5375	625	500.116	8.15625	84.4881	31	6670.07	226.275	-40.5148	266.79	165.28	7.37813	165.28	-5.94249	807.825	104.232	46.5559	29.6346	293.085	144.056	293.085	151.021	69.1099	0.181162	10.6927	48.5157	1.77815	2.90732	0.0723093	2.90044	2.08731	0.90731	1.58486	-0.00654796	5375_625	8.4	168	-4	791	103
5375_625	57.9048	-0.110398	31	-2.75308	-1.03428	5	Sap	5	5375_625_5	5375	625	500.116	8.15625	84.4881	31	6670.07	226.275	-40.5148	266.79	165.28	7.37813	165.28	-5.94249	807.825	104.232	46.5559	29.6346	293.085	144.056	293.085	151.021	69.1099	0.181162	10.6927	48.5157	1.49136	2.90732	0.0723093	2.91799	2.08731	0.90731	1.58486	-0.00654796	5375_625	8.4	168	-4	791	103
5375_625	65.6276	0.127371	28	4.46641	2.05131	6	Sap	6	5375_625_6	5375	625	500.116	8.15625	84.4881	31	6670.07	226.275	-40.5148	266.79	165.28	7.37813	165.28	-5.94249	807.825	104.232	46.5559	29.6346	293.085	144.056	293.085	151.021	69.1099	0.181162	10.6927	48.5157	1.44716	2.90732	0.0723093	2.91212	2.08731	0.90731	1.58486	-0.00654796	5375_625	8.4	168	-4	791	103
5375_625	61.2131	0.0583614	40	0.328668	0.42163	7	Sap	7	5375_625_7	5375	625	500.116	8.15625	84.4881	31	6670.07	226.275	-40.5148	266.79	165.28	7.37813	165.28	-5.94249	807.825	104.232	46.5559	29.6346	293.085	144.056	293.085	151.021	69.1099	0.181162	10.6927	48.5157	1.60206	2.90732	0.0723093	2.89026	2.08731	0.90731	1.58486	-0.00654796	5375_625	8.4	168	-4	791	103
5375_625	62.9048	0.131425	102	1.88592	1.87398	8	Sap	8	5375_625_8	5375	625	500.116	8.15625	84.4881	31	6670.07	226.275	-40.5148	266.79	165.28	7.37813	165.28	-5.94249	807.825	104.232	46.5559	29.6346	293.085	144.056	293.085	151.021	69.1099	0.181162	10.6927	48.5157	2.0086	2.90732	0.0723093	2.90503	2.08731	0.90731	1.58486	-0.00654796	5375_625	8.4	168	-4	791	103
5375_625	63.0168	0.206263	200	2.06941	2.85412	9	Sap	9	5375_625_9	5375	625	500.116	8.15625	84.4881	31	6670.07	226.275	-40.5148	266.79	165.28	7.37813	165.28	-5.94249	807.825	104.232	46.5559	29.6346	293.085	144.056	293.085	151.021	69.1099	0.181162	10.6927	48.5157	2.30103	2.90732	0.0723093	2.90545	2.08731	0.90731	1.58486	-0.00654796	5375_625	8.4	168	-4	791	103
5375_675	60.8462	-0.0266832	115	-0.0520848	0.291232	10	Sap	10	5375_675_10	5375	675	473.413	8.21085	85.7182	31.1062	6735.61	228.056	-43.3774	271.433	166.505	6.77664	166.505	-6.72781	840.241	110.805	46.6615	31.705	312.741	145.705	312.741	150.28	69.1248	0.193318	11.3692	48.5037	2.0607	2.9244	0.076756	2.91886	2.25377	1.0117	1.9559	0.343487	5375_675	7.9	163	-9	832	109
5375_675	61.3811	-0.0192889	56	0.519103	0.553462	11	Sap	11	5375_675_11	5375	675	473.413	8.21085	85.7182	31.1062	6735.61	228.056	-43.3774	271.433	166.505	6.77664	166.505	-6.72781	840.241	110.805	46.6615	31.705	312.741	145.705	312.741	150.28	69.1248	0.193318	11.3692	48.5037	1.74819	2.9244	0.076756	2.92925	2.25377	1.0117	1.9559	0.343487	5375_675	7.9	163	-9	832	109
5375_675	64.4772	0.120556	35	3.49441	1.84236	6	Sap	6	5375_675_6	5375	675	473.413	8.21085	85.7182	31.1062	6735.61	228.056	-43.3774	271.433	166.505	6.77664	166.505	-6.72781	840.241	110.805	46.6615	31.705	312.741	145.705	312.741	150.28	69.1248	0.193318	11.3692	48.5037	1.54407	2.9244	0.076756	2.92972	2.25377	1.0117	1.9559	0.343487	5375_675	7.9	163	-9	832	109
5375_675	62.8682	0.00350355	28	1.87306	0.958931	7	Sap	7	5375_675_7	5375	675	473.413	8.21085	85.7182	31.1062	6735.61	228.056	-43.3774	271.433	166.505	6.77664	166.505	-6.72781	840.241	110.805	46.6615	31.705	312.741	145.705	312.741	150.28	69.1248	0.193318	11.3692	48.5037	1.44716	2.9244	0.076756	2.90458	2.25377	1.0117	1.9559	0.343487	5375_675	7.9	163	-9	832	109
5375_675	62.2844	0.0584519	52	1.30308	1.07219	8	Sap	8	5375_675_8	5375	675	473.413	8.21085	85.7182	31.1062	6735.61	228.056	-43.3774	271.433	166.505	6.77664	166.505	-6.72781	840.241	110.805	46.6615	31.705	312.741	145.705	312.741	150.28	69.1248	0.193318	11.3692	48.5037	1.716	2.9244	0.076756	2.93627	2.25377	1.0117	1.9559	0.343487	5375_675	7.9	163	-9	832	109
5375_675	61.8458	0.0308848	127	0.89121	1.15045	9	Sap	9	5375_675_9	5375	675	473.413	8.21085	85.7182	31.1062	6735.61	228.056	-43.3774	271.433	166.505	6.77664	166.505	-6.72781	840.241	110.805	46.6615	31.705	312.741	145.705	312.741	150.28	69.1248	0.193318	11.3692	48.5037	2.1038	2.9244	0.076756	2.92474	2.25377	1.0117	1.9559	0.343487	5375_675	7.9	163	-9	832	109
5375_725	62.9648	0.0911374	82	1.92443	1.75115	10	Sap	10	5375_725_10	5375	725	456.037	7.91156	88.9597	31.8536	6766.42	226.491	-50.3032	276.794	163.476	3.38631	163.476	-11.1971	833.11	110.434	44.065	33.7051	315.091	141.531	315.091	144.861	69.2086	0.235199	12.0453	48.4878	1.91381	2.9207	0.0917369	2.92112	2.51076	0.815077	2.29827	0.26296	5375_725	7.9	166	-13	834	108
5375_725	61.8786	0.0105837	53	0.943515	0.862158	11	Sap	11	5375_725_11	5375	725	456.037	7.91156	88.9597	31.8536	6766.42	226.491	-50.3032	276.794	163.476	3.38631	163.476	-11.1971	833.11	110.434	44.065	33.7051	315.091	141.531	315.091	144.861	69.2086	0.235199	12.0453	48.4878	1.72428	2.9207	0.0917369	2.91922	2.51076	0.815077	2.29827	0.26296	5375_725	7.9	166	-13	834	108
5375_725	65.1148	0.157616	25	3.94253	1.74054	6	Sap	6	5375_725_6	5375	725	456.037	7.91156	88.9597	31.8536	6766.42	226.491	-50.3032	276.794	163.476	3.38631	163.476	-11.1971	833.11	110.434	44.065	33.7051	315.091	141.531	315.091	144.861	69.2086	0.235199	12.0453	48.4878	1.39794	2.9207	0.0917369	2.9211	2.51076	0.815077	2.29827	0.26296	5375_725	7.9	166	-13	834	108
5375_725	64.1104	0.10506	36	2.89891	1.60555	7	Sap	7	5375_725_7	5375	725	456.037	7.91156	88.9597	31.8536	6766.42	226.491	-50.3032	276.794	163.476	3.38631	163.476	-11.1971	833.11	110.434	44.065	33.7051	315.091	141.531	315.091	144.861	69.2086	0.235199	12.0453	48.4878	1.5563	2.9207	0.0917369	2.92013	2.51076	0.815077	2.29827	0.26296	5375_725	7.9	166	-13	834	108
5375_725	67.4188	0.196888	32	6.24522	3.11627	8	Sap	8	5375_725_8	5375	725	456.037	7.91156	88.9597	31.8536	6766.42	226.491	-50.3032	276.794	163.476	3.38631	163.476	-11.1971	833.11	110.434	44.065	33.7051	315.091	141.531	315.091	144.861	69.2086	0.235199	12.0453	48.4878	1.50515	2.9207	0.0917369	2.92048	2.51076	0.815077	2.29827	0.26296	5375_725	7.9	166	-13	834	108
5375_725	63.3599	0.0954585	93	2.26416	2.0466	9	Sap	9	5375_725_9	5375	725	456.037	7.91156	88.9597	31.8536	6766.42	226.491	-50.3032	276.794	163.476	3.38631	163.476	-11.1971	833.11	110.434	44.065	33.7051	315.091	141.531	315.091	144.861	69.2086	0.235199	12.0453	48.4878	1.96848	2.9207	0.0917369	2.92077	2.51076	0.815077	2.29827	0.26296	5375_725	7.9	166	-13	834	108
5375_775	61.1644	0.00917763	139	0.262231	0.708493	10	Sap	10	5375_775_10	5375	775	440.475	7.90388	90.6612	31.2451	7035.33	229.241	-56.5664	285.807	166.263	32.1107	166.263	-14.9199	902.509	112.692	50.3494	27.8908	324.86	168.105	324.86	180.972	69.7261	0.436574	12.7206	48.4679	2.14301	2.95545	0.157328	2.95931	2.69718	0.975014	1.25469	0.901272	5375_775	7.8	165	-16	939	117
5375_775	60.7245	-0.0475299	97	-0.171616	0.226522	11	Sap	11	5375_775_11	5375	775	440.475	7.90388	90.6612	31.2451	7035.33	229.241	-56.5664	285.807	166.263	32.1107	166.263	-14.9199	902.509	112.692	50.3494	27.8908	324.86	168.105	324.86	180.972	69.7261	0.436574	12.7206	48.4679	1.98677	2.95545	0.157328	2.95279	2.69718	0.975014	1.25469	0.901272	5375_775	7.8	165	-16	939	117
5375_775	57.902	-0.0395299	50	-2.72761	-1.3015	12	Sap	12	5375_775_12	5375	775	440.475	7.90388	90.6612	31.2451	7035.33	229.241	-56.5664	285.807	166.263	32.1107	166.263	-14.9199	902.509	112.692	50.3494	27.8908	324.86	168.105	324.86	180.972	69.7261	0.436574	12.7206	48.4679	1.69897	2.95545	0.157328	2.95624	2.69718	0.975014	1.25469	0.901272	5375_775	7.8	165	-16	939	117
5375_775	64.8116	0.172738	60	3.5615	2.51283	5	Sap	5	5375_775_5	5375	775	440.475	7.90388	90.6612	31.2451	7035.33	229.241	-56.5664	285.807	166.263	32.1107	166.263	-14.9199	902.509	112.692	50.3494	27.8908	324.86	168.105	324.86	180.972	69.7261	0.436574	12.7206	48.4679	1.77815	2.95545	0.157328	2.96427	2.69718	0.975014	1.25469	0.901272	5375_775	7.8	165	-16	939	117
5375_775	62.7493	0.109782	57	1.73807	1.26386	6	Sap	6	5375_775_6	5375	775	440.475	7.90388	90.6612	31.2451	7035.33	229.241	-56.5664	285.807	166.263	32.1107	166.263	-14.9199	902.509	112.692	50.3494	27.8908	324.86	168.105	324.86	180.972	69.7261	0.436574	12.7206	48.4679	1.75587	2.95545	0.157328	2.95441	2.69718	0.975014	1.25469	0.901272	5375_775	7.8	165	-16	939	117
5375_775	60.3778	-0.0197531	44	-0.465154	-0.0202809	7	Sap	7	5375_775_7	5375	775	440.475	7.90388	90.6612	31.2451	7035.33	229.241	-56.5664	285.807	166.263	32.1107	166.263	-14.9199	902.509	112.692	50.3494	27.8908	324.86	168.105	324.86	180.972	69.7261	0.436574	12.7206	48.4679	1.64345	2.95545	0.157328	2.9533	2.69718	0.975014	1.25469	0.901272	5375_775	7.8	165	-16	939	117
5375_775	62.6761	0.122205	70	1.65119	1.44033	8	Sap	8	5375_775_8	5375	775	440.475	7.90388	90.6612	31.2451	7035.33	229.241	-56.5664	285.807	166.263	32.1107	166.263	-14.9199	902.509	112.692	50.3494	27.8908	324.86	168.105	324.86	180.972	69.7261	0.436574	12.7206	48.4679	1.8451	2.95545	0.157328	2.95074	2.69718	0.975014	1.25469	0.901272	5375_775	7.8	165	-16	939	117
5375_775	61.8325	0.0362701	91	0.81726	1.01698	9	Sap	9	5375_775_9	5375	775	440.475	7.90388	90.6612	31.2451	7035.33	229.241	-56.5664	285.807	166.263	32.1107	166.263	-14.9199	902.509	112.692	50.3494	27.8908	324.86	168.105	324.86	180.972	69.7261	0.436574	12.7206	48.4679	1.95904	2.95545	0.157328	2.95043	2.69718	0.975014	1.25469	0.901272	5375_775	7.8	165	-16	939	117
5375_825	61.0922	0.0211902	112	0.204332	0.493635	10	Sap	10	5375_825_10	5375	825	416.185	8.32725	100.091	33.0804	7134.52	239.515	-58.5306	298.046	171.717	43.3739	171.717	-12.2852	1038.37	127.026	63.1042	24.0016	353.062	205.479	353.062	233.757	70.041	0.469911	13.3952	48.4441	2.04922	3.01635	0.167291	3.0152	2.94467	1.81147	0.326224	2.31419	5375_825	8.9	179	-8	979	118
5375_825	60.1194	-0.0453953	61	-0.669473	-0.193766	11	Sap	11	5375_825_11	5375	825	416.185	8.32725	100.091	33.0804	7134.52	239.515	-58.5306	298.046	171.717	43.3739	171.717	-12.2852	1038.37	127.026	63.1042	24.0016	353.062	205.479	353.062	233.757	70.041	0.469911	13.3952	48.4441	1.78533	3.01635	0.167291	3.02243	2.94467	1.81147	0.326224	2.31419	5375_825	8.9	179	-8	979	118
5375_825	63.2436	0.103276	37	2.11536	1.27981	5	Sap	5	5375_825_5	5375	825	416.185	8.32725	100.091	33.0804	7134.52	239.515	-58.5306	298.046	171.717	43.3739	171.717	-12.2852	1038.37	127.026	63.1042	24.0016	353.062	205.479	353.062	233.757	70.041	0.469911	13.3952	48.4441	1.5682	3.01635	0.167291	3.01452	2.94467	1.81147	0.326224	2.31419	5375_825	8.9	179	-8	979	118
5375_825	66.7776	0.214134	42	5.29433	3.15735	6	Sap	6	5375_825_6	5375	825	416.185	8.32725	100.091	33.0804	7134.52	239.515	-58.5306	298.046	171.717	43.3739	171.717	-12.2852	1038.37	127.026	63.1042	24.0016	353.062	205.479	353.062	233.757	70.041	0.469911	13.3952	48.4441	1.62325	3.01635	0.167291	3.01647	2.94467	1.81147	0.326224	2.31419	5375_825	8.9	179	-8	979	118
5375_825	63.4101	0.0600618	30	2.30928	1.25512	7	Sap	7	5375_825_7	5375	825	416.185	8.32725	100.091	33.0804	7134.52	239.515	-58.5306	298.046	171.717	43.3739	171.717	-12.2852	1038.37	127.026	63.1042	24.0016	353.062	205.479	353.062	233.757	70.041	0.469911	13.3952	48.4441	1.47712	3.01635	0.167291	3.02138	2.94467	1.81147	0.326224	2.31419	5375_825	8.9	179	-8	979	118
5375_825	63.2062	0.0898368	53	2.24041	1.53132	8	Sap	8	5375_825_8	5375	825	416.185	8.32725	100.091	33.0804	7134.52	239.515	-58.5306	298.046	171.717	43.3739	171.717	-12.2852	1038.37	127.026	63.1042	24.0016	353.062	205.479	353.062	233.757	70.041	0.469911	13.3952	48.4441	1.72428	3.01635	0.167291	3.00729	2.94467	1.81147	0.326224	2.31419	5375_825	8.9	179	-8	979	118
5375_825	60.6254	0.0229748	140	-0.256175	0.18539	9	Sap	9	5375_825_9	5375	825	416.185	8.32725	100.091	33.0804	7134.52	239.515	-58.5306	298.046	171.717	43.3739	171.717	-12.2852	1038.37	127.026	63.1042	24.0016	353.062	205.479	353.062	233.757	70.041	0.469911	13.3952	48.4441	2.14613	3.01635	0.167291	3.0143	2.94467	1.81147	0.326224	2.31419	5375_825	8.9	179	-8	979	118
5375_875	61.5854	-0.0150548	107	0.649278	0.927503	10	Sap	10	5375_875_10	5375	875	409.774	8.31603	100.826	32.9385	7193.99	242.819	-56.7111	299.53	173.465	19.2872	173.465	-12.0226	940.616	121.24	53.9757	28.5085	336.336	179.58	336.336	194.971	70.0375	0.187796	14.0688	48.4163	2.02938	2.97341	0.0747417	2.97571	3.24909	1.92079	1.22855	1.42348	5375_875	7.9	169	-15	977	126
5375_875	61.048	-0.00972688	61	0.148852	0.331998	11	Sap	11	5375_875_11	5375	875	409.774	8.31603	100.826	32.9385	7193.99	242.819	-56.7111	299.53	173.465	19.2872	173.465	-12.0226	940.616	121.24	53.9757	28.5085	336.336	179.58	336.336	194.971	70.0375	0.187796	14.0688	48.4163	1.78533	2.97341	0.0747417	2.96886	3.24909	1.92079	1.22855	1.42348	5375_875	7.9	169	-15	977	126
5375_875	56.6077	-0.197397	29	-3.95439	-1.53816	4	Sap	4	5375_875_4	5375	875	409.774	8.31603	100.826	32.9385	7193.99	242.819	-56.7111	299.53	173.465	19.2872	173.465	-12.0226	940.616	121.24	53.9757	28.5085	336.336	179.58	336.336	194.971	70.0375	0.187796	14.0688	48.4163	1.4624	2.97341	0.0747417	2.96502	3.24909	1.92079	1.22855	1.42348	5375_875	7.9	169	-15	977	126
5375_875	60.0115	-0.0659759	41	-0.787983	-0.277254	5	Sap	5	5375_875_5	5375	875	409.774	8.31603	100.826	32.9385	7193.99	242.819	-56.7111	299.53	173.465	19.2872	173.465	-12.0226	940.616	121.24	53.9757	28.5085	336.336	179.58	336.336	194.971	70.0375	0.187796	14.0688	48.4163	1.61278	2.97341	0.0747417	2.96602	3.24909	1.92079	1.22855	1.42348	5375_875	7.9	169	-15	977	126
5375_875	63.2619	0.0533223	52	2.24547	1.45859	6	Sap	6	5375_875_6	5375	875	409.774	8.31603	100.826	32.9385	7193.99	242.819	-56.7111	299.53	173.465	19.2872	173.465	-12.0226	940.616	121.24	53.9757	28.5085	336.336	179.58	336.336	194.971	70.0375	0.187796	14.0688	48.4163	1.716	2.97341	0.0747417	2.94405	3.24909	1.92079	1.22855	1.42348	5375_875	7.9	169	-15	977	126
5375_875	63.3822	0.110887	77	2.31232	1.8583	7	Sap	7	5375_875_7	5375	875	409.774	8.31603	100.826	32.9385	7193.99	242.819	-56.7111	299.53	173.465	19.2872	173.465	-12.0226	940.616	121.24	53.9757	28.5085	336.336	179.58	336.336	194.971	70.0375	0.187796	14.0688	48.4163	1.88649	2.97341	0.0747417	2.97362	3.24909	1.92079	1.22855	1.42348	5375_875	7.9	169	-15	977	126
5375_875	63.822	0.110452	58	2.68745	1.97871	8	Sap	8	5375_875_8	5375	875	409.774	8.31603	100.826	32.9385	7193.99	242.819	-56.7111	299.53	173.465	19.2872	173.465	-12.0226	940.616	121.24	53.9757	28.5085	336.336	179.58	336.336	194.971	70.0375	0.187796	14.0688	48.4163	1.76343	2.97341	0.0747417	2.96694	3.24909	1.92079	1.22855	1.42348	5375_875	7.9	169	-15	977	126
5375_875	62.5591	0.0282634	105	1.55979	1.66403	9	Sap	9	5375_875_9	5375	875	409.774	8.31603	100.826	32.9385	7193.99	242.819	-56.7111	299.53	173.465	19.2872	173.465	-12.0226	940.616	121.24	53.9757	28.5085	336.336	179.58	336.336	194.971	70.0375	0.187796	14.0688	48.4163	2.02119	2.97341	0.0747417	2.98548	3.24909	1.92079	1.22855	1.42348	5375_875	7.9	169	-15	977	126
5375_925	59.8687	-0.0318938	158	-0.945741	-0.474455	10	Sap	10	5375_925_10	5375	925	765.21	6.13151	91.6776	32.068	6915.64	213.276	-69.6425	282.918	149.15	-16.9824	149.15	-28.6826	916.688	120.333	51.2284	32.3212	343.985	164.163	343.985	169.525	69.3206	0.130692	14.7413	48.3847	2.19866	2.96222	0.0533445	2.95931	3.26466	-0.644377	1.96306	1.20859	5375_925	6.7	155	-25	924	123
5375_925	58.9105	-0.0924398	27	-1.78544	-0.58747	6	Sap	6	5375_925_6	5375	925	765.21	6.13151	91.6776	32.068	6915.64	213.276	-69.6425	282.918	149.15	-16.9824	149.15	-28.6826	916.688	120.333	51.2284	32.3212	343.985	164.163	343.985	169.525	69.3206	0.130692	14.7413	48.3847	1.43136	2.96222	0.0533445	2.97231	3.26466	-0.644377	1.96306	1.20859	5375_925	6.7	155	-25	924	123
5375_925	58.5402	-0.0737837	37	-2.1971	-0.794681	7	Sap	7	5375_925_7	5375	925	765.21	6.13151	91.6776	32.068	6915.64	213.276	-69.6425	282.918	149.15	-16.9824	149.15	-28.6826	916.688	120.333	51.2284	32.3212	343.985	164.163	343.985	169.525	69.3206	0.130692	14.7413	48.3847	1.5682	2.96222	0.0533445	2.96935	3.26466	-0.644377	1.96306	1.20859	5375_925	6.7	155	-25	924	123
5375_925	60.0294	-0.00106588	114	-0.832346	-0.294605	8	Sap	8	5375_925_8	5375	925	765.21	6.13151	91.6776	32.068	6915.64	213.276	-69.6425	282.918	149.15	-16.9824	149.15	-28.6826	916.688	120.333	51.2284	32.3212	343.985	164.163	343.985	169.525	69.3206	0.130692	14.7413	48.3847	2.0569	2.96222	0.0533445	2.96133	3.26466	-0.644377	1.96306	1.20859	5375_925	6.7	155	-25	924	123
5375_925	58.8892	-0.103687	32	-1.77922	-0.616765	9	Sap	9	5375_925_9	5375	925	765.21	6.13151	91.6776	32.068	6915.64	213.276	-69.6425	282.918	149.15	-16.9824	149.15	-28.6826	916.688	120.333	51.2284	32.3212	343.985	164.163	343.985	169.525	69.3206	0.130692	14.7413	48.3847	1.50515	2.96222	0.0533445	2.96945	3.26466	-0.644377	1.96306	1.20859	5375_925	6.7	155	-25	924	123
5375_975	60.5712	0.0212084	300	-0.302592	0.192376	10	Sap	10	5375_975_10	5375	975	486.892	7.72683	94.2161	32.0331	7058.9	233.197	-56.4751	289.672	166.385	-3.30948	166.385	-14.9894	756.998	100.778	37.3241	34.7845	288.514	125.65	288.514	126.947	67.9695	0.121893	15.4126	48.3491	2.47712	2.8791	0.0499516	2.87285	3.15433	1.0673	2.53479	-0.558037	5375_975	8.4	174	-10	728	99
5375_975	60.8206	0.0219614	150	-0.0814088	0.394886	11	Sap	11	5375_975_11	5375	975	486.892	7.72683	94.2161	32.0331	7058.9	233.197	-56.4751	289.672	166.385	-3.30948	166.385	-14.9894	756.998	100.778	37.3241	34.7845	288.514	125.65	288.514	126.947	67.9695	0.121893	15.4126	48.3491	2.17609	2.8791	0.0499516	2.86344	3.15433	1.0673	2.53479	-0.558037	5375_975	8.4	174	-10	728	99
5375_975	56.9557	-0.169733	46	-3.82745	-1.74386	4	Sap	4	5375_975_4	5375	975	486.892	7.72683	94.2161	32.0331	7058.9	233.197	-56.4751	289.672	166.385	-3.30948	166.385	-14.9894	756.998	100.778	37.3241	34.7845	288.514	125.65	288.514	126.947	67.9695	0.121893	15.4126	48.3491	1.66276	2.8791	0.0499516	2.85424	3.15433	1.0673	2.53479	-0.558037	5375_975	8.4	174	-10	728	99
5375_975	60.5926	-0.0832008	136	-0.285043	0.155868	5	Sap	5	5375_975_5	5375	975	486.892	7.72683	94.2161	32.0331	7058.9	233.197	-56.4751	289.672	166.385	-3.30948	166.385	-14.9894	756.998	100.778	37.3241	34.7845	288.514	125.65	288.514	126.947	67.9695	0.121893	15.4126	48.3491	2.13354	2.8791	0.0499516	2.85984	3.15433	1.0673	2.53479	-0.558037	5375_975	8.4	174	-10	728	99
5375_975	60.9337	0.0326162	140	0.0717342	0.465957	6	Sap	6	5375_975_6	5375	975	486.892	7.72683	94.2161	32.0331	7058.9	233.197	-56.4751	289.672	166.385	-3.30948	166.385	-14.9894	756.998	100.778	37.3241	34.7845	288.514	125.65	288.514	126.947	67.9695	0.121893	15.4126	48.3491	2.14613	2.8791	0.0499516	2.84589	3.15433	1.0673	2.53479	-0.558037	5375_975	8.4	174	-10	728	99
5375_975	61.9113	0.105045	189	1.02358	1.62212	7	Sap	7	5375_975_7	5375	975	486.892	7.72683	94.2161	32.0331	7058.9	233.197	-56.4751	289.672	166.385	-3.30948	166.385	-14.9894	756.998	100.778	37.3241	34.7845	288.514	125.65	288.514	126.947	67.9695	0.121893	15.4126	48.3491	2.27646	2.8791	0.0499516	2.88362	3.15433	1.0673	2.53479	-0.558037	5375_975	8.4	174	-10	728	99
5375_975	61.4703	0.110048	250	0.578107	1.29549	8	Sap	8	5375_975_8	5375	975	486.892	7.72683	94.2161	32.0331	7058.9	233.197	-56.4751	289.672	166.385	-3.30948	166.385	-14.9894	756.998	100.778	37.3241	34.7845	288.514	125.65	288.514	126.947	67.9695	0.121893	15.4126	48.3491	2.39794	2.8791	0.0499516	2.88718	3.15433	1.0673	2.53479	-0.558037	5375_975	8.4	174	-10	728	99
5375_975	60.9602	0.04477	289	0.0556696	0.707212	9	Sap	9	5375_975_9	5375	975	486.892	7.72683	94.2161	32.0331	7058.9	233.197	-56.4751	289.672	166.385	-3.30948	166.385	-14.9894	756.998	100.778	37.3241	34.7845	288.514	125.65	288.514	126.947	67.9695	0.121893	15.4126	48.3491	2.4609	2.8791	0.0499516	2.89234	3.15433	1.0673	2.53479	-0.558037	5375_975	8.4	174	-10	728	99
5425_1025	61.7345	0.0450566	28	0.740684	0.464747	1	Sap	1	5425_1025_1	5425	1025	340.256	8.6117	93.4452	31.7054	7116.51	243.183	-47.7107	290.894	176.058	6.44834	176.058	-7.23796	648.739	85.5283	32.5907	33.7752	243.785	107.833	243.785	109.229	66.2898	0.176441	16.1454	48.7559	1.44716	2.81207	0.0705701	2.82041	2.98041	1.95027	2.37371	-1.65383	5425_1025	9.2	183	-3	591	79
5425_1025	60.6596	0.0826286	396	-0.235819	0.366047	10	Sap	10	5425_1025_10	5425	1025	340.256	8.6117	93.4452	31.7054	7116.51	243.183	-47.7107	290.894	176.058	6.44834	176.058	-7.23796	648.739	85.5283	32.5907	33.7752	243.785	107.833	243.785	109.229	66.2898	0.176441	16.1454	48.7559	2.5977	2.81207	0.0705701	2.81311	2.98041	1.95027	2.37371	-1.65383	5425_1025	9.2	183	-3	591	79
5425_1025	61.5386	0.113106	262	0.636722	1.45384	11	Sap	11	5425_1025_11	5425	1025	340.256	8.6117	93.4452	31.7054	7116.51	243.183	-47.7107	290.894	176.058	6.44834	176.058	-7.23796	648.739	85.5283	32.5907	33.7752	243.785	107.833	243.785	109.229	66.2898	0.176441	16.1454	48.7559	2.4183	2.81207	0.0705701	2.81198	2.98041	1.95027	2.37371	-1.65383	5425_1025	9.2	183	-3	591	79
5425_1025	60.6516	0.0739319	78	-0.19227	0.13182	12	Sap	12	5425_1025_12	5425	1025	340.256	8.6117	93.4452	31.7054	7116.51	243.183	-47.7107	290.894	176.058	6.44834	176.058	-7.23796	648.739	85.5283	32.5907	33.7752	243.785	107.833	243.785	109.229	66.2898	0.176441	16.1454	48.7559	1.89209	2.81207	0.0705701	2.81931	2.98041	1.95027	2.37371	-1.65383	5425_1025	9.2	183	-3	591	79
5425_1025	55.7797	-0.221974	35	-4.69009	-2.02462	4	Sap	4	5425_1025_4	5425	1025	340.256	8.6117	93.4452	31.7054	7116.51	243.183	-47.7107	290.894	176.058	6.44834	176.058	-7.23796	648.739	85.5283	32.5907	33.7752	243.785	107.833	243.785	109.229	66.2898	0.176441	16.1454	48.7559	1.54407	2.81207	0.0705701	2.81015	2.98041	1.95027	2.37371	-1.65383	5425_1025	9.2	183	-3	591	79
5425_1025	61.2927	0.0158045	164	0.372034	0.83173	5	Sap	5	5425_1025_5	5425	1025	340.256	8.6117	93.4452	31.7054	7116.51	243.183	-47.7107	290.894	176.058	6.44834	176.058	-7.23796	648.739	85.5283	32.5907	33.7752	243.785	107.833	243.785	109.229	66.2898	0.176441	16.1454	48.7559	2.21484	2.81207	0.0705701	2.81066	2.98041	1.95027	2.37371	-1.65383	5425_1025	9.2	183	-3	591	79
5425_1025	61.7817	0.145722	279	0.852636	1.82481	6	Sap	6	5425_1025_6	5425	1025	340.256	8.6117	93.4452	31.7054	7116.51	243.183	-47.7107	290.894	176.058	6.44834	176.058	-7.23796	648.739	85.5283	32.5907	33.7752	243.785	107.833	243.785	109.229	66.2898	0.176441	16.1454	48.7559	2.4456	2.81207	0.0705701	2.81137	2.98041	1.95027	2.37371	-1.65383	5425_1025	9.2	183	-3	591	79
5425_1025	62.8668	0.259922	267	1.82107	3.23949	7	Sap	7	5425_1025_7	5425	1025	340.256	8.6117	93.4452	31.7054	7116.51	243.183	-47.7107	290.894	176.058	6.44834	176.058	-7.23796	648.739	85.5283	32.5907	33.7752	243.785	107.833	243.785	109.229	66.2898	0.176441	16.1454	48.7559	2.42651	2.81207	0.0705701	2.81489	2.98041	1.95027	2.37371	-1.65383	5425_1025	9.2	183	-3	591	79
5425_1025	62.601	0.266012	316	1.58412	3.05224	8	Sap	8	5425_1025_8	5425	1025	340.256	8.6117	93.4452	31.7054	7116.51	243.183	-47.7107	290.894	176.058	6.44834	176.058	-7.23796	648.739	85.5283	32.5907	33.7752	243.785	107.833	243.785	109.229	66.2898	0.176441	16.1454	48.7559	2.49969	2.81207	0.0705701	2.81079	2.98041	1.95027	2.37371	-1.65383	5425_1025	9.2	183	-3	591	79
5425_1025	62.0635	0.110558	310	1.05569	2.4508	9	Sap	9	5425_1025_9	5425	1025	340.256	8.6117	93.4452	31.7054	7116.51	243.183	-47.7107	290.894	176.058	6.44834	176.058	-7.23796	648.739	85.5283	32.5907	33.7752	243.785	107.833	243.785	109.229	66.2898	0.176441	16.1454	48.7559	2.49136	2.81207	0.0705701	2.80911	2.98041	1.95027	2.37371	-1.65383	5425_1025	9.2	183	-3	591	79
5425_1075	63.059	0.0764991	114	2.02461	2.22814	10	Sap	10	5425_1075_10	5425	1075	239.774	9.17942	93.2047	31	7270.48	251.348	-45.1282	296.476	183.217	9.7964	183.217	-4.15861	623.361	81.5287	33.3363	32.4893	232.843	104.34	232.843	107.673	65.9442	0.355372	16.8196	48.7119	2.0569	2.79474	0.132059	2.79327	3.11216	2.53802	2.15959	-1.87593	5425_1075	9.3	185	-4	608	81
5425_1075	64.7273	0.118859	26	3.67108	1.66184	5	Sap	5	5425_1075_5	5425	1075	239.774	9.17942	93.2047	31	7270.48	251.348	-45.1282	296.476	183.217	9.7964	183.217	-4.15861	623.361	81.5287	33.3363	32.4893	232.843	104.34	232.843	107.673	65.9442	0.355372	16.8196	48.7119	1.41497	2.79474	0.132059	2.78773	3.11216	2.53802	2.15959	-1.87593	5425_1075	9.3	185	-4	608	81
5425_1075	62.2705	0.0405322	67	1.32196	1.24556	7	Sap	7	5425_1075_7	5425	1075	239.774	9.17942	93.2047	31	7270.48	251.348	-45.1282	296.476	183.217	9.7964	183.217	-4.15861	623.361	81.5287	33.3363	32.4893	232.843	104.34	232.843	107.673	65.9442	0.355372	16.8196	48.7119	1.82607	2.79474	0.132059	2.79718	3.11216	2.53802	2.15959	-1.87593	5425_1075	9.3	185	-4	608	81
5425_1075	64.477	0.0254085	28	3.4172	1.53741	8	Sap	8	5425_1075_8	5425	1075	239.774	9.17942	93.2047	31	7270.48	251.348	-45.1282	296.476	183.217	9.7964	183.217	-4.15861	623.361	81.5287	33.3363	32.4893	232.843	104.34	232.843	107.673	65.9442	0.355372	16.8196	48.7119	1.44716	2.79474	0.132059	2.79342	3.11216	2.53802	2.15959	-1.87593	5425_1075	9.3	185	-4	608	81
5425_375	62	0.0903172	140	1.04363	1.49718	10	Sap	10	5425_375_10	5425	375	325.47	8.70317	85.9734	32.9968	6169.28	228.094	-27.7386	255.832	165.076	46.0279	165.076	7.13217	735.849	78.3926	47.7937	15.3657	221.15	149.961	221.15	174.582	64.02		7.29216	48.9653	2.14613	2.86679		2.86688	0.965261	1.438	-0.746221	-1.14503	5425_375	8.8	167	8	756	80
5425_375	59.8414	-0.0818785	45	-0.951538	-0.274322	11	Sap	11	5425_375_11	5425	375	325.47	8.70317	85.9734	32.9968	6169.28	228.094	-27.7386	255.832	165.076	46.0279	165.076	7.13217	735.849	78.3926	47.7937	15.3657	221.15	149.961	221.15	174.582	64.02		7.29216	48.9653	1.65321	2.86679		2.87032	0.965261	1.438	-0.746221	-1.14503	5425_375	8.8	167	8	756	80
5425_375	59.7217	-0.0368645	29	-1.03087	-0.313265	12	Sap	12	5425_375_12	5425	375	325.47	8.70317	85.9734	32.9968	6169.28	228.094	-27.7386	255.832	165.076	46.0279	165.076	7.13217	735.849	78.3926	47.7937	15.3657	221.15	149.961	221.15	174.582	64.02		7.29216	48.9653	1.4624	2.86679		2.86483	0.965261	1.438	-0.746221	-1.14503	5425_375	8.8	167	8	756	80
5425_375	57.7823	-0.103209	26	-2.88711	-1.01559	5	Sap	5	5425_375_5	5425	375	325.47	8.70317	85.9734	32.9968	6169.28	228.094	-27.7386	255.832	165.076	46.0279	165.076	7.13217	735.849	78.3926	47.7937	15.3657	221.15	149.961	221.15	174.582	64.02		7.29216	48.9653	1.41497	2.86679		2.87385	0.965261	1.438	-0.746221	-1.14503	5425_375	8.8	167	8	756	80
5425_375	61.0184	0.0389101	27	0.121956	0.268968	6	Sap	6	5425_375_6	5425	375	325.47	8.70317	85.9734	32.9968	6169.28	228.094	-27.7386	255.832	165.076	46.0279	165.076	7.13217	735.849	78.3926	47.7937	15.3657	221.15	149.961	221.15	174.582	64.02		7.29216	48.9653	1.43136	2.86679		2.87015	0.965261	1.438	-0.746221	-1.14503	5425_375	8.8	167	8	756	80
5425_375	62.2039	0.0300763	40	1.23847	0.898533	8	Sap	8	5425_375_8	5425	375	325.47	8.70317	85.9734	32.9968	6169.28	228.094	-27.7386	255.832	165.076	46.0279	165.076	7.13217	735.849	78.3926	47.7937	15.3657	221.15	149.961	221.15	174.582	64.02		7.29216	48.9653	1.60206	2.86679		2.86566	0.965261	1.438	-0.746221	-1.14503	5425_375	8.8	167	8	756	80
5425_375	61.0992	0.0684408	183	0.198739	0.708954	9	Sap	9	5425_375_9	5425	375	325.47	8.70317	85.9734	32.9968	6169.28	228.094	-27.7386	255.832	165.076	46.0279	165.076	7.13217	735.849	78.3926	47.7937	15.3657	221.15	149.961	221.15	174.582	64.02		7.29216	48.9653	2.26245	2.86679		2.86529	0.965261	1.438	-0.746221	-1.14503	5425_375	8.8	167	8	756	80
5425_425	61.0543	0.0755792	241	0.166204	0.788035	10	Sap	10	5425_425_10	5425	425	191.397	9.83623	88.0057	32.7866	6433.37	244.6	-20.1445	264.745	172.505	34.6086	179.721	14.9121	716.727	80.8376	44.9591	18.2657	222.661	142.365	222.528	155.586	65.1235	0.302464	7.97514	48.9734	2.38202	2.85535	0.114766	2.85329	1.252	2.68754	-0.212559	-1.29242	5425_425	9.9	180	15	691	78
5425_425	61.0362	0.0470677	91	0.149282	0.415966	11	Sap	11	5425_425_11	5425	425	191.397	9.83623	88.0057	32.7866	6433.37	244.6	-20.1445	264.745	172.505	34.6086	179.721	14.9121	716.727	80.8376	44.9591	18.2657	222.661	142.365	222.528	155.586	65.1235	0.302464	7.97514	48.9734	1.95904	2.85535	0.114766	2.85291	1.252	2.68754	-0.212559	-1.29242	5425_425	9.9	180	15	691	78
5425_425	62.2154	0.0893353	47	1.24616	0.910241	5	Sap	5	5425_425_5	5425	425	191.397	9.83623	88.0057	32.7866	6433.37	244.6	-20.1445	264.745	172.505	34.6086	179.721	14.9121	716.727	80.8376	44.9591	18.2657	222.661	142.365	222.528	155.586	65.1235	0.302464	7.97514	48.9734	1.6721	2.85535	0.114766	2.87119	1.252	2.68754	-0.212559	-1.29242	5425_425	9.9	180	15	691	78
5425_425	64.8265	0.120421	34	3.76711	1.99918	6	Sap	6	5425_425_6	5425	425	191.397	9.83623	88.0057	32.7866	6433.37	244.6	-20.1445	264.745	172.505	34.6086	179.721	14.9121	716.727	80.8376	44.9591	18.2657	222.661	142.365	222.528	155.586	65.1235	0.302464	7.97514	48.9734	1.53148	2.85535	0.114766	2.85472	1.252	2.68754	-0.212559	-1.29242	5425_425	9.9	180	15	691	78
5425_425	61.8607	0.00116509	40	0.91747	0.628371	7	Sap	7	5425_425_7	5425	425	191.397	9.83623	88.0057	32.7866	6433.37	244.6	-20.1445	264.745	172.505	34.6086	179.721	14.9121	716.727	80.8376	44.9591	18.2657	222.661	142.365	222.528	155.586	65.1235	0.302464	7.97514	48.9734	1.60206	2.85535	0.114766	2.8639	1.252	2.68754	-0.212559	-1.29242	5425_425	9.9	180	15	691	78
5425_425	62.9144	0.154462	99	1.8839	1.80841	8	Sap	8	5425_425_8	5425	425	191.397	9.83623	88.0057	32.7866	6433.37	244.6	-20.1445	264.745	172.505	34.6086	179.721	14.9121	716.727	80.8376	44.9591	18.2657	222.661	142.365	222.528	155.586	65.1235	0.302464	7.97514	48.9734	1.99564	2.85535	0.114766	2.85467	1.252	2.68754	-0.212559	-1.29242	5425_425	9.9	180	15	691	78
5425_425	61.4023	0.0472549	114	0.496187	0.808183	9	Sap	9	5425_425_9	5425	425	191.397	9.83623	88.0057	32.7866	6433.37	244.6	-20.1445	264.745	172.505	34.6086	179.721	14.9121	716.727	80.8376	44.9591	18.2657	222.661	142.365	222.528	155.586	65.1235	0.302464	7.97514	48.9734	2.0569	2.85535	0.114766	2.86009	1.252	2.68754	-0.212559	-1.29242	5425_425	9.9	180	15	691	78
5425_475	62.0708	0.131051	273	1.08804	2.21155	10	Sap	10	5425_475_10	5425	475	305.997	9.5261	87.5111	32.6756	6457.86	239.806	-23.9304	263.736	175.042	25.5102	176.874	11.2185	767.208	89.9356	48.7753	19.806	244.921	152.244	244.881	163.642	66.2006	0.400457	8.65836	48.9774	2.43616	2.88491	0.14627	2.88635	1.42026	2.34724	-0.0377897	-0.668196	5425_475	9.8	179	14	754	89
5425_475	62.3777	0.118352	148	1.38809	1.82212	11	Sap	11	5425_475_11	5425	475	305.997	9.5261	87.5111	32.6756	6457.86	239.806	-23.9304	263.736	175.042	25.5102	176.874	11.2185	767.208	89.9356	48.7753	19.806	244.921	152.244	244.881	163.642	66.2006	0.400457	8.65836	48.9774	2.17026	2.88491	0.14627	2.87312	1.42026	2.34724	-0.0377897	-0.668196	5425_475	9.8	179	14	754	89
5425_475	57.118	-0.1742	42	-3.47326	-1.59296	12	Sap	12	5425_475_12	5425	475	305.997	9.5261	87.5111	32.6756	6457.86	239.806	-23.9304	263.736	175.042	25.5102	176.874	11.2185	767.208	89.9356	48.7753	19.806	244.921	152.244	244.881	163.642	66.2006	0.400457	8.65836	48.9774	1.62325	2.88491	0.14627	2.90774	1.42026	2.34724	-0.0377897	-0.668196	5425_475	9.8	179	14	754	89
5425_475	57.3808	-0.155984	43	-3.2147	-1.52628	4	Sap	4	5425_475_4	5425	475	305.997	9.5261	87.5111	32.6756	6457.86	239.806	-23.9304	263.736	175.042	25.5102	176.874	11.2185	767.208	89.9356	48.7753	19.806	244.921	152.244	244.881	163.642	66.2006	0.400457	8.65836	48.9774	1.63347	2.88491	0.14627	2.87491	1.42026	2.34724	-0.0377897	-0.668196	5425_475	9.8	179	14	754	89
5425_475	61.6451	-0.0150596	87	0.710085	0.806919	5	Sap	5	5425_475_5	5425	475	305.997	9.5261	87.5111	32.6756	6457.86	239.806	-23.9304	263.736	175.042	25.5102	176.874	11.2185	767.208	89.9356	48.7753	19.806	244.921	152.244	244.881	163.642	66.2006	0.400457	8.65836	48.9774	1.93952	2.88491	0.14627	2.87018	1.42026	2.34724	-0.0377897	-0.668196	5425_475	9.8	179	14	754	89
5425_475	63.1182	0.0809087	73	2.05683	1.76729	6	Sap	6	5425_475_6	5425	475	305.997	9.5261	87.5111	32.6756	6457.86	239.806	-23.9304	263.736	175.042	25.5102	176.874	11.2185	767.208	89.9356	48.7753	19.806	244.921	152.244	244.881	163.642	66.2006	0.400457	8.65836	48.9774	1.86332	2.88491	0.14627	2.88348	1.42026	2.34724	-0.0377897	-0.668196	5425_475	9.8	179	14	754	89
5425_475	62.5123	0.174496	149	1.53927	2.0499	7	Sap	7	5425_475_7	5425	475	305.997	9.5261	87.5111	32.6756	6457.86	239.806	-23.9304	263.736	175.042	25.5102	176.874	11.2185	767.208	89.9356	48.7753	19.806	244.921	152.244	244.881	163.642	66.2006	0.400457	8.65836	48.9774	2.17319	2.88491	0.14627	2.89812	1.42026	2.34724	-0.0377897	-0.668196	5425_475	9.8	179	14	754	89
5425_475	62.127	0.0467252	88	1.20618	1.22327	8	Sap	8	5425_475_8	5425	475	305.997	9.5261	87.5111	32.6756	6457.86	239.806	-23.9304	263.736	175.042	25.5102	176.874	11.2185	767.208	89.9356	48.7753	19.806	244.921	152.244	244.881	163.642	66.2006	0.400457	8.65836	48.9774	1.94448	2.88491	0.14627	2.89108	1.42026	2.34724	-0.0377897	-0.668196	5425_475	9.8	179	14	754	89
5425_475	62.0811	0.134018	196	1.17312	1.82163	9	Sap	9	5425_475_9	5425	475	305.997	9.5261	87.5111	32.6756	6457.86	239.806	-23.9304	263.736	175.042	25.5102	176.874	11.2185	767.208	89.9356	48.7753	19.806	244.921	152.244	244.881	163.642	66.2006	0.400457	8.65836	48.9774	2.29226	2.88491	0.14627	2.88678	1.42026	2.34724	-0.0377897	-0.668196	5425_475	9.8	179	14	754	89
5425_525	58.4836	-0.056835	27	-2.09707	-0.721073	1	Sap	1	5425_525_1	5425	525	367.26	9.13141	87.1725	32.8628	6446	233.037	-28.3398	261.377	172.114	19.0718	172.114	7.07778	711.311	89.91	42.1506	25.7893	244.113	130.723	244.113	139.327	66.6574	0.287143	9.34164	48.9774	1.43136	2.85206	0.109627	2.84394	1.48825	1.87095	1.01647	-1.09631	5425_525	9.5	176	11	687	88
5425_525	60.4832	-0.00953056	311	-0.344146	-0.000708658	10	Sap	10	5425_525_10	5425	525	367.26	9.13141	87.1725	32.8628	6446	233.037	-28.3398	261.377	172.114	19.0718	172.114	7.07778	711.311	89.91	42.1506	25.7893	244.113	130.723	244.113	139.327	66.6574	0.287143	9.34164	48.9774	2.49276	2.85206	0.109627	2.85052	1.48825	1.87095	1.01647	-1.09631	5425_525	9.5	176	11	687	88
5425_525	61.4692	0.0802061	185	0.545806	1.12688	11	Sap	11	5425_525_11	5425	525	367.26	9.13141	87.1725	32.8628	6446	233.037	-28.3398	261.377	172.114	19.0718	172.114	7.07778	711.311	89.91	42.1506	25.7893	244.113	130.723	244.113	139.327	66.6574	0.287143	9.34164	48.9774	2.26717	2.85206	0.109627	2.85049	1.48825	1.87095	1.01647	-1.09631	5425_525	9.5	176	11	687	88
5425_525	62.7703	0.122787	105	1.70331	1.85208	12	Sap	12	5425_525_12	5425	525	367.26	9.13141	87.1725	32.8628	6446	233.037	-28.3398	261.377	172.114	19.0718	172.114	7.07778	711.311	89.91	42.1506	25.7893	244.113	130.723	244.113	139.327	66.6574	0.287143	9.34164	48.9774	2.02119	2.85206	0.109627	2.84995	1.48825	1.87095	1.01647	-1.09631	5425_525	9.5	176	11	687	88
5425_525	62.8379	0.0405257	31	1.81248	1.0477	2	Sap	2	5425_525_2	5425	525	367.26	9.13141	87.1725	32.8628	6446	233.037	-28.3398	261.377	172.114	19.0718	172.114	7.07778	711.311	89.91	42.1506	25.7893	244.113	130.723	244.113	139.327	66.6574	0.287143	9.34164	48.9774	1.49136	2.85206	0.109627	2.85104	1.48825	1.87095	1.01647	-1.09631	5425_525	9.5	176	11	687	88
5425_525	59.667	-0.037308	32	-1.11187	-0.331879	3	Sap	3	5425_525_3	5425	525	367.26	9.13141	87.1725	32.8628	6446	233.037	-28.3398	261.377	172.114	19.0718	172.114	7.07778	711.311	89.91	42.1506	25.7893	244.113	130.723	244.113	139.327	66.6574	0.287143	9.34164	48.9774	1.50515	2.85206	0.109627	2.84977	1.48825	1.87095	1.01647	-1.09631	5425_525	9.5	176	11	687	88
5425_525	59.5464	-0.0894395	57	-1.23738	-0.524183	4	Sap	4	5425_525_4	5425	525	367.26	9.13141	87.1725	32.8628	6446	233.037	-28.3398	261.377	172.114	19.0718	172.114	7.07778	711.311	89.91	42.1506	25.7893	244.113	130.723	244.113	139.327	66.6574	0.287143	9.34164	48.9774	1.75587	2.85206	0.109627	2.8484	1.48825	1.87095	1.01647	-1.09631	5425_525	9.5	176	11	687	88
5425_525	60.3087	-0.043289	91	-0.52179	-0.108199	5	Sap	5	5425_525_5	5425	525	367.26	9.13141	87.1725	32.8628	6446	233.037	-28.3398	261.377	172.114	19.0718	172.114	7.07778	711.311	89.91	42.1506	25.7893	244.113	130.723	244.113	139.327	66.6574	0.287143	9.34164	48.9774	1.95904	2.85206	0.109627	2.85041	1.48825	1.87095	1.01647	-1.09631	5425_525	9.5	176	11	687	88
5425_525	62.594	0.113808	133	1.65646	1.91693	6	Sap	6	5425_525_6	5425	525	367.26	9.13141	87.1725	32.8628	6446	233.037	-28.3398	261.377	172.114	19.0718	172.114	7.07778	711.311	89.91	42.1506	25.7893	244.113	130.723	244.113	139.327	66.6574	0.287143	9.34164	48.9774	2.12385	2.85206	0.109627	2.85198	1.48825	1.87095	1.01647	-1.09631	5425_525	9.5	176	11	687	88
5425_525	61.4268	0.0483765	163	0.488788	0.991946	7	Sap	7	5425_525_7	5425	525	367.26	9.13141	87.1725	32.8628	6446	233.037	-28.3398	261.377	172.114	19.0718	172.114	7.07778	711.311	89.91	42.1506	25.7893	244.113	130.723	244.113	139.327	66.6574	0.287143	9.34164	48.9774	2.21219	2.85206	0.109627	2.85585	1.48825	1.87095	1.01647	-1.09631	5425_525	9.5	176	11	687	88
5425_525	62.195	0.137163	174	1.19377	1.8245	8	Sap	8	5425_525_8	5425	525	367.26	9.13141	87.1725	32.8628	6446	233.037	-28.3398	261.377	172.114	19.0718	172.114	7.07778	711.311	89.91	42.1506	25.7893	244.113	130.723	244.113	139.327	66.6574	0.287143	9.34164	48.9774	2.24055	2.85206	0.109627	2.85526	1.48825	1.87095	1.01647	-1.09631	5425_525	9.5	176	11	687	88
5425_525	61.8713	0.110253	261	0.959035	1.83029	9	Sap	9	5425_525_9	5425	525	367.26	9.13141	87.1725	32.8628	6446	233.037	-28.3398	261.377	172.114	19.0718	172.114	7.07778	711.311	89.91	42.1506	25.7893	244.113	130.723	244.113	139.327	66.6574	0.287143	9.34164	48.9774	2.41664	2.85206	0.109627	2.8557	1.48825	1.87095	1.01647	-1.09631	5425_525	9.5	176	11	687	88
5425_575	58.4918	-0.123365	51	-2.201	-1.05174	1	Sap	1	5425_575_1	5425	575	470.234	8.26602	84.9473	31.9346	6527.72	225.082	-36.2224	261.304	164.341	9.52817	164.341	-2.66825	731.288	90.8305	43.8354	25.3146	252.428	138.001	252.428	147.215	67.2198	0.0936998	10.0249	48.9734	1.70757	2.86409	0.0388981	2.85977	1.78332	0.97852	0.902579	-0.855029	5425_575	8.1	163	-5	733	90
5425_575	60.8059	0.0606692	442	-0.0882762	0.712934	10	Sap	10	5425_575_10	5425	575	470.234	8.26602	84.9473	31.9346	6527.72	225.082	-36.2224	261.304	164.341	9.52817	164.341	-2.66825	731.288	90.8305	43.8354	25.3146	252.428	138.001	252.428	147.215	67.2198	0.0936998	10.0249	48.9734	2.64542	2.86409	0.0388981	2.86441	1.78332	0.97852	0.902579	-0.855029	5425_575	8.1	163	-5	733	90
5425_575	62.1689	0.179606	276	1.15384	2.35546	11	Sap	11	5425_575_11	5425	575	470.234	8.26602	84.9473	31.9346	6527.72	225.082	-36.2224	261.304	164.341	9.52817	164.341	-2.66825	731.288	90.8305	43.8354	25.3146	252.428	138.001	252.428	147.215	67.2198	0.0936998	10.0249	48.9734	2.44091	2.86409	0.0388981	2.86421	1.78332	0.97852	0.902579	-0.855029	5425_575	8.1	163	-5	733	90
5425_575	63.076	0.137111	75	1.98489	1.72787	12	Sap	12	5425_575_12	5425	575	470.234	8.26602	84.9473	31.9346	6527.72	225.082	-36.2224	261.304	164.341	9.52817	164.341	-2.66825	731.288	90.8305	43.8354	25.3146	252.428	138.001	252.428	147.215	67.2198	0.0936998	10.0249	48.9734	1.87506	2.86409	0.0388981	2.86793	1.78332	0.97852	0.902579	-0.855029	5425_575	8.1	163	-5	733	90
5425_575	61.7514	0.104492	26	0.795913	0.513056	2	Sap	2	5425_575_2	5425	575	470.234	8.26602	84.9473	31.9346	6527.72	225.082	-36.2224	261.304	164.341	9.52817	164.341	-2.66825	731.288	90.8305	43.8354	25.3146	252.428	138.001	252.428	147.215	67.2198	0.0936998	10.0249	48.9734	1.41497	2.86409	0.0388981	2.86029	1.78332	0.97852	0.902579	-0.855029	5425_575	8.1	163	-5	733	90
5425_575	59.8263	0.0258929	38	-0.948956	-0.271825	3	Sap	3	5425_575_3	5425	575	470.234	8.26602	84.9473	31.9346	6527.72	225.082	-36.2224	261.304	164.341	9.52817	164.341	-2.66825	731.288	90.8305	43.8354	25.3146	252.428	138.001	252.428	147.215	67.2198	0.0936998	10.0249	48.9734	1.57978	2.86409	0.0388981	2.86047	1.78332	0.97852	0.902579	-0.855029	5425_575	8.1	163	-5	733	90
5425_575	58.0712	-0.179388	62	-2.60441	-1.39334	4	Sap	4	5425_575_4	5425	575	470.234	8.26602	84.9473	31.9346	6527.72	225.082	-36.2224	261.304	164.341	9.52817	164.341	-2.66825	731.288	90.8305	43.8354	25.3146	252.428	138.001	252.428	147.215	67.2198	0.0936998	10.0249	48.9734	1.79239	2.86409	0.0388981	2.86236	1.78332	0.97852	0.902579	-0.855029	5425_575	8.1	163	-5	733	90
5425_575	61.1576	0.0309741	148	0.258968	0.658269	5	Sap	5	5425_575_5	5425	575	470.234	8.26602	84.9473	31.9346	6527.72	225.082	-36.2224	261.304	164.341	9.52817	164.341	-2.66825	731.288	90.8305	43.8354	25.3146	252.428	138.001	252.428	147.215	67.2198	0.0936998	10.0249	48.9734	2.17026	2.86409	0.0388981	2.86531	1.78332	0.97852	0.902579	-0.855029	5425_575	8.1	163	-5	733	90
5425_575	62.6955	0.175359	179	1.62337	2.40423	6	Sap	6	5425_575_6	5425	575	470.234	8.26602	84.9473	31.9346	6527.72	225.082	-36.2224	261.304	164.341	9.52817	164.341	-2.66825	731.288	90.8305	43.8354	25.3146	252.428	138.001	252.428	147.215	67.2198	0.0936998	10.0249	48.9734	2.25285	2.86409	0.0388981	2.86671	1.78332	0.97852	0.902579	-0.855029	5425_575	8.1	163	-5	733	90
5425_575	60.9653	0.0505924	255	0.162529	0.715113	7	Sap	7	5425_575_7	5425	575	470.234	8.26602	84.9473	31.9346	6527.72	225.082	-36.2224	261.304	164.341	9.52817	164.341	-2.66825	731.288	90.8305	43.8354	25.3146	252.428	138.001	252.428	147.215	67.2198	0.0936998	10.0249	48.9734	2.40654	2.86409	0.0388981	2.86513	1.78332	0.97852	0.902579	-0.855029	5425_575	8.1	163	-5	733	90
5425_575	61.8338	0.104454	295	0.840798	1.98034	8	Sap	8	5425_575_8	5425	575	470.234	8.26602	84.9473	31.9346	6527.72	225.082	-36.2224	261.304	164.341	9.52817	164.341	-2.66825	731.288	90.8305	43.8354	25.3146	252.428	138.001	252.428	147.215	67.2198	0.0936998	10.0249	48.9734	2.46982	2.86409	0.0388981	2.86334	1.78332	0.97852	0.902579	-0.855029	5425_575	8.1	163	-5	733	90
5425_575	61.2044	0.13396	366	0.303886	1.20613	9	Sap	9	5425_575_9	5425	575	470.234	8.26602	84.9473	31.9346	6527.72	225.082	-36.2224	261.304	164.341	9.52817	164.341	-2.66825	731.288	90.8305	43.8354	25.3146	252.428	138.001	252.428	147.215	67.2198	0.0936998	10.0249	48.9734	2.56348	2.86409	0.0388981	2.86411	1.78332	0.97852	0.902579	-0.855029	5425_575	8.1	163	-5	733	90
5425_625	62.2862	0.129197	192	1.35398	1.99789	10	Sap	10	5425_625_10	5425	625	505.335	7.9063	84.3847	31.353	6635.36	223.095	-41.3243	264.419	162.35	4.79345	162.35	-8.17277	754.894	94.0535	45.4274	26.0399	264.297	142.358	264.297	150.567	67.4547	0.239107	10.7078	48.9653	2.2833	2.87789	0.0931088	2.88059	2.0587	0.656	0.995813	-0.572282	5425_625	7.9	163	-9	758	94
5425_625	61.9132	0.0322529	82	0.952904	1.0135	11	Sap	11	5425_625_11	5425	625	505.335	7.9063	84.3847	31.353	6635.36	223.095	-41.3243	264.419	162.35	4.79345	162.35	-8.17277	754.894	94.0535	45.4274	26.0399	264.297	142.358	264.297	150.567	67.4547	0.239107	10.7078	48.9653	1.91381	2.87789	0.0931088	2.87561	2.0587	0.656	0.995813	-0.572282	5425_625	7.9	163	-9	758	94
5425_625	64.2132	0.114421	27	3.16638	1.45366	5	Sap	5	5425_625_5	5425	625	505.335	7.9063	84.3847	31.353	6635.36	223.095	-41.3243	264.419	162.35	4.79345	162.35	-8.17277	754.894	94.0535	45.4274	26.0399	264.297	142.358	264.297	150.567	67.4547	0.239107	10.7078	48.9653	1.43136	2.87789	0.0931088	2.87416	2.0587	0.656	0.995813	-0.572282	5425_625	7.9	163	-9	758	94
5425_625	64.2699	0.135056	41	3.32739	1.84848	6	Sap	6	5425_625_6	5425	625	505.335	7.9063	84.3847	31.353	6635.36	223.095	-41.3243	264.419	162.35	4.79345	162.35	-8.17277	754.894	94.0535	45.4274	26.0399	264.297	142.358	264.297	150.567	67.4547	0.239107	10.7078	48.9653	1.61278	2.87789	0.0931088	2.87493	2.0587	0.656	0.995813	-0.572282	5425_625	7.9	163	-9	758	94
5425_625	63.202	0.0538003	40	2.23257	1.3124	7	Sap	7	5425_625_7	5425	625	505.335	7.9063	84.3847	31.353	6635.36	223.095	-41.3243	264.419	162.35	4.79345	162.35	-8.17277	754.894	94.0535	45.4274	26.0399	264.297	142.358	264.297	150.567	67.4547	0.239107	10.7078	48.9653	1.60206	2.87789	0.0931088	2.87744	2.0587	0.656	0.995813	-0.572282	5425_625	7.9	163	-9	758	94
5425_625	63.0309	0.0736638	46	2.01147	1.34863	8	Sap	8	5425_625_8	5425	625	505.335	7.9063	84.3847	31.353	6635.36	223.095	-41.3243	264.419	162.35	4.79345	162.35	-8.17277	754.894	94.0535	45.4274	26.0399	264.297	142.358	264.297	150.567	67.4547	0.239107	10.7078	48.9653	1.66276	2.87789	0.0931088	2.87929	2.0587	0.656	0.995813	-0.572282	5425_625	7.9	163	-9	758	94
5425_625	62.457	0.178683	162	1.45503	1.99017	9	Sap	9	5425_625_9	5425	625	505.335	7.9063	84.3847	31.353	6635.36	223.095	-41.3243	264.419	162.35	4.79345	162.35	-8.17277	754.894	94.0535	45.4274	26.0399	264.297	142.358	264.297	150.567	67.4547	0.239107	10.7078	48.9653	2.20952	2.87789	0.0931088	2.87649	2.0587	0.656	0.995813	-0.572282	5425_625	7.9	163	-9	758	94
5425_675	61.4859	0.0906943	182	0.61604	1.11527	10	Sap	10	5425_675_10	5425	675	458.684	7.99482	86.602	30.9824	6793.38	228.304	-45.2977	273.601	165.237	6.41806	165.237	-9.39214	751.676	94.3671	43.4691	27.4356	268.757	139.226	268.757	145.865	67.7055	0.125102	11.3904	48.9531	2.26007	2.87603	0.0511918	2.8806	2.3992	0.899989	1.26186	-0.605029	5425_675	7.9	164	-10	754	94
5425_675	63.9996	0.12795	62	2.86258	2.02859	8	Sap	8	5425_675_8	5425	675	458.684	7.99482	86.602	30.9824	6793.38	228.304	-45.2977	273.601	165.237	6.41806	165.237	-9.39214	751.676	94.3671	43.4691	27.4356	268.757	139.226	268.757	145.865	67.7055	0.125102	11.3904	48.9531	1.79239	2.87603	0.0511918	2.8704	2.3992	0.899989	1.26186	-0.605029	5425_675	7.9	164	-10	754	94
5425_675	61.1373	-0.0132292	35	0.25478	0.30692	9	Sap	9	5425_675_9	5425	675	458.684	7.99482	86.602	30.9824	6793.38	228.304	-45.2977	273.601	165.237	6.41806	165.237	-9.39214	751.676	94.3671	43.4691	27.4356	268.757	139.226	268.757	145.865	67.7055	0.125102	11.3904	48.9531	1.54407	2.87603	0.0511918	2.86826	2.3992	0.899989	1.26186	-0.605029	5425_675	7.9	164	-10	754	94
5425_725	61.0292	0.0677269	450	0.156808	1.07579	10	Sap	10	5425_725_10	5425	725	413.288	8.02183	85.4148	30.0751	7025.2	231.562	-48.385	279.947	167.973	30.7863	167.973	-12.6858	707.751	87.5298	40.0718	28.1384	255.211	129.156	255.211	139.188	68.0838	0.14844	12.0725	48.937	2.65321	2.84988	0.0601083	2.85401	2.49081	1.01747	1.39451	-1.05623	5425_725	8.1	170	-12	705	87
5425_725	61.7585	0.116305	170	0.830657	1.36448	11	Sap	11	5425_725_11	5425	725	413.288	8.02183	85.4148	30.0751	7025.2	231.562	-48.385	279.947	167.973	30.7863	167.973	-12.6858	707.751	87.5298	40.0718	28.1384	255.211	129.156	255.211	139.188	68.0838	0.14844	12.0725	48.937	2.23045	2.84988	0.0601083	2.84563	2.49081	1.01747	1.39451	-1.05623	5425_725	8.1	170	-12	705	87
5425_725	61.3065	0.093023	60	0.383735	0.423791	12	Sap	12	5425_725_12	5425	725	413.288	8.02183	85.4148	30.0751	7025.2	231.562	-48.385	279.947	167.973	30.7863	167.973	-12.6858	707.751	87.5298	40.0718	28.1384	255.211	129.156	255.211	139.188	68.0838	0.14844	12.0725	48.937	1.77815	2.84988	0.0601083	2.84797	2.49081	1.01747	1.39451	-1.05623	5425_725	8.1	170	-12	705	87
5425_725	60.4872	0.0555049	37	-0.297818	0.0155207	4	Sap	4	5425_725_4	5425	725	413.288	8.02183	85.4148	30.0751	7025.2	231.562	-48.385	279.947	167.973	30.7863	167.973	-12.6858	707.751	87.5298	40.0718	28.1384	255.211	129.156	255.211	139.188	68.0838	0.14844	12.0725	48.937	1.5682	2.84988	0.0601083	2.84734	2.49081	1.01747	1.39451	-1.05623	5425_725	8.1	170	-12	705	87
5425_725	61.4368	-0.0268012	95	0.536764	0.751134	5	Sap	5	5425_725_5	5425	725	413.288	8.02183	85.4148	30.0751	7025.2	231.562	-48.385	279.947	167.973	30.7863	167.973	-12.6858	707.751	87.5298	40.0718	28.1384	255.211	129.156	255.211	139.188	68.0838	0.14844	12.0725	48.937	1.97772	2.84988	0.0601083	2.84297	2.49081	1.01747	1.39451	-1.05623	5425_725	8.1	170	-12	705	87
5425_725	62.2686	0.172985	132	1.31744	1.6923	6	Sap	6	5425_725_6	5425	725	413.288	8.02183	85.4148	30.0751	7025.2	231.562	-48.385	279.947	167.973	30.7863	167.973	-12.6858	707.751	87.5298	40.0718	28.1384	255.211	129.156	255.211	139.188	68.0838	0.14844	12.0725	48.937	2.12057	2.84988	0.0601083	2.84097	2.49081	1.01747	1.39451	-1.05623	5425_725	8.1	170	-12	705	87
5425_725	62.6833	0.213815	200	1.64606	2.38663	7	Sap	7	5425_725_7	5425	725	413.288	8.02183	85.4148	30.0751	7025.2	231.562	-48.385	279.947	167.973	30.7863	167.973	-12.6858	707.751	87.5298	40.0718	28.1384	255.211	129.156	255.211	139.188	68.0838	0.14844	12.0725	48.937	2.30103	2.84988	0.0601083	2.84685	2.49081	1.01747	1.39451	-1.05623	5425_725	8.1	170	-12	705	87
5425_725	62.2955	0.210572	240	1.32848	2.31313	8	Sap	8	5425_725_8	5425	725	413.288	8.02183	85.4148	30.0751	7025.2	231.562	-48.385	279.947	167.973	30.7863	167.973	-12.6858	707.751	87.5298	40.0718	28.1384	255.211	129.156	255.211	139.188	68.0838	0.14844	12.0725	48.937	2.38021	2.84988	0.0601083	2.84826	2.49081	1.01747	1.39451	-1.05623	5425_725	8.1	170	-12	705	87
5425_725	60.354	-0.011135	423	-0.429582	-0.120136	9	Sap	9	5425_725_9	5425	725	413.288	8.02183	85.4148	30.0751	7025.2	231.562	-48.385	279.947	167.973	30.7863	167.973	-12.6858	707.751	87.5298	40.0718	28.1384	255.211	129.156	255.211	139.188	68.0838	0.14844	12.0725	48.937	2.62634	2.84988	0.0601083	2.84932	2.49081	1.01747	1.39451	-1.05623	5425_725	8.1	170	-12	705	87
5425_775	60.6259	0.00873518	241	-0.229065	0.201811	10	Sap	10	5425_775_10	5425	775	459.824	7.64155	87.7666	30.4931	7059.29	227.123	-56.3131	283.436	164.182	30.5547	164.182	-17.6199	795.051	96.7527	45.9907	25.565	276.383	147.576	276.383	170.054	68.5366	0.288518	12.7539	48.9168	2.38202	2.90039	0.110091	2.89985	2.69721	0.673126	0.900494	-0.244921	5425_775	7.7	165	-17	807	98
5425_775	63.4636	0.129909	100	2.38354	2.22776	11	Sap	11	5425_775_11	5425	775	459.824	7.64155	87.7666	30.4931	7059.29	227.123	-56.3131	283.436	164.182	30.5547	164.182	-17.6199	795.051	96.7527	45.9907	25.565	276.383	147.576	276.383	170.054	68.5366	0.288518	12.7539	48.9168	2	2.90039	0.110091	2.89736	2.69721	0.673126	0.900494	-0.244921	5425_775	7.7	165	-17	807	98
5425_775	63.4264	0.142233	44	2.29672	1.42075	5	Sap	5	5425_775_5	5425	775	459.824	7.64155	87.7666	30.4931	7059.29	227.123	-56.3131	283.436	164.182	30.5547	164.182	-17.6199	795.051	96.7527	45.9907	25.565	276.383	147.576	276.383	170.054	68.5366	0.288518	12.7539	48.9168	1.64345	2.90039	0.110091	2.88845	2.69721	0.673126	0.900494	-0.244921	5425_775	7.7	165	-17	807	98
5425_775	62.3119	0.0573685	53	1.36532	1.04484	6	Sap	6	5425_775_6	5425	775	459.824	7.64155	87.7666	30.4931	7059.29	227.123	-56.3131	283.436	164.182	30.5547	164.182	-17.6199	795.051	96.7527	45.9907	25.565	276.383	147.576	276.383	170.054	68.5366	0.288518	12.7539	48.9168	1.72428	2.90039	0.110091	2.89008	2.69721	0.673126	0.900494	-0.244921	5425_775	7.7	165	-17	807	98
5425_775	61.6775	0.11561	113	0.757898	1.05458	7	Sap	7	5425_775_7	5425	775	459.824	7.64155	87.7666	30.4931	7059.29	227.123	-56.3131	283.436	164.182	30.5547	164.182	-17.6199	795.051	96.7527	45.9907	25.565	276.383	147.576	276.383	170.054	68.5366	0.288518	12.7539	48.9168	2.05308	2.90039	0.110091	2.89597	2.69721	0.673126	0.900494	-0.244921	5425_775	7.7	165	-17	807	98
5425_775	61.8363	0.092678	141	0.928733	1.31389	8	Sap	8	5425_775_8	5425	775	459.824	7.64155	87.7666	30.4931	7059.29	227.123	-56.3131	283.436	164.182	30.5547	164.182	-17.6199	795.051	96.7527	45.9907	25.565	276.383	147.576	276.383	170.054	68.5366	0.288518	12.7539	48.9168	2.14922	2.90039	0.110091	2.8982	2.69721	0.673126	0.900494	-0.244921	5425_775	7.7	165	-17	807	98
5425_775	61.7416	0.0739562	224	0.829869	1.51375	9	Sap	9	5425_775_9	5425	775	459.824	7.64155	87.7666	30.4931	7059.29	227.123	-56.3131	283.436	164.182	30.5547	164.182	-17.6199	795.051	96.7527	45.9907	25.565	276.383	147.576	276.383	170.054	68.5366	0.288518	12.7539	48.9168	2.35025	2.90039	0.110091	2.90511	2.69721	0.673126	0.900494	-0.244921	5425_775	7.7	165	-17	807	98
5425_825	59.9472	-0.0707548	122	-0.846281	-0.397445	10	Sap	10	5425_825_10	5425	825	853.556	5.52184	86.6237	30.8353	6846.84	201.011	-75.3673	276.378	140.853	7.82387	140.853	-35.1353	1046.46	118.15	64.4278	19.9977	328.975	207.585	328.975	260.083	68.9175	0.464194	13.4345	48.8926	2.08636	3.01972	0.165599	3.01656	2.93866	-1.56022	-0.461137	2.10015	5425_825	6.2	148	-31	1017	117
5425_825	62.2902	0.0931468	47	1.36448	1.01997	6	Sap	6	5425_825_6	5425	825	853.556	5.52184	86.6237	30.8353	6846.84	201.011	-75.3673	276.378	140.853	7.82387	140.853	-35.1353	1046.46	118.15	64.4278	19.9977	328.975	207.585	328.975	260.083	68.9175	0.464194	13.4345	48.8926	1.6721	3.01972	0.165599	3.01335	2.93866	-1.56022	-0.461137	2.10015	5425_825	6.2	148	-31	1017	117
5425_825	62.528	0.0747356	53	1.58738	1.15603	7	Sap	7	5425_825_7	5425	825	853.556	5.52184	86.6237	30.8353	6846.84	201.011	-75.3673	276.378	140.853	7.82387	140.853	-35.1353	1046.46	118.15	64.4278	19.9977	328.975	207.585	328.975	260.083	68.9175	0.464194	13.4345	48.8926	1.72428	3.01972	0.165599	3.03392	2.93866	-1.56022	-0.461137	2.10015	5425_825	6.2	148	-31	1017	117
5425_825	60.109	-0.0915703	148	-0.642238	-0.295237	8	Sap	8	5425_825_8	5425	825	853.556	5.52184	86.6237	30.8353	6846.84	201.011	-75.3673	276.378	140.853	7.82387	140.853	-35.1353	1046.46	118.15	64.4278	19.9977	328.975	207.585	328.975	260.083	68.9175	0.464194	13.4345	48.8926	2.17026	3.01972	0.165599	3.02093	2.93866	-1.56022	-0.461137	2.10015	5425_825	6.2	148	-31	1017	117
5425_825	60.6566	0.00515928	142	-0.196785	0.242622	9	Sap	9	5425_825_9	5425	825	853.556	5.52184	86.6237	30.8353	6846.84	201.011	-75.3673	276.378	140.853	7.82387	140.853	-35.1353	1046.46	118.15	64.4278	19.9977	328.975	207.585	328.975	260.083	68.9175	0.464194	13.4345	48.8926	2.15229	3.01972	0.165599	3.01743	2.93866	-1.56022	-0.461137	2.10015	5425_825	6.2	148	-31	1017	117
5425_925	59.9628	-0.0853495	154	-0.791038	-0.48896	10	Sap	10	5425_925_10	5425	925	589.68	7.08157	92.0169	31.9998	6976.7	224.433	-60.3039	284.737	159.338	-7.77113	159.338	-19.8131	781.413	104.51	41.6312	34.5033	298.95	133.925	298.95	137.195	68.0847	0.202681	14.7925	48.8322	2.18752	2.89288	0.0801506	2.88436	3.09894	0.346072	2.40062	-0.166996	5425_925	7.7	166	-15	762	103
5425_925	57.2665	-0.115418	38	-3.33776	-1.48347	11	Sap	11	5425_925_11	5425	925	589.68	7.08157	92.0169	31.9998	6976.7	224.433	-60.3039	284.737	159.338	-7.77113	159.338	-19.8131	781.413	104.51	41.6312	34.5033	298.95	133.925	298.95	137.195	68.0847	0.202681	14.7925	48.8322	1.57978	2.89288	0.0801506	2.90031	3.09894	0.346072	2.40062	-0.166996	5425_925	7.7	166	-15	762	103
5425_925	59.4596	-0.0660035	79	-1.29549	-0.654502	6	Sap	6	5425_925_6	5425	925	589.68	7.08157	92.0169	31.9998	6976.7	224.433	-60.3039	284.737	159.338	-7.77113	159.338	-19.8131	781.413	104.51	41.6312	34.5033	298.95	133.925	298.95	137.195	68.0847	0.202681	14.7925	48.8322	1.89763	2.89288	0.0801506	2.90573	3.09894	0.346072	2.40062	-0.166996	5425_925	7.7	166	-15	762	103
5425_925	60.7759	0.0474064	73	-0.0610346	0.24101	7	Sap	7	5425_925_7	5425	925	589.68	7.08157	92.0169	31.9998	6976.7	224.433	-60.3039	284.737	159.338	-7.77113	159.338	-19.8131	781.413	104.51	41.6312	34.5033	298.95	133.925	298.95	137.195	68.0847	0.202681	14.7925	48.8322	1.86332	2.89288	0.0801506	2.89321	3.09894	0.346072	2.40062	-0.166996	5425_925	7.7	166	-15	762	103
5425_925	60.4256	-0.0813745	111	-0.395514	-0.0227414	8	Sap	8	5425_925_8	5425	925	589.68	7.08157	92.0169	31.9998	6976.7	224.433	-60.3039	284.737	159.338	-7.77113	159.338	-19.8131	781.413	104.51	41.6312	34.5033	298.95	133.925	298.95	137.195	68.0847	0.202681	14.7925	48.8322	2.04532	2.89288	0.0801506	2.90588	3.09894	0.346072	2.40062	-0.166996	5425_925	7.7	166	-15	762	103
5425_925	61.0889	0.0675338	186	0.19074	0.777782	9	Sap	9	5425_925_9	5425	925	589.68	7.08157	92.0169	31.9998	6976.7	224.433	-60.3039	284.737	159.338	-7.77113	159.338	-19.8131	781.413	104.51	41.6312	34.5033	298.95	133.925	298.95	137.195	68.0847	0.202681	14.7925	48.8322	2.26951	2.89288	0.0801506	2.88751	3.09894	0.346072	2.40062	-0.166996	5425_925	7.7	166	-15	762	103
5425_975	59.8395	-0.0890308	377	-0.977134	-0.996876	10	Sap	10	5425_975_10	5425	975	482.463	7.70955	92.2735	31.8446	7023.22	231.796	-54.9564	286.753	166.028	-1.71585	166.028	-14.6692	715.131	95.6203	36.0141	35.0851	273.729	118.69	273.729	120.343	67.4523	0.0611126	15.4696	48.796	2.57634	2.85439	0.0257615	2.85671	3.02701	0.983496	2.55954	-0.923187	5425_975	7.7	166	-15	705	95
5425_975	61.4529	0.0287133	157	0.537596	1.01977	11	Sap	11	5425_975_11	5425	975	482.463	7.70955	92.2735	31.8446	7023.22	231.796	-54.9564	286.753	166.028	-1.71585	166.028	-14.6692	715.131	95.6203	36.0141	35.0851	273.729	118.69	273.729	120.343	67.4523	0.0611126	15.4696	48.796	2.1959	2.85439	0.0257615	2.83952	3.02701	0.983496	2.55954	-0.923187	5425_975	7.7	166	-15	705	95
5425_975	61.5593	0.0120357	69	0.749686	0.72582	12	Sap	12	5425_975_12	5425	975	482.463	7.70955	92.2735	31.8446	7023.22	231.796	-54.9564	286.753	166.028	-1.71585	166.028	-14.6692	715.131	95.6203	36.0141	35.0851	273.729	118.69	273.729	120.343	67.4523	0.0611126	15.4696	48.796	1.83885	2.85439	0.0257615	2.8329	3.02701	0.983496	2.55954	-0.923187	5425_975	7.7	166	-15	705	95
5425_975	55.98	-0.151453	41	-4.8456	-2.07467	4	Sap	4	5425_975_4	5425	975	482.463	7.70955	92.2735	31.8446	7023.22	231.796	-54.9564	286.753	166.028	-1.71585	166.028	-14.6692	715.131	95.6203	36.0141	35.0851	273.729	118.69	273.729	120.343	67.4523	0.0611126	15.4696	48.796	1.61278	2.85439	0.0257615	2.84506	3.02701	0.983496	2.55954	-0.923187	5425_975	7.7	166	-15	705	95
5425_975	60.6026	-0.0191689	107	-0.218759	0.0833196	5	Sap	5	5425_975_5	5425	975	482.463	7.70955	92.2735	31.8446	7023.22	231.796	-54.9564	286.753	166.028	-1.71585	166.028	-14.6692	715.131	95.6203	36.0141	35.0851	273.729	118.69	273.729	120.343	67.4523	0.0611126	15.4696	48.796	2.02938	2.85439	0.0257615	2.85041	3.02701	0.983496	2.55954	-0.923187	5425_975	7.7	166	-15	705	95
5425_975	62.5509	0.180243	193	1.57524	2.3226	6	Sap	6	5425_975_6	5425	975	482.463	7.70955	92.2735	31.8446	7023.22	231.796	-54.9564	286.753	166.028	-1.71585	166.028	-14.6692	715.131	95.6203	36.0141	35.0851	273.729	118.69	273.729	120.343	67.4523	0.0611126	15.4696	48.796	2.28556	2.85439	0.0257615	2.85156	3.02701	0.983496	2.55954	-0.923187	5425_975	7.7	166	-15	705	95
5425_975	60.8043	-0.00869003	221	-0.0457959	0.392407	7	Sap	7	5425_975_7	5425	975	482.463	7.70955	92.2735	31.8446	7023.22	231.796	-54.9564	286.753	166.028	-1.71585	166.028	-14.6692	715.131	95.6203	36.0141	35.0851	273.729	118.69	273.729	120.343	67.4523	0.0611126	15.4696	48.796	2.34439	2.85439	0.0257615	2.85381	3.02701	0.983496	2.55954	-0.923187	5425_975	7.7	166	-15	705	95
5425_975	61.3116	0.133768	255	0.413189	1.07783	8	Sap	8	5425_975_8	5425	975	482.463	7.70955	92.2735	31.8446	7023.22	231.796	-54.9564	286.753	166.028	-1.71585	166.028	-14.6692	715.131	95.6203	36.0141	35.0851	273.729	118.69	273.729	120.343	67.4523	0.0611126	15.4696	48.796	2.40654	2.85439	0.0257615	2.85405	3.02701	0.983496	2.55954	-0.923187	5425_975	7.7	166	-15	705	95
5425_975	61.4254	0.12714	322	0.521786	1.41169	9	Sap	9	5425_975_9	5425	975	482.463	7.70955	92.2735	31.8446	7023.22	231.796	-54.9564	286.753	166.028	-1.71585	166.028	-14.6692	715.131	95.6203	36.0141	35.0851	273.729	118.69	273.729	120.343	67.4523	0.0611126	15.4696	48.796	2.50786	2.85439	0.0257615	2.86217	3.02701	0.983496	2.55954	-0.923187	5425_975	7.7	166	-15	705	95
5475_325	65.8271	0.155258	43	4.54983	2.57684	8	Sap	8	5475_325_8	5475	325	266.225	9.2284	86.6647	33.9531	6070.77	232.389	-19.7745	252.164	163.726	50.3734	170.059	14.4129	752.066	74.2123	49.571	11.5754	209.589	160.578	209.436	187.741	64.4962		6.58781	49.4025	1.63347	2.87626		2.87578	0.608772	1.97249	-1.42742	-1.15387	5475_325	9.1	168	14	786	74
5475_325	61.4185	0.0342326	80	0.483616	0.705429	9	Sap	9	5475_325_9	5475	325	266.225	9.2284	86.6647	33.9531	6070.77	232.389	-19.7745	252.164	163.726	50.3734	170.059	14.4129	752.066	74.2123	49.571	11.5754	209.589	160.578	209.436	187.741	64.4962		6.58781	49.4025	1.90309	2.87626		2.87272	0.608772	1.97249	-1.42742	-1.15387	5475_325	9.1	168	14	786	74
5475_375	64.3958	0.116492	45	3.37033	1.98715	10	Sap	10	5475_375_10	5475	375	312.979	8.65835	86.6516	33.4535	6092.06	226.8	-27.0597	253.859	163.961	45.5167	163.961	7.73986	730.64	77.568	47.6575	14.7017	215.16	150.121	215.16	181.303	63.7096		7.27661	49.4148	1.65321	2.8637		2.86049	0.873932	1.39863	-0.885479	-1.20072	5475_375	8.2	158	4	789	82
5475_375	62.8131	0.0932373	43	1.76414	1.22758	11	Sap	11	5475_375_11	5475	375	312.979	8.65835	86.6516	33.4535	6092.06	226.8	-27.0597	253.859	163.961	45.5167	163.961	7.73986	730.64	77.568	47.6575	14.7017	215.16	150.121	215.16	181.303	63.7096		7.27661	49.4148	1.63347	2.8637		2.86834	0.873932	1.39863	-0.885479	-1.20072	5475_375	8.2	158	4	789	82
5475_375	61.2601	0.00490868	76	0.386874	0.521022	9	Sap	9	5475_375_9	5475	375	312.979	8.65835	86.6516	33.4535	6092.06	226.8	-27.0597	253.859	163.961	45.5167	163.961	7.73986	730.64	77.568	47.6575	14.7017	215.16	150.121	215.16	181.303	63.7096		7.27661	49.4148	1.88081	2.8637		2.86319	0.873932	1.39863	-0.885479	-1.20072	5475_375	8.2	158	4	789	82
5475_425	62.918	0.270623	215	1.86283	2.92542	10	Sap	10	5475_425_10	5475	425	345.951	8.53733	84.3073	32.5958	6227.79	223.597	-30.6761	254.273	163.561	42.1624	163.561	4.43637	726.283	76.0386	48.3333	14.4298	217.463	149.471	217.463	176.61	63.6167	0.181237	7.96581	49.423	2.33244	2.86111	0.0723372	2.85749	1.03132	1.14622	-0.900459	-1.2197	5475_425	8.6	164	5	716	75
5475_425	61.851	0.0561981	79	0.973284	0.939206	11	Sap	11	5475_425_11	5475	425	345.951	8.53733	84.3073	32.5958	6227.79	223.597	-30.6761	254.273	163.561	42.1624	163.561	4.43637	726.283	76.0386	48.3333	14.4298	217.463	149.471	217.463	176.61	63.6167	0.181237	7.96581	49.423	1.89763	2.86111	0.0723372	2.85179	1.03132	1.14622	-0.900459	-1.2197	5475_425	8.6	164	5	716	75
5475_425	60.6243	-0.0236637	28	-0.239664	0.0951533	12	Sap	12	5475_425_12	5475	425	345.951	8.53733	84.3073	32.5958	6227.79	223.597	-30.6761	254.273	163.561	42.1624	163.561	4.43637	726.283	76.0386	48.3333	14.4298	217.463	149.471	217.463	176.61	63.6167	0.181237	7.96581	49.423	1.44716	2.86111	0.0723372	2.86619	1.03132	1.14622	-0.900459	-1.2197	5475_425	8.6	164	5	716	75
5475_425	60.0383	-0.0411102	48	-0.776834	-0.155148	5	Sap	5	5475_425_5	5475	425	345.951	8.53733	84.3073	32.5958	6227.79	223.597	-30.6761	254.273	163.561	42.1624	163.561	4.43637	726.283	76.0386	48.3333	14.4298	217.463	149.471	217.463	176.61	63.6167	0.181237	7.96581	49.423	1.68124	2.86111	0.0723372	2.85996	1.03132	1.14622	-0.900459	-1.2197	5475_425	8.6	164	5	716	75
5475_425	60.1588	0.0377454	48	-0.617364	-0.155138	6	Sap	6	5475_425_6	5475	425	345.951	8.53733	84.3073	32.5958	6227.79	223.597	-30.6761	254.273	163.561	42.1624	163.561	4.43637	726.283	76.0386	48.3333	14.4298	217.463	149.471	217.463	176.61	63.6167	0.181237	7.96581	49.423	1.68124	2.86111	0.0723372	2.85098	1.03132	1.14622	-0.900459	-1.2197	5475_425	8.6	164	5	716	75
5475_425	63.5185	0.120835	34	2.49416	1.28184	7	Sap	7	5475_425_7	5475	425	345.951	8.53733	84.3073	32.5958	6227.79	223.597	-30.6761	254.273	163.561	42.1624	163.561	4.43637	726.283	76.0386	48.3333	14.4298	217.463	149.471	217.463	176.61	63.6167	0.181237	7.96581	49.423	1.53148	2.86111	0.0723372	2.85802	1.03132	1.14622	-0.900459	-1.2197	5475_425	8.6	164	5	716	75
5475_425	63.0387	0.0859523	62	2.02611	1.54037	8	Sap	8	5475_425_8	5475	425	345.951	8.53733	84.3073	32.5958	6227.79	223.597	-30.6761	254.273	163.561	42.1624	163.561	4.43637	726.283	76.0386	48.3333	14.4298	217.463	149.471	217.463	176.61	63.6167	0.181237	7.96581	49.423	1.79239	2.86111	0.0723372	2.86304	1.03132	1.14622	-0.900459	-1.2197	5475_425	8.6	164	5	716	75
5475_425	61.5899	0.0762305	188	0.699626	1.28698	9	Sap	9	5475_425_9	5475	425	345.951	8.53733	84.3073	32.5958	6227.79	223.597	-30.6761	254.273	163.561	42.1624	163.561	4.43637	726.283	76.0386	48.3333	14.4298	217.463	149.471	217.463	176.61	63.6167	0.181237	7.96581	49.423	2.27416	2.86111	0.0723372	2.86703	1.03132	1.14622	-0.900459	-1.2197	5475_425	8.6	164	5	716	75
5475_475	64.8547	0.178975	48	3.66791	2.20655	1	Sap	1	5475_475_1	5475	475	163.477	9.91575	86.3688	32.3615	6470.64	243.518	-18.6331	262.151	181.065	32.1641	181.065	15.1016	676.181	77.6761	43.4246	18.8108	217.256	134.943	217.256	145.922	64.243	0.231482	8.65524	49.4272	1.68124	2.83006	0.0904279	2.82292	1.26799	2.71958	-0.0746605	-1.57057	5475_475	10.3	185	18	660	78
5475_475	62.3857	0.230811	357	1.32653	3.22048	10	Sap	10	5475_475_10	5475	475	163.477	9.91575	86.3688	32.3615	6470.64	243.518	-18.6331	262.151	181.065	32.1641	181.065	15.1016	676.181	77.6761	43.4246	18.8108	217.256	134.943	217.256	145.922	64.243	0.231482	8.65524	49.4272	2.55267	2.83006	0.0904279	2.83284	1.26799	2.71958	-0.0746605	-1.57057	5475_475	10.3	185	18	660	78
5475_475	62.1458	0.124351	249	1.23151	2.17947	11	Sap	11	5475_475_11	5475	475	163.477	9.91575	86.3688	32.3615	6470.64	243.518	-18.6331	262.151	181.065	32.1641	181.065	15.1016	676.181	77.6761	43.4246	18.8108	217.256	134.943	217.256	145.922	64.243	0.231482	8.65524	49.4272	2.3962	2.83006	0.0904279	2.82305	1.26799	2.71958	-0.0746605	-1.57057	5475_475	10.3	185	18	660	78
5475_475	61.1234	-0.0102776	77	0.190734	0.467401	12	Sap	12	5475_475_12	5475	475	163.477	9.91575	86.3688	32.3615	6470.64	243.518	-18.6331	262.151	181.065	32.1641	181.065	15.1016	676.181	77.6761	43.4246	18.8108	217.256	134.943	217.256	145.922	64.243	0.231482	8.65524	49.4272	1.88649	2.83006	0.0904279	2.81798	1.26799	2.71958	-0.0746605	-1.57057	5475_475	10.3	185	18	660	78
5475_475	58.8595	-0.0982436	49	-1.86529	-0.869876	3	Sap	3	5475_475_3	5475	475	163.477	9.91575	86.3688	32.3615	6470.64	243.518	-18.6331	262.151	181.065	32.1641	181.065	15.1016	676.181	77.6761	43.4246	18.8108	217.256	134.943	217.256	145.922	64.243	0.231482	8.65524	49.4272	1.6902	2.83006	0.0904279	2.82435	1.26799	2.71958	-0.0746605	-1.57057	5475_475	10.3	185	18	660	78
5475_475	59.48	-0.0932854	73	-1.30989	-0.578812	4	Sap	4	5475_475_4	5475	475	163.477	9.91575	86.3688	32.3615	6470.64	243.518	-18.6331	262.151	181.065	32.1641	181.065	15.1016	676.181	77.6761	43.4246	18.8108	217.256	134.943	217.256	145.922	64.243	0.231482	8.65524	49.4272	1.86332	2.83006	0.0904279	2.84053	1.26799	2.71958	-0.0746605	-1.57057	5475_475	10.3	185	18	660	78
5475_475	60.8329	-0.0147449	153	0.00878347	0.399054	5	Sap	5	5475_475_5	5475	475	163.477	9.91575	86.3688	32.3615	6470.64	243.518	-18.6331	262.151	181.065	32.1641	181.065	15.1016	676.181	77.6761	43.4246	18.8108	217.256	134.943	217.256	145.922	64.243	0.231482	8.65524	49.4272	2.18469	2.83006	0.0904279	2.83193	1.26799	2.71958	-0.0746605	-1.57057	5475_475	10.3	185	18	660	78
5475_475	61.8284	0.0652654	166	0.954377	1.44342	6	Sap	6	5475_475_6	5475	475	163.477	9.91575	86.3688	32.3615	6470.64	243.518	-18.6331	262.151	181.065	32.1641	181.065	15.1016	676.181	77.6761	43.4246	18.8108	217.256	134.943	217.256	145.922	64.243	0.231482	8.65524	49.4272	2.22011	2.83006	0.0904279	2.82815	1.26799	2.71958	-0.0746605	-1.57057	5475_475	10.3	185	18	660	78
5475_475	62.1479	0.124157	151	1.14989	1.64387	7	Sap	7	5475_475_7	5475	475	163.477	9.91575	86.3688	32.3615	6470.64	243.518	-18.6331	262.151	181.065	32.1641	181.065	15.1016	676.181	77.6761	43.4246	18.8108	217.256	134.943	217.256	145.922	64.243	0.231482	8.65524	49.4272	2.17898	2.83006	0.0904279	2.82808	1.26799	2.71958	-0.0746605	-1.57057	5475_475	10.3	185	18	660	78
5475_475	62.1263	0.191755	227	1.17643	2.00275	8	Sap	8	5475_475_8	5475	475	163.477	9.91575	86.3688	32.3615	6470.64	243.518	-18.6331	262.151	181.065	32.1641	181.065	15.1016	676.181	77.6761	43.4246	18.8108	217.256	134.943	217.256	145.922	64.243	0.231482	8.65524	49.4272	2.35603	2.83006	0.0904279	2.83193	1.26799	2.71958	-0.0746605	-1.57057	5475_475	10.3	185	18	660	78
5475_475	62.5227	0.219817	291	1.6485	2.83031	9	Sap	9	5475_475_9	5475	475	163.477	9.91575	86.3688	32.3615	6470.64	243.518	-18.6331	262.151	181.065	32.1641	181.065	15.1016	676.181	77.6761	43.4246	18.8108	217.256	134.943	217.256	145.922	64.243	0.231482	8.65524	49.4272	2.46389	2.83006	0.0904279	2.83382	1.26799	2.71958	-0.0746605	-1.57057	5475_475	10.3	185	18	660	78
5475_525	61.128	0.0420915	272	0.201312	0.85567	10	Sap	10	5475_525_10	5475	525	336.818	9.31142	87.4338	32.6708	6525.4	236.125	-27.5184	263.643	174.82	23.5661	174.82	7.65965	721.183	84.9849	46.2667	19.8384	232.835	144.607	232.835	155.811	64.7336	0.178668	9.34476	49.4272	2.43457	2.85805	0.0713916	2.85564	1.53486	2.0957	0.00700762	-1.06291	5475_525	9.5	177	9	707	84
5475_525	61.9842	0.100961	187	1.06654	1.66168	11	Sap	11	5475_525_11	5475	525	336.818	9.31142	87.4338	32.6708	6525.4	236.125	-27.5184	263.643	174.82	23.5661	174.82	7.65965	721.183	84.9849	46.2667	19.8384	232.835	144.607	232.835	155.811	64.7336	0.178668	9.34476	49.4272	2.27184	2.85805	0.0713916	2.85672	1.53486	2.0957	0.00700762	-1.06291	5475_525	9.5	177	9	707	84
5475_525	58.7457	-0.0798595	31	-1.92932	-0.682241	4	Sap	4	5475_525_4	5475	525	336.818	9.31142	87.4338	32.6708	6525.4	236.125	-27.5184	263.643	174.82	23.5661	174.82	7.65965	721.183	84.9849	46.2667	19.8384	232.835	144.607	232.835	155.811	64.7336	0.178668	9.34476	49.4272	1.49136	2.85805	0.0713916	2.85193	1.53486	2.0957	0.00700762	-1.06291	5475_525	9.5	177	9	707	84
5475_525	59.1875	0.00370357	35	-1.56157	-0.532824	5	Sap	5	5475_525_5	5475	525	336.818	9.31142	87.4338	32.6708	6525.4	236.125	-27.5184	263.643	174.82	23.5661	174.82	7.65965	721.183	84.9849	46.2667	19.8384	232.835	144.607	232.835	155.811	64.7336	0.178668	9.34476	49.4272	1.54407	2.85805	0.0713916	2.86085	1.53486	2.0957	0.00700762	-1.06291	5475_525	9.5	177	9	707	84
5475_525	61.7668	0.0164087	59	0.847518	0.750598	6	Sap	6	5475_525_6	5475	525	336.818	9.31142	87.4338	32.6708	6525.4	236.125	-27.5184	263.643	174.82	23.5661	174.82	7.65965	721.183	84.9849	46.2667	19.8384	232.835	144.607	232.835	155.811	64.7336	0.178668	9.34476	49.4272	1.77085	2.85805	0.0713916	2.86151	1.53486	2.0957	0.00700762	-1.06291	5475_525	9.5	177	9	707	84
5475_525	62.5438	0.121836	97	1.46598	1.55326	7	Sap	7	5475_525_7	5475	525	336.818	9.31142	87.4338	32.6708	6525.4	236.125	-27.5184	263.643	174.82	23.5661	174.82	7.65965	721.183	84.9849	46.2667	19.8384	232.835	144.607	232.835	155.811	64.7336	0.178668	9.34476	49.4272	1.98677	2.85805	0.0713916	2.86097	1.53486	2.0957	0.00700762	-1.06291	5475_525	9.5	177	9	707	84
5475_525	63.4399	0.131003	100	2.46757	2.20063	8	Sap	8	5475_525_8	5475	525	336.818	9.31142	87.4338	32.6708	6525.4	236.125	-27.5184	263.643	174.82	23.5661	174.82	7.65965	721.183	84.9849	46.2667	19.8384	232.835	144.607	232.835	155.811	64.7336	0.178668	9.34476	49.4272	2	2.85805	0.0713916	2.85558	1.53486	2.0957	0.00700762	-1.06291	5475_525	9.5	177	9	707	84
5475_525	63.2203	0.149608	143	2.13345	2.49819	9	Sap	9	5475_525_9	5475	525	336.818	9.31142	87.4338	32.6708	6525.4	236.125	-27.5184	263.643	174.82	23.5661	174.82	7.65965	721.183	84.9849	46.2667	19.8384	232.835	144.607	232.835	155.811	64.7336	0.178668	9.34476	49.4272	2.15534	2.85805	0.0713916	2.86973	1.53486	2.0957	0.00700762	-1.06291	5475_525	9.5	177	9	707	84
5475_575	61.7637	0.101544	284	0.830197	1.78229	10	Sap	10	5475_575_10	5475	575	379.037	8.72517	85.6745	32.031	6599.34	231.108	-32.66	263.768	170.025	13.0625	170.025	0.901772	704.414	83.3694	45.7031	20.0183	229.384	142.441	229.384	154.248	65.3343		10.0342	49.423	2.45332	2.84783		2.84718	1.78297	1.50268	0.0333145	-1.17305	5475_575	8.5	167	-2	712	84
5475_575	62.3041	0.165713	179	1.37881	1.98697	11	Sap	11	5475_575_11	5475	575	379.037	8.72517	85.6745	32.031	6599.34	231.108	-32.66	263.768	170.025	13.0625	170.025	0.901772	704.414	83.3694	45.7031	20.0183	229.384	142.441	229.384	154.248	65.3343		10.0342	49.423	2.25285	2.84783		2.85004	1.78297	1.50268	0.0333145	-1.17305	5475_575	8.5	167	-2	712	84
5475_575	61.7703	0.0457501	52	0.869957	0.794269	5	Sap	5	5475_575_5	5475	575	379.037	8.72517	85.6745	32.031	6599.34	231.108	-32.66	263.768	170.025	13.0625	170.025	0.901772	704.414	83.3694	45.7031	20.0183	229.384	142.441	229.384	154.248	65.3343		10.0342	49.423	1.716	2.84783		2.85223	1.78297	1.50268	0.0333145	-1.17305	5475_575	8.5	167	-2	712	84
5475_575	62.4805	0.0340164	72	1.54487	1.34032	6	Sap	6	5475_575_6	5475	575	379.037	8.72517	85.6745	32.031	6599.34	231.108	-32.66	263.768	170.025	13.0625	170.025	0.901772	704.414	83.3694	45.7031	20.0183	229.384	142.441	229.384	154.248	65.3343		10.0342	49.423	1.85733	2.84783		2.84186	1.78297	1.50268	0.0333145	-1.17305	5475_575	8.5	167	-2	712	84
5475_575	62.1377	0.110295	121	1.17166	1.47794	7	Sap	7	5475_575_7	5475	575	379.037	8.72517	85.6745	32.031	6599.34	231.108	-32.66	263.768	170.025	13.0625	170.025	0.901772	704.414	83.3694	45.7031	20.0183	229.384	142.441	229.384	154.248	65.3343		10.0342	49.423	2.08279	2.84783		2.851	1.78297	1.50268	0.0333145	-1.17305	5475_575	8.5	167	-2	712	84
5475_575	62.1953	0.173937	170	1.20245	1.69802	8	Sap	8	5475_575_8	5475	575	379.037	8.72517	85.6745	32.031	6599.34	231.108	-32.66	263.768	170.025	13.0625	170.025	0.901772	704.414	83.3694	45.7031	20.0183	229.384	142.441	229.384	154.248	65.3343		10.0342	49.423	2.23045	2.84783		2.85	1.78297	1.50268	0.0333145	-1.17305	5475_575	8.5	167	-2	712	84
5475_575	62.1364	0.160521	224	1.22436	2.01659	9	Sap	9	5475_575_9	5475	575	379.037	8.72517	85.6745	32.031	6599.34	231.108	-32.66	263.768	170.025	13.0625	170.025	0.901772	704.414	83.3694	45.7031	20.0183	229.384	142.441	229.384	154.248	65.3343		10.0342	49.423	2.35025	2.84783		2.84618	1.78297	1.50268	0.0333145	-1.17305	5475_575	8.5	167	-2	712	84
5475_625	59.2453	-0.0837395	75	-1.46291	-0.762126	10	Sap	10	5475_625_10	5475	625	325.831	8.83935	89.7231	32.037	6703.61	238.453	-34.0762	272.529	174.281	13.796	174.281	1.76009	657.016	77.7646	39.3599	22.2242	221.678	129.174	221.678	137.324	65.6461		10.7234	49.4148	1.87506	2.81758		2.81899	2.09525	1.92985	0.498141	-1.6829	5475_625	8.4	169	-3	688	82
5475_625	63.5694	0.0879908	41	2.45602	1.47642	7	Sap	7	5475_625_7	5475	625	325.831	8.83935	89.7231	32.037	6703.61	238.453	-34.0762	272.529	174.281	13.796	174.281	1.76009	657.016	77.7646	39.3599	22.2242	221.678	129.174	221.678	137.324	65.6461		10.7234	49.4148	1.61278	2.81758		2.81585	2.09525	1.92985	0.498141	-1.6829	5475_625	8.4	169	-3	688	82
5475_625	64.1009	0.0883499	43	2.95577	1.74991	9	Sap	9	5475_625_9	5475	625	325.831	8.83935	89.7231	32.037	6703.61	238.453	-34.0762	272.529	174.281	13.796	174.281	1.76009	657.016	77.7646	39.3599	22.2242	221.678	129.174	221.678	137.324	65.6461		10.7234	49.4148	1.63347	2.81758		2.81441	2.09525	1.92985	0.498141	-1.6829	5475_625	8.4	169	-3	688	82
5475_675	61.9739	0.0763356	66	1.0076	0.977885	10	Sap	10	5475_675_10	5475	675	402.727	8.34661	87.9716	31.8651	6719.48	233.012	-39.0088	272.02	169.263	23.9365	169.263	-3.67031	686.277	80.9898	40.4982	23.2064	233.827	134.089	233.827	142.935	66.7104	0.00196592	11.4122	49.4025	1.81954	2.8365	0.000852952	2.84214	2.06075	1.41396	0.618423	-1.38119	5475_675	8	165	-7	707	83
5475_675	61.9856	-0.0168182	34	1.01534	0.68378	8	Sap	8	5475_675_8	5475	675	402.727	8.34661	87.9716	31.8651	6719.48	233.012	-39.0088	272.02	169.263	23.9365	169.263	-3.67031	686.277	80.9898	40.4982	23.2064	233.827	134.089	233.827	142.935	66.7104	0.00196592	11.4122	49.4025	1.53148	2.8365	0.000852952	2.83619	2.06075	1.41396	0.618423	-1.38119	5475_675	8	165	-7	707	83
5475_675	61.2018	0.0361353	62	0.393276	0.450923	9	Sap	9	5475_675_9	5475	675	402.727	8.34661	87.9716	31.8651	6719.48	233.012	-39.0088	272.02	169.263	23.9365	169.263	-3.67031	686.277	80.9898	40.4982	23.2064	233.827	134.089	233.827	142.935	66.7104	0.00196592	11.4122	49.4025	1.79239	2.8365	0.000852952	2.83693	2.06075	1.41396	0.618423	-1.38119	5475_675	8	165	-7	707	83
5475_725	61.7004	0.0991314	132	0.79686	1.14408	10	Sap	10	5475_725_10	5475	725	430.119	7.81374	84.1065	29.9495	7015.94	226.974	-50.5268	277.5	165.532	32.3926	165.532	-14.9997	670.45	81.786	38.4296	26.3995	237.829	122.394	237.829	137.603	67.1083	0.136276	12.1004	49.3861	2.12057	2.82637	0.0554839	2.82694	2.44179	0.716241	1.15203	-1.47192	5475_725	8.1	168	-12	636	78
5475_725	58.8103	-0.0434315	34	-1.89999	-0.730691	11	Sap	11	5475_725_11	5475	725	430.119	7.81374	84.1065	29.9495	7015.94	226.974	-50.5268	277.5	165.532	32.3926	165.532	-14.9997	670.45	81.786	38.4296	26.3995	237.829	122.394	237.829	137.603	67.1083	0.136276	12.1004	49.3861	1.53148	2.82637	0.0554839	2.82017	2.44179	0.716241	1.15203	-1.47192	5475_725	8.1	168	-12	636	78
5475_725	60.5554	-0.0388741	33	-0.307299	0.0383172	6	Sap	6	5475_725_6	5475	725	430.119	7.81374	84.1065	29.9495	7015.94	226.974	-50.5268	277.5	165.532	32.3926	165.532	-14.9997	670.45	81.786	38.4296	26.3995	237.829	122.394	237.829	137.603	67.1083	0.136276	12.1004	49.3861	1.51851	2.82637	0.0554839	2.82664	2.44179	0.716241	1.15203	-1.47192	5475_725	8.1	168	-12	636	78
5475_725	60.863	-0.0089058	45	0.0216175	0.270617	7	Sap	7	5475_725_7	5475	725	430.119	7.81374	84.1065	29.9495	7015.94	226.974	-50.5268	277.5	165.532	32.3926	165.532	-14.9997	670.45	81.786	38.4296	26.3995	237.829	122.394	237.829	137.603	67.1083	0.136276	12.1004	49.3861	1.65321	2.82637	0.0554839	2.82643	2.44179	0.716241	1.15203	-1.47192	5475_725	8.1	168	-12	636	78
5475_725	59.4758	0.0103231	54	-1.2996	-0.511659	8	Sap	8	5475_725_8	5475	725	430.119	7.81374	84.1065	29.9495	7015.94	226.974	-50.5268	277.5	165.532	32.3926	165.532	-14.9997	670.45	81.786	38.4296	26.3995	237.829	122.394	237.829	137.603	67.1083	0.136276	12.1004	49.3861	1.73239	2.82637	0.0554839	2.82515	2.44179	0.716241	1.15203	-1.47192	5475_725	8.1	168	-12	636	78
5475_725	61.315	0.00585757	122	0.401356	0.781306	9	Sap	9	5475_725_9	5475	725	430.119	7.81374	84.1065	29.9495	7015.94	226.974	-50.5268	277.5	165.532	32.3926	165.532	-14.9997	670.45	81.786	38.4296	26.3995	237.829	122.394	237.829	137.603	67.1083	0.136276	12.1004	49.3861	2.08636	2.82637	0.0554839	2.82671	2.44179	0.716241	1.15203	-1.47192	5475_725	8.1	168	-12	636	78
5475_775	58.6078	-0.195509	75	-2.07004	-1.14964	10	Sap	10	5475_775_10	5475	775	547.4	6.99817	84.2081	29.9297	6985.45	218.004	-59.1099	277.114	157.234	22.9509	157.234	-22.5363	745.862	91.4484	43.4381	25.0256	257.919	137.371	257.919	161.728	67.6938	0.175937	12.788	49.3656	1.87506	2.87266	0.0703842	2.87805	2.64786	-0.10476	0.859226	-0.739447	5475_775	5.6	142	-33	874	103
5475_775	60.8835	-0.0289757	27	0.0115956	0.178637	7	Sap	7	5475_775_7	5475	775	547.4	6.99817	84.2081	29.9297	6985.45	218.004	-59.1099	277.114	157.234	22.9509	157.234	-22.5363	745.862	91.4484	43.4381	25.0256	257.919	137.371	257.919	161.728	67.6938	0.175937	12.788	49.3656	1.43136	2.87266	0.0703842	2.86499	2.64786	-0.10476	0.859226	-0.739447	5475_775	5.6	142	-33	874	103
5475_775	61.3172	0.00628165	75	0.45119	0.593859	9	Sap	9	5475_775_9	5475	775	547.4	6.99817	84.2081	29.9297	6985.45	218.004	-59.1099	277.114	157.234	22.9509	157.234	-22.5363	745.862	91.4484	43.4381	25.0256	257.919	137.371	257.919	161.728	67.6938	0.175937	12.788	49.3656	1.87506	2.87266	0.0703842	2.87495	2.64786	-0.10476	0.859226	-0.739447	5475_775	5.6	142	-33	874	103
5525_-325	63.5796	0.157365	77	2.52761	2.11367	11	Sap	11	5525_-325_11	5525	-325	55	11.4	63	33	4609	216	29	187	69	173	174	57	854	107	43	30	306	141	166	280	60.1725	0.0954031	-2.36289	49.316	1.88649	2.93146	0.039574	2.93146	-4.2607	2.05983	0.695878	0.056127	5525_-325
5525_325	63.0962	0.0288501	42	2.14411	1.30097	8	Sap	8	5525_325_8	5525	325	364.727	8.2902	74.1347	31.351	5888.96	209.837	-24.1184	233.955	155.294	42.7918	157.02	6.82857	754.837	76.4449	45.1469	15.2245	218.857	149.02	218.845	195.331	63.3217		6.5655	49.8518	1.62325	2.87785		2.8816	0.257081	0.322788	-0.809215	-1.15053	5525_325	8.5	160	9	751	74
5525_375	58.4529	-0.0423303	26	-2.31577	-0.718592	10	Sap	10	5525_375_10	5525	375	521.516	7.53203	81.9453	33.6406	5864.97	207.391	-32.6172	240.008	99.75	33.6562	149.469	-0.546875	809.789	84.1016	49.3594	14.9062	233.047	166.266	232.633	217.75	63.1735	0.0761843	7.26067	49.8644	1.41497	2.90837	0.0318867	2.88408	0.342371	-0.295727	-1.01605	-0.511217	5525_375	7	144	-6	844	88
5525_425	63.5892	0.147159	54	2.49136	1.64789	10	Sap	10	5525_425_10	5525	425	189.673	9.20174	82.2663	32.0761	6302.35	232.009	-22.3728	254.382	172.23	51.2565	172.23	10.4467	601.342	63.762	37.412	17.2435	185.577	115.596	185.577	136.535	62.8461	0.0752146	7.95624	49.8727	1.73239	2.77912	0.0314951	2.77636	0.869418	1.85076	-0.217465	-2.51273	5525_425	9.4	173	13	573	61
5525_425	61.6828	0.0423001	39	0.739268	0.567692	8	Sap	8	5525_425_8	5525	425	189.673	9.20174	82.2663	32.0761	6302.35	232.009	-22.3728	254.382	172.23	51.2565	172.23	10.4467	601.342	63.762	37.412	17.2435	185.577	115.596	185.577	136.535	62.8461	0.0752146	7.95624	49.8727	1.59106	2.77912	0.0314951	2.76524	0.869418	1.85076	-0.217465	-2.51273	5525_425	9.4	173	13	573	61
5525_425	63.7624	0.112948	35	2.69567	1.53048	9	Sap	9	5525_425_9	5525	425	189.673	9.20174	82.2663	32.0761	6302.35	232.009	-22.3728	254.382	172.23	51.2565	172.23	10.4467	601.342	63.762	37.412	17.2435	185.577	115.596	185.577	136.535	62.8461	0.0752146	7.95624	49.8727	1.54407	2.77912	0.0314951	2.79417	0.869418	1.85076	-0.217465	-2.51273	5525_425	9.4	173	13	573	61
5525_475	62.1397	0.139853	226	1.18108	2.02572	10	Sap	10	5525_475_10	5525	475	146.827	9.70362	88.1368	32.7754	6494.37	243.588	-22.428	266.016	179.56	27.0065	179.56	12.3197	650.02	71.7142	40.4371	17.3287	203.15	130.364	203.15	140.69	63.3455	0.16812	8.65205	49.8769	2.35411	2.81293	0.0674876	2.81679	1.46882	2.6171	-0.244171	-1.97119	5525_475	9.7	180	11	644	72
5525_475	61.2189	0.0348486	158	0.3312	0.775943	11	Sap	11	5525_475_11	5525	475	146.827	9.70362	88.1368	32.7754	6494.37	243.588	-22.428	266.016	179.56	27.0065	179.56	12.3197	650.02	71.7142	40.4371	17.3287	203.15	130.364	203.15	140.69	63.3455	0.16812	8.65205	49.8769	2.19866	2.81293	0.0674876	2.79854	1.46882	2.6171	-0.244171	-1.97119	5525_475	9.7	180	11	644	72
5525_475	59.2174	-0.10521	53	-1.46246	-0.705434	12	Sap	12	5525_475_12	5525	475	146.827	9.70362	88.1368	32.7754	6494.37	243.588	-22.428	266.016	179.56	27.0065	179.56	12.3197	650.02	71.7142	40.4371	17.3287	203.15	130.364	203.15	140.69	63.3455	0.16812	8.65205	49.8769	1.72428	2.81293	0.0674876	2.79927	1.46882	2.6171	-0.244171	-1.97119	5525_475	9.7	180	11	644	72
5525_475	62.6344	0.061902	76	1.70176	1.48256	4	Sap	4	5525_475_4	5525	475	146.827	9.70362	88.1368	32.7754	6494.37	243.588	-22.428	266.016	179.56	27.0065	179.56	12.3197	650.02	71.7142	40.4371	17.3287	203.15	130.364	203.15	140.69	63.3455	0.16812	8.65205	49.8769	1.88081	2.81293	0.0674876	2.80601	1.46882	2.6171	-0.244171	-1.97119	5525_475	9.7	180	11	644	72
5525_475	61.8926	0.0683856	59	0.941084	0.835098	5	Sap	5	5525_475_5	5525	475	146.827	9.70362	88.1368	32.7754	6494.37	243.588	-22.428	266.016	179.56	27.0065	179.56	12.3197	650.02	71.7142	40.4371	17.3287	203.15	130.364	203.15	140.69	63.3455	0.16812	8.65205	49.8769	1.77085	2.81293	0.0674876	2.79709	1.46882	2.6171	-0.244171	-1.97119	5525_475	9.7	180	11	644	72
5525_475	63.9882	0.143371	70	2.91514	2.2762	6	Sap	6	5525_475_6	5525	475	146.827	9.70362	88.1368	32.7754	6494.37	243.588	-22.428	266.016	179.56	27.0065	179.56	12.3197	650.02	71.7142	40.4371	17.3287	203.15	130.364	203.15	140.69	63.3455	0.16812	8.65205	49.8769	1.8451	2.81293	0.0674876	2.82027	1.46882	2.6171	-0.244171	-1.97119	5525_475	9.7	180	11	644	72
5525_475	63.7287	0.136762	112	2.73279	2.70596	7	Sap	7	5525_475_7	5525	475	146.827	9.70362	88.1368	32.7754	6494.37	243.588	-22.428	266.016	179.56	27.0065	179.56	12.3197	650.02	71.7142	40.4371	17.3287	203.15	130.364	203.15	140.69	63.3455	0.16812	8.65205	49.8769	2.04922	2.81293	0.0674876	2.81562	1.46882	2.6171	-0.244171	-1.97119	5525_475	9.7	180	11	644	72
5525_475	64.3185	0.253509	129	3.23202	3.49463	8	Sap	8	5525_475_8	5525	475	146.827	9.70362	88.1368	32.7754	6494.37	243.588	-22.428	266.016	179.56	27.0065	179.56	12.3197	650.02	71.7142	40.4371	17.3287	203.15	130.364	203.15	140.69	63.3455	0.16812	8.65205	49.8769	2.11059	2.81293	0.0674876	2.81949	1.46882	2.6171	-0.244171	-1.97119	5525_475	9.7	180	11	644	72
5525_475	62.7455	0.236166	175	1.68783	2.41808	9	Sap	9	5525_475_9	5525	475	146.827	9.70362	88.1368	32.7754	6494.37	243.588	-22.428	266.016	179.56	27.0065	179.56	12.3197	650.02	71.7142	40.4371	17.3287	203.15	130.364	203.15	140.69	63.3455	0.16812	8.65205	49.8769	2.24304	2.81293	0.0674876	2.81605	1.46882	2.6171	-0.244171	-1.97119	5525_475	9.7	180	11	644	72
5525_525	61.0778	0.0477004	199	0.218971	0.720362	10	Sap	10	5525_525_10	5525	525	303.781	9.17041	87.3903	32.3045	6554.32	236.339	-29.3781	265.717	173.992	21.3556	173.992	5.78	703.52	80.3863	45.0666	17.4833	220.316	143.647	220.316	155.343	63.8502	0.186384	9.34795	49.8769	2.29885	2.84728	0.0742254	2.84399	1.66424	1.98976	-0.325271	-1.3412	5525_525	8.5	167	0	760	84
5525_525	61.417	-0.00201262	125	0.545768	0.842323	11	Sap	11	5525_525_11	5525	525	303.781	9.17041	87.3903	32.3045	6554.32	236.339	-29.3781	265.717	173.992	21.3556	173.992	5.78	703.52	80.3863	45.0666	17.4833	220.316	143.647	220.316	155.343	63.8502	0.186384	9.34795	49.8769	2.09691	2.84728	0.0742254	2.84643	1.66424	1.98976	-0.325271	-1.3412	5525_525	8.5	167	0	760	84
5525_525	61.8112	-0.0144797	51	0.844065	0.719547	7	Sap	7	5525_525_7	5525	525	303.781	9.17041	87.3903	32.3045	6554.32	236.339	-29.3781	265.717	173.992	21.3556	173.992	5.78	703.52	80.3863	45.0666	17.4833	220.316	143.647	220.316	155.343	63.8502	0.186384	9.34795	49.8769	1.70757	2.84728	0.0742254	2.85476	1.66424	1.98976	-0.325271	-1.3412	5525_525	8.5	167	0	760	84
5525_525	62.34	0.0777097	66	1.30776	1.13296	8	Sap	8	5525_525_8	5525	525	303.781	9.17041	87.3903	32.3045	6554.32	236.339	-29.3781	265.717	173.992	21.3556	173.992	5.78	703.52	80.3863	45.0666	17.4833	220.316	143.647	220.316	155.343	63.8502	0.186384	9.34795	49.8769	1.81954	2.84728	0.0742254	2.84435	1.66424	1.98976	-0.325271	-1.3412	5525_525	8.5	167	0	760	84
5525_525	61.0639	0.028233	52	0.160778	0.33551	9	Sap	9	5525_525_9	5525	525	303.781	9.17041	87.3903	32.3045	6554.32	236.339	-29.3781	265.717	173.992	21.3556	173.992	5.78	703.52	80.3863	45.0666	17.4833	220.316	143.647	220.316	155.343	63.8502	0.186384	9.34795	49.8769	1.716	2.84728	0.0742254	2.86476	1.66424	1.98976	-0.325271	-1.3412	5525_525	8.5	167	0	760	84
5525_575	60.8351	0.0309527	268	-0.0293227	0.480626	10	Sap	10	5525_575_10	5525	575	267.334	9.02893	88.0222	32.1142	6661.14	237.449	-31.8288	269.278	174.117	15.3265	174.117	2.9248	642.183	75.2473	39.7848	18.498	203.022	129.03	203.022	140.291	64.3537	0.662787	10.0438	49.8727	2.42813	2.80766	0.220837	2.80671	1.91566	1.94197	-0.0700492	-1.94808	5525_575	8.9	174	2	632	74
5525_575	61.0644	-0.0042324	126	0.191546	0.516329	11	Sap	11	5525_575_11	5525	575	267.334	9.02893	88.0222	32.1142	6661.14	237.449	-31.8288	269.278	174.117	15.3265	174.117	2.9248	642.183	75.2473	39.7848	18.498	203.022	129.03	203.022	140.291	64.3537	0.662787	10.0438	49.8727	2.10037	2.80766	0.220837	2.81917	1.91566	1.94197	-0.0700492	-1.94808	5525_575	8.9	174	2	632	74
5525_575	56.535	-0.112796	25	-3.97428	-1.51346	4	Sap	4	5525_575_4	5525	575	267.334	9.02893	88.0222	32.1142	6661.14	237.449	-31.8288	269.278	174.117	15.3265	174.117	2.9248	642.183	75.2473	39.7848	18.498	203.022	129.03	203.022	140.291	64.3537	0.662787	10.0438	49.8727	1.39794	2.80766	0.220837	2.79202	1.91566	1.94197	-0.0700492	-1.94808	5525_575	8.9	174	2	632	74
5525_575	62.3989	0.0927214	51	1.4074	1.07611	5	Sap	5	5525_575_5	5525	575	267.334	9.02893	88.0222	32.1142	6661.14	237.449	-31.8288	269.278	174.117	15.3265	174.117	2.9248	642.183	75.2473	39.7848	18.498	203.022	129.03	203.022	140.291	64.3537	0.662787	10.0438	49.8727	1.70757	2.80766	0.220837	2.8012	1.91566	1.94197	-0.0700492	-1.94808	5525_575	8.9	174	2	632	74
5525_575	61.2273	0.0648337	106	0.371341	0.655671	6	Sap	6	5525_575_6	5525	575	267.334	9.02893	88.0222	32.1142	6661.14	237.449	-31.8288	269.278	174.117	15.3265	174.117	2.9248	642.183	75.2473	39.7848	18.498	203.022	129.03	203.022	140.291	64.3537	0.662787	10.0438	49.8727	2.02531	2.80766	0.220837	2.80482	1.91566	1.94197	-0.0700492	-1.94808	5525_575	8.9	174	2	632	74
5525_575	60.475	-0.119241	97	-0.309495	0.0589403	7	Sap	7	5525_575_7	5525	575	267.334	9.02893	88.0222	32.1142	6661.14	237.449	-31.8288	269.278	174.117	15.3265	174.117	2.9248	642.183	75.2473	39.7848	18.498	203.022	129.03	203.022	140.291	64.3537	0.662787	10.0438	49.8727	1.98677	2.80766	0.220837	2.81189	1.91566	1.94197	-0.0700492	-1.94808	5525_575	8.9	174	2	632	74
5525_575	60.7774	0.0294078	114	-0.0378472	0.316674	8	Sap	8	5525_575_8	5525	575	267.334	9.02893	88.0222	32.1142	6661.14	237.449	-31.8288	269.278	174.117	15.3265	174.117	2.9248	642.183	75.2473	39.7848	18.498	203.022	129.03	203.022	140.291	64.3537	0.662787	10.0438	49.8727	2.0569	2.80766	0.220837	2.80559	1.91566	1.94197	-0.0700492	-1.94808	5525_575	8.9	174	2	632	74
5525_575	61.7026	0.141968	314	0.721873	1.89997	9	Sap	9	5525_575_9	5525	575	267.334	9.02893	88.0222	32.1142	6661.14	237.449	-31.8288	269.278	174.117	15.3265	174.117	2.9248	642.183	75.2473	39.7848	18.498	203.022	129.03	203.022	140.291	64.3537	0.662787	10.0438	49.8727	2.49693	2.80766	0.220837	2.80631	1.91566	1.94197	-0.0700492	-1.94808	5525_575	8.9	174	2	632	74
5525_625	62.4472	0.187292	277	1.48039	2.66713	10	Sap	10	5525_625_10	5525	625	331.852	8.20408	89.8769	32.8162	6641.14	230.151	-40.3443	270.496	166.549	8.36261	166.549	-4.35347	652.74	77.6036	40.4346	19.7481	212.438	130.096	212.438	142.291	64.6996	0.742067	10.7393	49.8644	2.44248	2.81474	0.241065	2.81796	2.13246	1.25714	0.111877	-1.76384	5525_625	8.4	168	-3	645	77
5525_625	63.13	0.170655	161	2.05796	2.69347	11	Sap	11	5525_625_11	5525	625	331.852	8.20408	89.8769	32.8162	6641.14	230.151	-40.3443	270.496	166.549	8.36261	166.549	-4.35347	652.74	77.6036	40.4346	19.7481	212.438	130.096	212.438	142.291	64.6996	0.742067	10.7393	49.8644	2.20683	2.81474	0.241065	2.80985	2.13246	1.25714	0.111877	-1.76384	5525_625	8.4	168	-3	645	77
5525_625	62.7219	0.0971332	66	1.76622	1.42007	5	Sap	5	5525_625_5	5525	625	331.852	8.20408	89.8769	32.8162	6641.14	230.151	-40.3443	270.496	166.549	8.36261	166.549	-4.35347	652.74	77.6036	40.4346	19.7481	212.438	130.096	212.438	142.291	64.6996	0.742067	10.7393	49.8644	1.81954	2.81474	0.241065	2.8114	2.13246	1.25714	0.111877	-1.76384	5525_625	8.4	168	-3	645	77
5525_625	61.6902	0.0714588	71	0.83716	0.806548	6	Sap	6	5525_625_6	5525	625	331.852	8.20408	89.8769	32.8162	6641.14	230.151	-40.3443	270.496	166.549	8.36261	166.549	-4.35347	652.74	77.6036	40.4346	19.7481	212.438	130.096	212.438	142.291	64.6996	0.742067	10.7393	49.8644	1.85126	2.81474	0.241065	2.81173	2.13246	1.25714	0.111877	-1.76384	5525_625	8.4	168	-3	645	77
5525_625	62.436	0.0772816	87	1.48196	1.46106	7	Sap	7	5525_625_7	5525	625	331.852	8.20408	89.8769	32.8162	6641.14	230.151	-40.3443	270.496	166.549	8.36261	166.549	-4.35347	652.74	77.6036	40.4346	19.7481	212.438	130.096	212.438	142.291	64.6996	0.742067	10.7393	49.8644	1.93952	2.81474	0.241065	2.81351	2.13246	1.25714	0.111877	-1.76384	5525_625	8.4	168	-3	645	77
5525_625	64.3729	0.308622	129	3.10664	3.38713	8	Sap	8	5525_625_8	5525	625	331.852	8.20408	89.8769	32.8162	6641.14	230.151	-40.3443	270.496	166.549	8.36261	166.549	-4.35347	652.74	77.6036	40.4346	19.7481	212.438	130.096	212.438	142.291	64.6996	0.742067	10.7393	49.8644	2.11059	2.81474	0.241065	2.81069	2.13246	1.25714	0.111877	-1.76384	5525_625	8.4	168	-3	645	77
5525_625	63.4099	0.259028	196	2.37217	3.23875	9	Sap	9	5525_625_9	5525	625	331.852	8.20408	89.8769	32.8162	6641.14	230.151	-40.3443	270.496	166.549	8.36261	166.549	-4.35347	652.74	77.6036	40.4346	19.7481	212.438	130.096	212.438	142.291	64.6996	0.742067	10.7393	49.8644	2.29226	2.81474	0.241065	2.81468	2.13246	1.25714	0.111877	-1.76384	5525_625	8.4	168	-3	645	77
5525_675	61.7814	0.0313832	131	0.873022	1.17269	10	Sap	10	5525_675_10	5525	675	475.797	7.64532	85.1662	31.8003	6538.19	221.408	-41.9504	263.359	159.706	32.1533	159.706	-7.70378	703.471	79.7446	42.4817	19.5561	228.519	141.683	228.519	157.354	65.1294	0.661671	11.4345	49.8518	2.11727	2.84725	0.220545	2.85049	1.73703	0.547686	0.0153947	-1.31275	5525_675	7.9	163	-4	687	78
5525_675	61.1724	-0.00957053	72	0.289737	0.498403	11	Sap	11	5525_675_11	5525	675	475.797	7.64532	85.1662	31.8003	6538.19	221.408	-41.9504	263.359	159.706	32.1533	159.706	-7.70378	703.471	79.7446	42.4817	19.5561	228.519	141.683	228.519	157.354	65.1294	0.661671	11.4345	49.8518	1.85733	2.84725	0.220545	2.85525	1.73703	0.547686	0.0153947	-1.31275	5525_675	7.9	163	-4	687	78
5525_675	62.8518	0.0360525	34	1.8627	1.0814	5	Sap	5	5525_675_5	5525	675	475.797	7.64532	85.1662	31.8003	6538.19	221.408	-41.9504	263.359	159.706	32.1533	159.706	-7.70378	703.471	79.7446	42.4817	19.5561	228.519	141.683	228.519	157.354	65.1294	0.661671	11.4345	49.8518	1.53148	2.84725	0.220545	2.8471	1.73703	0.547686	0.0153947	-1.31275	5525_675	7.9	163	-4	687	78
5525_675	62.8966	0.0549681	43	1.81953	1.25795	6	Sap	6	5525_675_6	5525	675	475.797	7.64532	85.1662	31.8003	6538.19	221.408	-41.9504	263.359	159.706	32.1533	159.706	-7.70378	703.471	79.7446	42.4817	19.5561	228.519	141.683	228.519	157.354	65.1294	0.661671	11.4345	49.8518	1.63347	2.84725	0.220545	2.84658	1.73703	0.547686	0.0153947	-1.31275	5525_675	7.9	163	-4	687	78
5525_675	61.8632	0.0345303	51	0.949215	0.823436	7	Sap	7	5525_675_7	5525	675	475.797	7.64532	85.1662	31.8003	6538.19	221.408	-41.9504	263.359	159.706	32.1533	159.706	-7.70378	703.471	79.7446	42.4817	19.5561	228.519	141.683	228.519	157.354	65.1294	0.661671	11.4345	49.8518	1.70757	2.84725	0.220545	2.83611	1.73703	0.547686	0.0153947	-1.31275	5525_675	7.9	163	-4	687	78
5525_675	63.2525	0.130613	97	2.171	2.19467	8	Sap	8	5525_675_8	5525	675	475.797	7.64532	85.1662	31.8003	6538.19	221.408	-41.9504	263.359	159.706	32.1533	159.706	-7.70378	703.471	79.7446	42.4817	19.5561	228.519	141.683	228.519	157.354	65.1294	0.661671	11.4345	49.8518	1.98677	2.84725	0.220545	2.84987	1.73703	0.547686	0.0153947	-1.31275	5525_675	7.9	163	-4	687	78
5525_675	61.1766	0.0419406	222	0.355267	0.874156	9	Sap	9	5525_675_9	5525	675	475.797	7.64532	85.1662	31.8003	6538.19	221.408	-41.9504	263.359	159.706	32.1533	159.706	-7.70378	703.471	79.7446	42.4817	19.5561	228.519	141.683	228.519	157.354	65.1294	0.661671	11.4345	49.8518	2.34635	2.84725	0.220545	2.84576	1.73703	0.547686	0.0153947	-1.31275	5525_675	7.9	163	-4	687	78
5525_725	59.8779	-0.0568616	137	-0.811605	-0.494944	10	Sap	10	5525_725_10	5525	725	590.81	6.81322	80.6486	29.9306	6731.05	210.693	-54.1941	264.887	152.47	21.8324	152.47	-20.2427	713.091	83.6649	41.9175	22.2301	237.972	137.156	237.972	159.084	65.5895	0.248226	12.1291	49.8352	2.13672	2.85315	0.0962932	2.8544	2.17458	-0.515899	0.429453	-1.16173	5525_725	7.3	157	-18	655	79
5525_725	58.2144	-0.0914321	37	-2.39692	-0.949653	11	Sap	11	5525_725_11	5525	725	590.81	6.81322	80.6486	29.9306	6731.05	210.693	-54.1941	264.887	152.47	21.8324	152.47	-20.2427	713.091	83.6649	41.9175	22.2301	237.972	137.156	237.972	159.084	65.5895	0.248226	12.1291	49.8352	1.5682	2.85315	0.0962932	2.82013	2.17458	-0.515899	0.429453	-1.16173	5525_725	7.3	157	-18	655	79
5525_725	58.0364	-0.0975966	25	-2.52136	-0.891726	5	Sap	5	5525_725_5	5525	725	590.81	6.81322	80.6486	29.9306	6731.05	210.693	-54.1941	264.887	152.47	21.8324	152.47	-20.2427	713.091	83.6649	41.9175	22.2301	237.972	137.156	237.972	159.084	65.5895	0.248226	12.1291	49.8352	1.39794	2.85315	0.0962932	2.83148	2.17458	-0.515899	0.429453	-1.16173	5525_725	7.3	157	-18	655	79
5525_725	60.4927	-0.0416718	32	-0.281894	0.0533544	6	Sap	6	5525_725_6	5525	725	590.81	6.81322	80.6486	29.9306	6731.05	210.693	-54.1941	264.887	152.47	21.8324	152.47	-20.2427	713.091	83.6649	41.9175	22.2301	237.972	137.156	237.972	159.084	65.5895	0.248226	12.1291	49.8352	1.50515	2.85315	0.0962932	2.83592	2.17458	-0.515899	0.429453	-1.16173	5525_725	7.3	157	-18	655	79
5525_725	60.6407	0.00253273	84	-0.181054	0.221193	7	Sap	7	5525_725_7	5525	725	590.81	6.81322	80.6486	29.9306	6731.05	210.693	-54.1941	264.887	152.47	21.8324	152.47	-20.2427	713.091	83.6649	41.9175	22.2301	237.972	137.156	237.972	159.084	65.5895	0.248226	12.1291	49.8352	1.92428	2.85315	0.0962932	2.84757	2.17458	-0.515899	0.429453	-1.16173	5525_725	7.3	157	-18	655	79
5525_725	61.7758	-0.0217486	77	0.869588	0.930119	8	Sap	8	5525_725_8	5525	725	590.81	6.81322	80.6486	29.9306	6731.05	210.693	-54.1941	264.887	152.47	21.8324	152.47	-20.2427	713.091	83.6649	41.9175	22.2301	237.972	137.156	237.972	159.084	65.5895	0.248226	12.1291	49.8352	1.88649	2.85315	0.0962932	2.85644	2.17458	-0.515899	0.429453	-1.16173	5525_725	7.3	157	-18	655	79
5525_725	59.35	-0.110973	151	-1.39955	-1.0376	9	Sap	9	5525_725_9	5525	725	590.81	6.81322	80.6486	29.9306	6731.05	210.693	-54.1941	264.887	152.47	21.8324	152.47	-20.2427	713.091	83.6649	41.9175	22.2301	237.972	137.156	237.972	159.084	65.5895	0.248226	12.1291	49.8352	2.17898	2.85315	0.0962932	2.86327	2.17458	-0.515899	0.429453	-1.16173	5525_725	7.3	157	-18	655	79
5575_325	62.636	0.0902436	76	1.64656	1.4623	10	Sap	10	5575_325_10	5575	325	472.026	7.58434	70.0728	30.3104	5781.2	197.525	-28.9918	226.516	132.313	35.5948	148.545	1.36538	869.696	92.011	53.283	15.6429	248.651	175.813	248.143	233.044	62.2617		6.54263	50.3011	1.88081	2.93937		2.92953	0.113871	-0.718631	-1.00915	0.0708917	5575_325	7.1	143	-3	978	108
5575_325	62.51	0.0824898	59	1.49549	1.18328	8	Sap	8	5575_325_8	5575	325	472.026	7.58434	70.0728	30.3104	5781.2	197.525	-28.9918	226.516	132.313	35.5948	148.545	1.36538	869.696	92.011	53.283	15.6429	248.651	175.813	248.143	233.044	62.2617		6.54263	50.3011	1.77085	2.93937		2.93164	0.113871	-0.718631	-1.00915	0.0708917	5575_325	7.1	143	-3	978	108
5575_325	61.8426	0.0568235	37	0.888863	0.725668	9	Sap	9	5575_325_9	5575	325	472.026	7.58434	70.0728	30.3104	5781.2	197.525	-28.9918	226.516	132.313	35.5948	148.545	1.36538	869.696	92.011	53.283	15.6429	248.651	175.813	248.143	233.044	62.2617		6.54263	50.3011	1.5682	2.93937		2.97443	0.113871	-0.718631	-1.00915	0.0708917	5575_325	7.1	143	-3	978	108
5575_425	62.7327	0.0250065	64	1.751	1.3385	10	Sap	10	5575_425_10	5575	425	297.781	8.56792	79.4369	31.6253	6235.61	222.897	-25.9959	248.893	164.549	44.2846	164.941	5.15154	687.874	67.8539	43.7543	14.0826	201.255	136.951	201.255	164.444	61.8412		7.94642	50.3223	1.80618	2.83751		2.85896	0.843937	1.07547	-0.851383	-1.79818	5575_425	8.9	167	9	680	67
5575_425	60.3451	0.00485433	114	-0.487105	-0.0583381	11	Sap	11	5575_425_11	5575	425	297.781	8.56792	79.4369	31.6253	6235.61	222.897	-25.9959	248.893	164.549	44.2846	164.941	5.15154	687.874	67.8539	43.7543	14.0826	201.255	136.951	201.255	164.444	61.8412		7.94642	50.3223	2.0569	2.83751		2.82605	0.843937	1.07547	-0.851383	-1.79818	5575_425	8.9	167	9	680	67
5575_425	62.8682	0.0624634	36	1.79738	1.10519	9	Sap	9	5575_425_9	5575	425	297.781	8.56792	79.4369	31.6253	6235.61	222.897	-25.9959	248.893	164.549	44.2846	164.941	5.15154	687.874	67.8539	43.7543	14.0826	201.255	136.951	201.255	164.444	61.8412		7.94642	50.3223	1.5563	2.83751		2.8419	0.843937	1.07547	-0.851383	-1.79818	5575_425	8.9	167	9	680	67
5575_475	61.4987	0.0898632	216	0.607579	1.2123	10	Sap	10	5575_475_10	5575	475	277.425	8.78355	82.5846	31.7979	6347.56	229.411	-26.8425	256.254	162.698	41.3606	168.657	5.62811	712.851	72.1295	44.7396	13.7801	208.155	146.753	207.475	165.469	62.0233		8.64878	50.3266	2.33445	2.853		2.8631	1.09142	1.44482	-0.91844	-1.54665	5575_475	8.1	161	-1	801	78
5575_475	61.3149	-0.0264613	151	0.431532	0.867676	11	Sap	11	5575_475_11	5575	475	277.425	8.78355	82.5846	31.7979	6347.56	229.411	-26.8425	256.254	162.698	41.3606	168.657	5.62811	712.851	72.1295	44.7396	13.7801	208.155	146.753	207.475	165.469	62.0233		8.64878	50.3266	2.17898	2.853		2.84284	1.09142	1.44482	-0.91844	-1.54665	5575_475	8.1	161	-1	801	78
5575_475	61.9169	0.0520877	81	0.94954	1.02895	12	Sap	12	5575_475_12	5575	475	277.425	8.78355	82.5846	31.7979	6347.56	229.411	-26.8425	256.254	162.698	41.3606	168.657	5.62811	712.851	72.1295	44.7396	13.7801	208.155	146.753	207.475	165.469	62.0233		8.64878	50.3266	1.90849	2.853		2.82256	1.09142	1.44482	-0.91844	-1.54665	5575_475	8.1	161	-1	801	78
5575_475	58.2339	-0.155182	35	-2.35905	-0.990268	4	Sap	4	5575_475_4	5575	475	277.425	8.78355	82.5846	31.7979	6347.56	229.411	-26.8425	256.254	162.698	41.3606	168.657	5.62811	712.851	72.1295	44.7396	13.7801	208.155	146.753	207.475	165.469	62.0233		8.64878	50.3266	1.54407	2.853		2.83243	1.09142	1.44482	-0.91844	-1.54665	5575_475	8.1	161	-1	801	78
5575_475	60.2066	-0.00602868	51	-0.573806	-0.160057	5	Sap	5	5575_475_5	5575	475	277.425	8.78355	82.5846	31.7979	6347.56	229.411	-26.8425	256.254	162.698	41.3606	168.657	5.62811	712.851	72.1295	44.7396	13.7801	208.155	146.753	207.475	165.469	62.0233		8.64878	50.3266	1.70757	2.853		2.84426	1.09142	1.44482	-0.91844	-1.54665	5575_475	8.1	161	-1	801	78
5575_475	63.8127	0.152516	81	2.70601	2.23453	6	Sap	6	5575_475_6	5575	475	277.425	8.78355	82.5846	31.7979	6347.56	229.411	-26.8425	256.254	162.698	41.3606	168.657	5.62811	712.851	72.1295	44.7396	13.7801	208.155	146.753	207.475	165.469	62.0233		8.64878	50.3266	1.90849	2.853		2.84958	1.09142	1.44482	-0.91844	-1.54665	5575_475	8.1	161	-1	801	78
5575_475	63.5264	0.173577	95	2.43422	2.30736	7	Sap	7	5575_475_7	5575	475	277.425	8.78355	82.5846	31.7979	6347.56	229.411	-26.8425	256.254	162.698	41.3606	168.657	5.62811	712.851	72.1295	44.7396	13.7801	208.155	146.753	207.475	165.469	62.0233		8.64878	50.3266	1.97772	2.853		2.85178	1.09142	1.44482	-0.91844	-1.54665	5575_475	8.1	161	-1	801	78
5575_475	64.059	0.26543	147	2.95787	3.32411	8	Sap	8	5575_475_8	5575	475	277.425	8.78355	82.5846	31.7979	6347.56	229.411	-26.8425	256.254	162.698	41.3606	168.657	5.62811	712.851	72.1295	44.7396	13.7801	208.155	146.753	207.475	165.469	62.0233		8.64878	50.3266	2.16732	2.853		2.85619	1.09142	1.44482	-0.91844	-1.54665	5575_475	8.1	161	-1	801	78
5575_475	62.5085	0.115649	186	1.55515	2.23813	9	Sap	9	5575_475_9	5575	475	277.425	8.78355	82.5846	31.7979	6347.56	229.411	-26.8425	256.254	162.698	41.3606	168.657	5.62811	712.851	72.1295	44.7396	13.7801	208.155	146.753	207.475	165.469	62.0233		8.64878	50.3266	2.26951	2.853		2.85541	1.09142	1.44482	-0.91844	-1.54665	5575_475	8.1	161	-1	801	78
5575_525	63.0516	0.0878999	91	1.94956	1.85308	10	Sap	10	5575_525_10	5575	525	349.843	8.51374	85.928	32.0345	6466.89	227.203	-35.8037	263.007	164.738	19.4795	166.15	-0.253421	723.717	79.7305	44.1779	15.9185	218.689	147.504	218.518	159.873	62.6468		9.35122	50.3266	1.95904	2.85957		2.85811	1.66743	1.20658	-0.546371	-1.33651	5575_525	8.9	169	3	677	76
5575_525	63.7891	0.0898389	51	2.69375	1.74479	9	Sap	9	5575_525_9	5575	525	349.843	8.51374	85.928	32.0345	6466.89	227.203	-35.8037	263.007	164.738	19.4795	166.15	-0.253421	723.717	79.7305	44.1779	15.9185	218.689	147.504	218.518	159.873	62.6468		9.35122	50.3266	1.70757	2.85957		2.87221	1.66743	1.20658	-0.546371	-1.33651	5575_525	8.9	169	3	677	76
5575_575	58.9874	-0.197369	172	-1.83695	-1.44529	10	Sap	10	5575_575_10	5575	575	565.475	7.31652	91.1474	33.2946	6543.92	221.575	-48.794	270.369	153.852	24.1546	156.128	-11.9547	808.541	87.1297	48.3474	14.7897	236.032	167.748	236.004	189.466	63.1419	0.371588	10.0536	50.3223	2.23553	2.9077	0.137224	2.92482	2.05479	0.434821	-0.876936	-0.587557	5575_575	8.1	165	-5	672	77
5575_575	61.198	0.0251668	40	0.327353	0.402176	11	Sap	11	5575_575_11	5575	575	565.475	7.31652	91.1474	33.2946	6543.92	221.575	-48.794	270.369	153.852	24.1546	156.128	-11.9547	808.541	87.1297	48.3474	14.7897	236.032	167.748	236.004	189.466	63.1419	0.371588	10.0536	50.3223	1.60206	2.9077	0.137224	2.89582	2.05479	0.434821	-0.876936	-0.587557	5575_575	8.1	165	-5	672	77
5575_575	64.1313	0.197048	77	3.09672	2.48124	7	Sap	7	5575_575_7	5575	575	565.475	7.31652	91.1474	33.2946	6543.92	221.575	-48.794	270.369	153.852	24.1546	156.128	-11.9547	808.541	87.1297	48.3474	14.7897	236.032	167.748	236.004	189.466	63.1419	0.371588	10.0536	50.3223	1.88649	2.9077	0.137224	2.90181	2.05479	0.434821	-0.876936	-0.587557	5575_575	8.1	165	-5	672	77
5575_575	61.74	0.0700022	77	0.787487	0.922025	8	Sap	8	5575_575_8	5575	575	565.475	7.31652	91.1474	33.2946	6543.92	221.575	-48.794	270.369	153.852	24.1546	156.128	-11.9547	808.541	87.1297	48.3474	14.7897	236.032	167.748	236.004	189.466	63.1419	0.371588	10.0536	50.3223	1.88649	2.9077	0.137224	2.91857	2.05479	0.434821	-0.876936	-0.587557	5575_575	8.1	165	-5	672	77
5575_575	61.9959	0.0999873	102	1.04306	1.14335	9	Sap	9	5575_575_9	5575	575	565.475	7.31652	91.1474	33.2946	6543.92	221.575	-48.794	270.369	153.852	24.1546	156.128	-11.9547	808.541	87.1297	48.3474	14.7897	236.032	167.748	236.004	189.466	63.1419	0.371588	10.0536	50.3223	2.0086	2.9077	0.137224	2.90674	2.05479	0.434821	-0.876936	-0.587557	5575_575	8.1	165	-5	672	77
5575_625	62.3194	0.114467	207	1.32345	2.12191	10	Sap	10	5575_625_10	5575	625	386.88	7.73237	88.9869	32.6939	6655.66	222.056	-46.6589	268.715	160.719	9.23552	160.719	-10.095	651.709	76.3739	38.9423	19.0522	209.64	131.299	209.64	140.713	63.7	0.643548	10.7557	50.3138	2.31597	2.81405	0.215782	2.81306	2.17641	0.65085	0.0375363	-1.85404	5575_625	7.9	163	-8	624	74
5575_625	62.1403	0.0395845	83	1.21074	1.11799	11	Sap	11	5575_625_11	5575	625	386.88	7.73237	88.9869	32.6939	6655.66	222.056	-46.6589	268.715	160.719	9.23552	160.719	-10.095	651.709	76.3739	38.9423	19.0522	209.64	131.299	209.64	140.713	63.7	0.643548	10.7557	50.3138	1.91908	2.81405	0.215782	2.80387	2.17641	0.65085	0.0375363	-1.85404	5575_625	7.9	163	-8	624	74
5575_625	62.9682	0.0678889	28	1.9988	1.04885	12	Sap	12	5575_625_12	5575	625	386.88	7.73237	88.9869	32.6939	6655.66	222.056	-46.6589	268.715	160.719	9.23552	160.719	-10.095	651.709	76.3739	38.9423	19.0522	209.64	131.299	209.64	140.713	63.7	0.643548	10.7557	50.3138	1.44716	2.81405	0.215782	2.81027	2.17641	0.65085	0.0375363	-1.85404	5575_625	7.9	163	-8	624	74
5575_625	63.2563	0.118711	48	2.17004	1.45058	4	Sap	4	5575_625_4	5575	625	386.88	7.73237	88.9869	32.6939	6655.66	222.056	-46.6589	268.715	160.719	9.23552	160.719	-10.095	651.709	76.3739	38.9423	19.0522	209.64	131.299	209.64	140.713	63.7	0.643548	10.7557	50.3138	1.68124	2.81405	0.215782	2.80392	2.17641	0.65085	0.0375363	-1.85404	5575_625	7.9	163	-8	624	74
5575_625	64.1429	0.0826078	35	3.06834	1.60594	5	Sap	5	5575_625_5	5575	625	386.88	7.73237	88.9869	32.6939	6655.66	222.056	-46.6589	268.715	160.719	9.23552	160.719	-10.095	651.709	76.3739	38.9423	19.0522	209.64	131.299	209.64	140.713	63.7	0.643548	10.7557	50.3138	1.54407	2.81405	0.215782	2.80667	2.17641	0.65085	0.0375363	-1.85404	5575_625	7.9	163	-8	624	74
5575_625	63.7972	0.139054	70	2.75342	2.08116	6	Sap	6	5575_625_6	5575	625	386.88	7.73237	88.9869	32.6939	6655.66	222.056	-46.6589	268.715	160.719	9.23552	160.719	-10.095	651.709	76.3739	38.9423	19.0522	209.64	131.299	209.64	140.713	63.7	0.643548	10.7557	50.3138	1.8451	2.81405	0.215782	2.8226	2.17641	0.65085	0.0375363	-1.85404	5575_625	7.9	163	-8	624	74
5575_625	62.841	0.0985466	66	1.85452	1.51185	7	Sap	7	5575_625_7	5575	625	386.88	7.73237	88.9869	32.6939	6655.66	222.056	-46.6589	268.715	160.719	9.23552	160.719	-10.095	651.709	76.3739	38.9423	19.0522	209.64	131.299	209.64	140.713	63.7	0.643548	10.7557	50.3138	1.81954	2.81405	0.215782	2.82429	2.17641	0.65085	0.0375363	-1.85404	5575_625	7.9	163	-8	624	74
5575_625	62.4423	0.12999	127	1.51758	1.76497	8	Sap	8	5575_625_8	5575	625	386.88	7.73237	88.9869	32.6939	6655.66	222.056	-46.6589	268.715	160.719	9.23552	160.719	-10.095	651.709	76.3739	38.9423	19.0522	209.64	131.299	209.64	140.713	63.7	0.643548	10.7557	50.3138	2.1038	2.81405	0.215782	2.82195	2.17641	0.65085	0.0375363	-1.85404	5575_625	7.9	163	-8	624	74
5575_625	61.9719	0.0773642	184	1.05156	1.69003	9	Sap	9	5575_625_9	5575	625	386.88	7.73237	88.9869	32.6939	6655.66	222.056	-46.6589	268.715	160.719	9.23552	160.719	-10.095	651.709	76.3739	38.9423	19.0522	209.64	131.299	209.64	140.713	63.7	0.643548	10.7557	50.3138	2.26482	2.81405	0.215782	2.81392	2.17641	0.65085	0.0375363	-1.85404	5575_625	7.9	163	-8	624	74
5575_675	58.9742	-0.0509981	39	-1.71946	-0.712334	1	Sap	1	5575_675_1	5575	675	401.791	7.70263	86.3545	32.1292	6577.6	220.378	-44.0927	264.471	159.558	11.6213	159.558	-8.74172	666.012	77.6193	39.5463	19.7159	215.973	134.232	215.973	145.394	63.8917	0.523526	11.4574	50.3011	1.59106	2.82348	0.18285	2.83363	1.98375	0.514824	0.10651	-1.68928	5575_675	7	152	-13	731	81
5575_675	61.1503	0.0136841	253	0.311033	0.960268	10	Sap	10	5575_675_10	5575	675	401.791	7.70263	86.3545	32.1292	6577.6	220.378	-44.0927	264.471	159.558	11.6213	159.558	-8.74172	666.012	77.6193	39.5463	19.7159	215.973	134.232	215.973	145.394	63.8917	0.523526	11.4574	50.3011	2.40312	2.82348	0.18285	2.82441	1.98375	0.514824	0.10651	-1.68928	5575_675	7	152	-13	731	81
5575_675	62.6017	0.133157	115	1.6375	1.86368	11	Sap	11	5575_675_11	5575	675	401.791	7.70263	86.3545	32.1292	6577.6	220.378	-44.0927	264.471	159.558	11.6213	159.558	-8.74172	666.012	77.6193	39.5463	19.7159	215.973	134.232	215.973	145.394	63.8917	0.523526	11.4574	50.3011	2.0607	2.82348	0.18285	2.81731	1.98375	0.514824	0.10651	-1.68928	5575_675	7	152	-13	731	81
5575_675	61.7425	0.105218	64	0.837424	0.827053	12	Sap	12	5575_675_12	5575	675	401.791	7.70263	86.3545	32.1292	6577.6	220.378	-44.0927	264.471	159.558	11.6213	159.558	-8.74172	666.012	77.6193	39.5463	19.7159	215.973	134.232	215.973	145.394	63.8917	0.523526	11.4574	50.3011	1.80618	2.82348	0.18285	2.82863	1.98375	0.514824	0.10651	-1.68928	5575_675	7	152	-13	731	81
5575_675	63.9182	0.0734298	29	2.79619	1.426	4	Sap	4	5575_675_4	5575	675	401.791	7.70263	86.3545	32.1292	6577.6	220.378	-44.0927	264.471	159.558	11.6213	159.558	-8.74172	666.012	77.6193	39.5463	19.7159	215.973	134.232	215.973	145.394	63.8917	0.523526	11.4574	50.3011	1.4624	2.82348	0.18285	2.82864	1.98375	0.514824	0.10651	-1.68928	5575_675	7	152	-13	731	81
5575_675	62.6757	0.0828847	63	1.68216	1.42756	5	Sap	5	5575_675_5	5575	675	401.791	7.70263	86.3545	32.1292	6577.6	220.378	-44.0927	264.471	159.558	11.6213	159.558	-8.74172	666.012	77.6193	39.5463	19.7159	215.973	134.232	215.973	145.394	63.8917	0.523526	11.4574	50.3011	1.79934	2.82348	0.18285	2.83878	1.98375	0.514824	0.10651	-1.68928	5575_675	7	152	-13	731	81
5575_675	60.362	-0.0371789	105	-0.437149	-0.0317098	6	Sap	6	5575_675_6	5575	675	401.791	7.70263	86.3545	32.1292	6577.6	220.378	-44.0927	264.471	159.558	11.6213	159.558	-8.74172	666.012	77.6193	39.5463	19.7159	215.973	134.232	215.973	145.394	63.8917	0.523526	11.4574	50.3011	2.02119	2.82348	0.18285	2.82859	1.98375	0.514824	0.10651	-1.68928	5575_675	7	152	-13	731	81
5575_675	62.3981	0.202855	162	1.48593	2.01882	7	Sap	7	5575_675_7	5575	675	401.791	7.70263	86.3545	32.1292	6577.6	220.378	-44.0927	264.471	159.558	11.6213	159.558	-8.74172	666.012	77.6193	39.5463	19.7159	215.973	134.232	215.973	145.394	63.8917	0.523526	11.4574	50.3011	2.20952	2.82348	0.18285	2.8188	1.98375	0.514824	0.10651	-1.68928	5575_675	7	152	-13	731	81
5575_675	61.3559	-0.00662103	174	0.489054	0.986331	8	Sap	8	5575_675_8	5575	675	401.791	7.70263	86.3545	32.1292	6577.6	220.378	-44.0927	264.471	159.558	11.6213	159.558	-8.74172	666.012	77.6193	39.5463	19.7159	215.973	134.232	215.973	145.394	63.8917	0.523526	11.4574	50.3011	2.24055	2.82348	0.18285	2.82431	1.98375	0.514824	0.10651	-1.68928	5575_675	7	152	-13	731	81
5575_675	61.1643	0.0531609	244	0.325465	0.924941	9	Sap	9	5575_675_9	5575	675	401.791	7.70263	86.3545	32.1292	6577.6	220.378	-44.0927	264.471	159.558	11.6213	159.558	-8.74172	666.012	77.6193	39.5463	19.7159	215.973	134.232	215.973	145.394	63.8917	0.523526	11.4574	50.3011	2.38739	2.82348	0.18285	2.82149	1.98375	0.514824	0.10651	-1.68928	5575_675	7	152	-13	731	81
5575_725	60.262	0.0446975	43	-0.501144	-0.160814	10	Sap	10	5575_725_10	5575	725	632.193	6.4225	78.0746	29.876	6570.77	204.57	-53.0626	257.632	146.752	17.663	146.752	-21.1186	748.726	83.7212	45.2953	18.6378	238.172	152.211	238.172	174.261	64.4788	0.194428	12.1585	50.2842	1.63347	2.87432	0.0771599	2.8897	1.9511	-1.01671	-0.209296	-0.898501	5575_725	6.3	147	-23	737	83
5575_725	58.7158	-0.0736313	64	-2.00276	-0.998384	9	Sap	9	5575_725_9	5575	725	632.193	6.4225	78.0746	29.876	6570.77	204.57	-53.0626	257.632	146.752	17.663	146.752	-21.1186	748.726	83.7212	45.2953	18.6378	238.172	152.211	238.172	174.261	64.4788	0.194428	12.1585	50.2842	1.80618	2.87432	0.0771599	2.86163	1.9511	-1.01671	-0.209296	-0.898501	5575_725	6.3	147	-23	737	83
5625_-425	62.845	0.201218	166	1.89765	2.33496	10	Sap	10	5625_-425_10	5625	-425	72.8724	10.0297	61.9508	34.4696	4159.05	198.703	21.136	177.566	58.6664	140.214	154.759	50.3889	929.664	110.793	51.5319	26.0085	315.532	164.143	167.211	307.414	58.3292	0.0697587	-3.94063	50.0509	2.22011	2.96833	0.0292858	2.96705	-4.30662	0.583308	-0.159275	0.717355	5625_-425
5625_-425	62.9022	0.0704529	26	1.94013	0.938228	9	Sap	9	5625_-425_9	5625	-425	72.8724	10.0297	61.9508	34.4696	4159.05	198.703	21.136	177.566	58.6664	140.214	154.759	50.3889	929.664	110.793	51.5319	26.0085	315.532	164.143	167.211	307.414	58.3292	0.0697587	-3.94063	50.0509	1.41497	2.96833	0.0292858	2.97185	-4.30662	0.583308	-0.159275	0.717355	5625_-425
5625_-525	61.3278	0.0228445	142	0.46775	0.793501	10	Sap	10	5625_-525_10	5625	-525	59.7537	9.87616	56.4965	33.6992	4001.73	189.524	24.3498	165.174	59.4051	135.352	151.531	50.5686	1074.54	137.74	56.5176	31.0902	386.089	175.722	184.932	360.664	58.1742	0.0150071	-5.29585	49.8888	2.15229	3.03122	0.00646909	3.03057	-4.63659	0.104213	0.341359	2.19428	5625_-525
5625_-525	59.4745	-0.0979081	145	-1.23718	-0.843236	11	Sap	11	5625_-525_11	5625	-525	59.7537	9.87616	56.4965	33.6992	4001.73	189.524	24.3498	165.174	59.4051	135.352	151.531	50.5686	1074.54	137.74	56.5176	31.0902	386.089	175.722	184.932	360.664	58.1742	0.0150071	-5.29585	49.8888	2.16137	3.03122	0.00646909	3.03152	-4.63659	0.104213	0.341359	2.19428	5625_-525
5625_-525	58.4751	-0.0946177	36	-2.33246	-0.875815	12	Sap	12	5625_-525_12	5625	-525	59.7537	9.87616	56.4965	33.6992	4001.73	189.524	24.3498	165.174	59.4051	135.352	151.531	50.5686	1074.54	137.74	56.5176	31.0902	386.089	175.722	184.932	360.664	58.1742	0.0150071	-5.29585	49.8888	1.5563	3.03122	0.00646909	3.03188	-4.63659	0.104213	0.341359	2.19428	5625_-525
5625_-525	61.1514	-0.0537414	25	0.336041	0.272111	6	Sap	6	5625_-525_6	5625	-525	59.7537	9.87616	56.4965	33.6992	4001.73	189.524	24.3498	165.174	59.4051	135.352	151.531	50.5686	1074.54	137.74	56.5176	31.0902	386.089	175.722	184.932	360.664	58.1742	0.0150071	-5.29585	49.8888	1.39794	3.03122	0.00646909	3.0308	-4.63659	0.104213	0.341359	2.19428	5625_-525
5625_-525	62.7743	0.0716515	27	1.79574	0.880112	7	Sap	7	5625_-525_7	5625	-525	59.7537	9.87616	56.4965	33.6992	4001.73	189.524	24.3498	165.174	59.4051	135.352	151.531	50.5686	1074.54	137.74	56.5176	31.0902	386.089	175.722	184.932	360.664	58.1742	0.0150071	-5.29585	49.8888	1.43136	3.03122	0.00646909	3.03083	-4.63659	0.104213	0.341359	2.19428	5625_-525
5625_-525	62.2909	0.04632	38	1.30368	0.946066	8	Sap	8	5625_-525_8	5625	-525	59.7537	9.87616	56.4965	33.6992	4001.73	189.524	24.3498	165.174	59.4051	135.352	151.531	50.5686	1074.54	137.74	56.5176	31.0902	386.089	175.722	184.932	360.664	58.1742	0.0150071	-5.29585	49.8888	1.57978	3.03122	0.00646909	3.03083	-4.63659	0.104213	0.341359	2.19428	5625_-525
5625_-525	62.2666	0.0438517	76	1.27893	1.20154	9	Sap	9	5625_-525_9	5625	-525	59.7537	9.87616	56.4965	33.6992	4001.73	189.524	24.3498	165.174	59.4051	135.352	151.531	50.5686	1074.54	137.74	56.5176	31.0902	386.089	175.722	184.932	360.664	58.1742	0.0150071	-5.29585	49.8888	1.88081	3.03122	0.00646909	3.03222	-4.63659	0.104213	0.341359	2.19428	5625_-525
5625_275	60.8953	-0.0151876	41	0.0616996	0.189029	1	Sap	1	5625_275_1	5625	275	94.3884	9.69363	75.9497	33.3101	5541	220.157	-4.03842	224.196	167.413	55.6143	167.413	26.7215	818.005	78.6616	55.2122	10.9363	232.694	173.944	232.694	192.647	59.1833		5.81141	50.7331	1.61278	2.91276		2.90385	-0.627284	1.69231	-1.56812	-0.535074	5625_275	9.2	163	22	916	87
5625_275	60.3086	-0.00875626	543	-0.523545	-0.188749	10	Sap	10	5625_275_10	5625	275	94.3884	9.69363	75.9497	33.3101	5541	220.157	-4.03842	224.196	167.413	55.6143	167.413	26.7215	818.005	78.6616	55.2122	10.9363	232.694	173.944	232.694	192.647	59.1833		5.81141	50.7331	2.7348	2.91276		2.91694	-0.627284	1.69231	-1.56812	-0.535074	5625_275	9.2	163	22	916	87
5625_275	59.924	-0.0410669	317	-0.873186	-0.663352	11	Sap	11	5625_275_11	5625	275	94.3884	9.69363	75.9497	33.3101	5541	220.157	-4.03842	224.196	167.413	55.6143	167.413	26.7215	818.005	78.6616	55.2122	10.9363	232.694	173.944	232.694	192.647	59.1833		5.81141	50.7331	2.50106	2.91276		2.91491	-0.627284	1.69231	-1.56812	-0.535074	5625_275	9.2	163	22	916	87
5625_275	63.3272	0.0787553	59	2.30191	1.67189	12	Sap	12	5625_275_12	5625	275	94.3884	9.69363	75.9497	33.3101	5541	220.157	-4.03842	224.196	167.413	55.6143	167.413	26.7215	818.005	78.6616	55.2122	10.9363	232.694	173.944	232.694	192.647	59.1833		5.81141	50.7331	1.77085	2.91276		2.90973	-0.627284	1.69231	-1.56812	-0.535074	5625_275	9.2	163	22	916	87
5625_275	56.8177	-0.147478	41	-3.72737	-1.79872	3	Sap	3	5625_275_3	5625	275	94.3884	9.69363	75.9497	33.3101	5541	220.157	-4.03842	224.196	167.413	55.6143	167.413	26.7215	818.005	78.6616	55.2122	10.9363	232.694	173.944	232.694	192.647	59.1833		5.81141	50.7331	1.61278	2.91276		2.90642	-0.627284	1.69231	-1.56812	-0.535074	5625_275	9.2	163	22	916	87
5625_275	59.2921	-0.131099	109	-1.39003	-0.873806	4	Sap	4	5625_275_4	5625	275	94.3884	9.69363	75.9497	33.3101	5541	220.157	-4.03842	224.196	167.413	55.6143	167.413	26.7215	818.005	78.6616	55.2122	10.9363	232.694	173.944	232.694	192.647	59.1833		5.81141	50.7331	2.03743	2.91276		2.9084	-0.627284	1.69231	-1.56812	-0.535074	5625_275	9.2	163	22	916	87
5625_275	61.7227	0.108381	183	0.780517	1.37641	5	Sap	5	5625_275_5	5625	275	94.3884	9.69363	75.9497	33.3101	5541	220.157	-4.03842	224.196	167.413	55.6143	167.413	26.7215	818.005	78.6616	55.2122	10.9363	232.694	173.944	232.694	192.647	59.1833		5.81141	50.7331	2.26245	2.91276		2.909	-0.627284	1.69231	-1.56812	-0.535074	5625_275	9.2	163	22	916	87
5625_275	61.3644	0.0742421	194	0.49831	0.999469	6	Sap	6	5625_275_6	5625	275	94.3884	9.69363	75.9497	33.3101	5541	220.157	-4.03842	224.196	167.413	55.6143	167.413	26.7215	818.005	78.6616	55.2122	10.9363	232.694	173.944	232.694	192.647	59.1833		5.81141	50.7331	2.2878	2.91276		2.90662	-0.627284	1.69231	-1.56812	-0.535074	5625_275	9.2	163	22	916	87
5625_275	62.2392	0.178866	244	1.31923	2.2177	7	Sap	7	5625_275_7	5625	275	94.3884	9.69363	75.9497	33.3101	5541	220.157	-4.03842	224.196	167.413	55.6143	167.413	26.7215	818.005	78.6616	55.2122	10.9363	232.694	173.944	232.694	192.647	59.1833		5.81141	50.7331	2.38739	2.91276		2.90727	-0.627284	1.69231	-1.56812	-0.535074	5625_275	9.2	163	22	916	87
5625_275	61.3854	0.0772424	313	0.512473	1.373	8	Sap	8	5625_275_8	5625	275	94.3884	9.69363	75.9497	33.3101	5541	220.157	-4.03842	224.196	167.413	55.6143	167.413	26.7215	818.005	78.6616	55.2122	10.9363	232.694	173.944	232.694	192.647	59.1833		5.81141	50.7331	2.49554	2.91276		2.91567	-0.627284	1.69231	-1.56812	-0.535074	5625_275	9.2	163	22	916	87
5625_275	60.9743	0.0563933	414	0.0988655	0.952673	9	Sap	9	5625_275_9	5625	275	94.3884	9.69363	75.9497	33.3101	5541	220.157	-4.03842	224.196	167.413	55.6143	167.413	26.7215	818.005	78.6616	55.2122	10.9363	232.694	173.944	232.694	192.647	59.1833		5.81141	50.7331	2.617	2.91276		2.91291	-0.627284	1.69231	-1.56812	-0.535074	5625_275	9.2	163	22	916	87
5625_325	63.7746	0.0612286	28	2.65455	1.33019	9	Sap	9	5625_325_9	5625	325	388.205	8.08082	73.2192	32.0137	5767.1	204.877	-23.3562	228.233	153.808	39.6712	153.808	6.78082	895.932	91.3288	57.8219	14	259.918	185.082	259.918	232.904	59.9958		6.51918	50.7504	1.44716	2.95227		2.95301	0.0681617	0.0618956	-1.28436	0.36314	5625_325	9.6	169	22	826	82
5625_375	59.4093	-0.0624343	52	-1.39259	-0.514259	10	Sap	10	5625_375_10	5625	375	199.977	9.15876	80.0301	33.3145	5836.9	221.689	-15.5217	237.211	165.659	49.9266	165.659	16.8079	817.785	81.9153	52.71	14.2561	240.8	170.254	240.8	198.776	60.4731		7.22755	50.7633	1.716	2.91264		2.91557	0.0859301	1.46675	-1.07316	-0.430159	5625_375	9.9	172	24	751	78
5625_425	61.2398	0.0741409	122	0.313246	0.711166	10	Sap	10	5625_425_10	5625	425	413.233	7.7353	72.7637	30.345	5951.9	206.082	-28.9327	235.014	43.6518	35.704	152.696	0.931873	927.972	95.2311	59.408	12.8562	264.005	200.609	243.956	247.515	60.7849		7.93636	50.7719	2.08636	2.96753		2.94073	-0.0993433	-0.766457	-1.65294	0.621073	5625_425	8.3	159	6	841	84
5625_425	57.2531	-0.120031	38	-3.35846	-1.44679	5	Sap	5	5625_425_5	5625	425	413.233	7.7353	72.7637	30.345	5951.9	206.082	-28.9327	235.014	43.6518	35.704	152.696	0.931873	927.972	95.2311	59.408	12.8562	264.005	200.609	243.956	247.515	60.7849		7.93636	50.7719	1.57978	2.96753		2.95655	-0.0993433	-0.766457	-1.65294	0.621073	5625_425	8.3	159	6	841	84
5625_425	58.2639	-0.0711419	31	-2.33148	-0.867913	7	Sap	7	5625_425_7	5625	425	413.233	7.7353	72.7637	30.345	5951.9	206.082	-28.9327	235.014	43.6518	35.704	152.696	0.931873	927.972	95.2311	59.408	12.8562	264.005	200.609	243.956	247.515	60.7849		7.93636	50.7719	1.49136	2.96753		2.97628	-0.0993433	-0.766457	-1.65294	0.621073	5625_425	8.3	159	6	841	84
5625_425	61.1309	-0.0186015	53	0.245088	0.413077	8	Sap	8	5625_425_8	5625	425	413.233	7.7353	72.7637	30.345	5951.9	206.082	-28.9327	235.014	43.6518	35.704	152.696	0.931873	927.972	95.2311	59.408	12.8562	264.005	200.609	243.956	247.515	60.7849		7.93636	50.7719	1.72428	2.96753		3.00709	-0.0993433	-0.766457	-1.65294	0.621073	5625_425	8.3	159	6	841	84
5625_425	59.1738	-0.145032	187	-1.49742	-1.33834	9	Sap	9	5625_425_9	5625	425	413.233	7.7353	72.7637	30.345	5951.9	206.082	-28.9327	235.014	43.6518	35.704	152.696	0.931873	927.972	95.2311	59.408	12.8562	264.005	200.609	243.956	247.515	60.7849		7.93636	50.7719	2.27184	2.96753		2.9697	-0.0993433	-0.766457	-1.65294	0.621073	5625_425	8.3	159	6	841	84
5625_475	61.419	0.0751153	199	0.494341	1.0926	10	Sap	10	5625_475_10	5625	475	381.252	7.87401	74.0878	30.2179	6110.11	211.107	-30.6676	241.774	53.6779	36.8949	155.905	-0.379528	897.534	90.8729	57.3342	12.4993	253.616	195.461	231.269	234.36	60.9008		8.64542	50.7762	2.29885	2.95305		2.95628	0.193737	-0.465085	-1.65694	0.263734	5625_475	8.6	165	4	785	75
5625_475	61.8033	0.0212587	55	0.930403	0.808184	11	Sap	11	5625_475_11	5625	475	381.252	7.87401	74.0878	30.2179	6110.11	211.107	-30.6676	241.774	53.6779	36.8949	155.905	-0.379528	897.534	90.8729	57.3342	12.4993	253.616	195.461	231.269	234.36	60.9008		8.64542	50.7762	1.74036	2.95305		2.91365	0.193737	-0.465085	-1.65694	0.263734	5625_475	8.6	165	4	785	75
5625_475	59.625	-0.0873909	32	-1.10782	-0.393064	5	Sap	5	5625_475_5	5625	475	381.252	7.87401	74.0878	30.2179	6110.11	211.107	-30.6676	241.774	53.6779	36.8949	155.905	-0.379528	897.534	90.8729	57.3342	12.4993	253.616	195.461	231.269	234.36	60.9008		8.64542	50.7762	1.50515	2.95305		2.91693	0.193737	-0.465085	-1.65694	0.263734	5625_475	8.6	165	4	785	75
5625_475	63.0058	0.0767113	40	2.0814	1.31301	6	Sap	6	5625_475_6	5625	475	381.252	7.87401	74.0878	30.2179	6110.11	211.107	-30.6676	241.774	53.6779	36.8949	155.905	-0.379528	897.534	90.8729	57.3342	12.4993	253.616	195.461	231.269	234.36	60.9008		8.64542	50.7762	1.60206	2.95305		2.92764	0.193737	-0.465085	-1.65694	0.263734	5625_475	8.6	165	4	785	75
5625_475	63.4842	0.137582	92	2.44137	2.36299	7	Sap	7	5625_475_7	5625	475	381.252	7.87401	74.0878	30.2179	6110.11	211.107	-30.6676	241.774	53.6779	36.8949	155.905	-0.379528	897.534	90.8729	57.3342	12.4993	253.616	195.461	231.269	234.36	60.9008		8.64542	50.7762	1.96379	2.95305		2.95147	0.193737	-0.465085	-1.65694	0.263734	5625_475	8.6	165	4	785	75
5625_475	62.6198	0.126206	141	1.61751	2.00557	8	Sap	8	5625_475_8	5625	475	381.252	7.87401	74.0878	30.2179	6110.11	211.107	-30.6676	241.774	53.6779	36.8949	155.905	-0.379528	897.534	90.8729	57.3342	12.4993	253.616	195.461	231.269	234.36	60.9008		8.64542	50.7762	2.14922	2.95305		2.95879	0.193737	-0.465085	-1.65694	0.263734	5625_475	8.6	165	4	785	75
5625_475	61.4633	0.0304325	173	0.535382	1.11556	9	Sap	9	5625_475_9	5625	475	381.252	7.87401	74.0878	30.2179	6110.11	211.107	-30.6676	241.774	53.6779	36.8949	155.905	-0.379528	897.534	90.8729	57.3342	12.4993	253.616	195.461	231.269	234.36	60.9008		8.64542	50.7762	2.23805	2.95305		2.9594	0.193737	-0.465085	-1.65694	0.263734	5625_475	8.6	165	4	785	75
5625_525	60.1374	-0.0306396	59	-0.625119	-0.147178	10	Sap	10	5625_525_10	5625	525	396.975	7.96405	81.3306	31.4587	6339.87	216.992	-37.186	254.178	150.806	22.8884	158.909	-3.86777	759.628	82.0868	47.0207	15.6405	229.149	151.603	228	168.839	61.1687		9.35458	50.7762	1.77085	2.8806		2.88008	1.35416	0.399167	-0.631767	-1.02736	5625_525	8.1	161	-2	715	81
5625_575	64.3615	0.161141	48	3.13334	2.03878	9	Sap	9	5625_575_9	5625	575	429.571	7.38836	89.3497	33.6084	6366.98	217.252	-43.8222	261.075	151.533	18.0672	155.219	-8.3132	703.457	78.0521	43.9284	15.8885	211.17	144.007	211.17	159.985	61.6288	0.141682	10.0636	50.7719	1.68124	2.84724	0.0575451	2.84155	1.71899	0.334646	-0.571687	-1.48647	5625_575	7.5	155	-6	703	80
5625_625	60.3138	-0.0654047	204	-0.459062	-0.180286	10	Sap	10	5625_625_10	5625	625	508.884	6.97098	85.4777	32.3585	6452.41	211.437	-47.1683	258.605	150.798	6.00043	151.54	-13.8249	694.25	78.5487	40.4283	18.1911	217.454	140.552	217.454	148.199	61.4361	0.548655	10.7725	50.7633	2.30963	2.84152	0.189955	2.83706	1.91474	-0.232948	-0.128921	-1.56545	5625_625	6.7	149	-16	720	79
5625_625	62.6256	0.0827955	94	1.57507	1.60575	11	Sap	11	5625_625_11	5625	625	508.884	6.97098	85.4777	32.3585	6452.41	211.437	-47.1683	258.605	150.798	6.00043	151.54	-13.8249	694.25	78.5487	40.4283	18.1911	217.454	140.552	217.454	148.199	61.4361	0.548655	10.7725	50.7633	1.97313	2.84152	0.189955	2.82035	1.91474	-0.232948	-0.128921	-1.56545	5625_625	6.7	149	-16	720	79
5625_625	61.1164	-0.023096	49	0.252788	0.338974	5	Sap	5	5625_625_5	5625	625	508.884	6.97098	85.4777	32.3585	6452.41	211.437	-47.1683	258.605	150.798	6.00043	151.54	-13.8249	694.25	78.5487	40.4283	18.1911	217.454	140.552	217.454	148.199	61.4361	0.548655	10.7725	50.7633	1.6902	2.84152	0.189955	2.85271	1.91474	-0.232948	-0.128921	-1.56545	5625_625	6.7	149	-16	720	79
5625_625	61.7116	0.0334569	64	0.826473	0.741488	6	Sap	6	5625_625_6	5625	625	508.884	6.97098	85.4777	32.3585	6452.41	211.437	-47.1683	258.605	150.798	6.00043	151.54	-13.8249	694.25	78.5487	40.4283	18.1911	217.454	140.552	217.454	148.199	61.4361	0.548655	10.7725	50.7633	1.80618	2.84152	0.189955	2.86253	1.91474	-0.232948	-0.128921	-1.56545	5625_625	6.7	149	-16	720	79
5625_625	63.5618	0.0996885	68	2.61043	1.90694	7	Sap	7	5625_625_7	5625	625	508.884	6.97098	85.4777	32.3585	6452.41	211.437	-47.1683	258.605	150.798	6.00043	151.54	-13.8249	694.25	78.5487	40.4283	18.1911	217.454	140.552	217.454	148.199	61.4361	0.548655	10.7725	50.7633	1.83251	2.84152	0.189955	2.84929	1.91474	-0.232948	-0.128921	-1.56545	5625_625	6.7	149	-16	720	79
5625_625	60.2643	-0.0491083	151	-0.495137	-0.14459	8	Sap	8	5625_625_8	5625	625	508.884	6.97098	85.4777	32.3585	6452.41	211.437	-47.1683	258.605	150.798	6.00043	151.54	-13.8249	694.25	78.5487	40.4283	18.1911	217.454	140.552	217.454	148.199	61.4361	0.548655	10.7725	50.7633	2.17898	2.84152	0.189955	2.84743	1.91474	-0.232948	-0.128921	-1.56545	5625_625	6.7	149	-16	720	79
5625_625	61.8147	0.106083	166	0.869647	1.37825	9	Sap	9	5625_625_9	5625	625	508.884	6.97098	85.4777	32.3585	6452.41	211.437	-47.1683	258.605	150.798	6.00043	151.54	-13.8249	694.25	78.5487	40.4283	18.1911	217.454	140.552	217.454	148.199	61.4361	0.548655	10.7725	50.7633	2.22011	2.84152	0.189955	2.83998	1.91474	-0.232948	-0.128921	-1.56545	5625_625	6.7	149	-16	720	79
5625_675	60.9643	0.0140024	92	0.110606	0.438392	10	Sap	10	5625_675_10	5625	675	333.062	7.81879	82.7062	31.9625	6321.45	219.356	-35.1703	254.527	158.896	10.6081	158.896	-2.55807	630.483	79.1805	35.4151	24.012	213.612	123.311	213.612	126.546	61.1324	0.602001	11.4808	50.7504	1.96379	2.79967	0.204663	2.81084	1.5009	0.508405	0.823008	-1.93672	5625_675	8	160	-1	611	79
5625_675	58.47	-0.084751	43	-2.18026	-0.93632	6	Sap	6	5625_675_6	5625	675	333.062	7.81879	82.7062	31.9625	6321.45	219.356	-35.1703	254.527	158.896	10.6081	158.896	-2.55807	630.483	79.1805	35.4151	24.012	213.612	123.311	213.612	126.546	61.1324	0.602001	11.4808	50.7504	1.63347	2.79967	0.204663	2.79374	1.5009	0.508405	0.823008	-1.93672	5625_675	8	160	-1	611	79
5625_675	61.3525	-0.0116939	42	0.49855	0.493668	7	Sap	7	5625_675_7	5625	675	333.062	7.81879	82.7062	31.9625	6321.45	219.356	-35.1703	254.527	158.896	10.6081	158.896	-2.55807	630.483	79.1805	35.4151	24.012	213.612	123.311	213.612	126.546	61.1324	0.602001	11.4808	50.7504	1.62325	2.79967	0.204663	2.80011	1.5009	0.508405	0.823008	-1.93672	5625_675	8	160	-1	611	79
5625_675	60.2665	-0.0307775	86	-0.560068	-0.0490655	8	Sap	8	5625_675_8	5625	675	333.062	7.81879	82.7062	31.9625	6321.45	219.356	-35.1703	254.527	158.896	10.6081	158.896	-2.55807	630.483	79.1805	35.4151	24.012	213.612	123.311	213.612	126.546	61.1324	0.602001	11.4808	50.7504	1.9345	2.79967	0.204663	2.80022	1.5009	0.508405	0.823008	-1.93672	5625_675	8	160	-1	611	79
5625_675	62.286	0.023829	58	1.40818	1.16898	9	Sap	9	5625_675_9	5625	675	333.062	7.81879	82.7062	31.9625	6321.45	219.356	-35.1703	254.527	158.896	10.6081	158.896	-2.55807	630.483	79.1805	35.4151	24.012	213.612	123.311	213.612	126.546	61.1324	0.602001	11.4808	50.7504	1.76343	2.79967	0.204663	2.77786	1.5009	0.508405	0.823008	-1.93672	5625_675	8	160	-1	611	79
5625_725	60.4677	0.00788358	38	-0.377015	0.0220267	10	Sap	10	5625_725_10	5625	725	388.362	7.51718	79.8976	30.2559	6585.85	217.737	-41.1207	258.857	158.38	1.53199	158.38	-9.89031	629.497	73.8812	36.5302	22.3748	212.503	123.113	212.503	131.444	61.1528	0.423194	12.1886	50.7331	1.57978	2.79899	0.153264	2.8066	1.95371	0.140241	0.564467	-1.99636	5625_725	7.8	161	-6	607	71
5625_775	60.0657	-0.0577822	56	-0.733285	-0.241614	10	Sap	10	5625_775_10	5625	775	378.332	7.46768	77.1108	29.416	6675.7	216.224	-42.2613	258.486	159.611	-2.28721	159.611	-11.1785	631.017	76.7747	36.3424	24.5656	218.847	117.3	218.847	125.111	61.1556	0.491844	12.8956	50.7116	1.74819	2.80004	0.173723	2.79242	2.04403	0.0192576	0.932589	-1.94157	5625_775	7	154	-16	664	81
5625_775	60.9783	0.0302248	37	0.118332	0.214771	5	Sap	5	5625_775_5	5625	775	378.332	7.46768	77.1108	29.416	6675.7	216.224	-42.2613	258.486	159.611	-2.28721	159.611	-11.1785	631.017	76.7747	36.3424	24.5656	218.847	117.3	218.847	125.111	61.1556	0.491844	12.8956	50.7116	1.5682	2.80004	0.173723	2.78878	2.04403	0.0192576	0.932589	-1.94157	5625_775	7	154	-16	664	81
5625_775	62.8894	0.132323	49	1.77196	1.26202	6	Sap	6	5625_775_6	5625	775	378.332	7.46768	77.1108	29.416	6675.7	216.224	-42.2613	258.486	159.611	-2.28721	159.611	-11.1785	631.017	76.7747	36.3424	24.5656	218.847	117.3	218.847	125.111	61.1556	0.491844	12.8956	50.7116	1.6902	2.80004	0.173723	2.79489	2.04403	0.0192576	0.932589	-1.94157	5625_775	7	154	-16	664	81
5625_775	63.5631	0.153139	33	2.48616	1.40526	7	Sap	7	5625_775_7	5625	775	378.332	7.46768	77.1108	29.416	6675.7	216.224	-42.2613	258.486	159.611	-2.28721	159.611	-11.1785	631.017	76.7747	36.3424	24.5656	218.847	117.3	218.847	125.111	61.1556	0.491844	12.8956	50.7116	1.51851	2.80004	0.173723	2.78675	2.04403	0.0192576	0.932589	-1.94157	5625_775	7	154	-16	664	81
5625_775	65.2327	0.142399	35	4.12033	2.18558	8	Sap	8	5625_775_8	5625	775	378.332	7.46768	77.1108	29.416	6675.7	216.224	-42.2613	258.486	159.611	-2.28721	159.611	-11.1785	631.017	76.7747	36.3424	24.5656	218.847	117.3	218.847	125.111	61.1556	0.491844	12.8956	50.7116	1.54407	2.80004	0.173723	2.79775	2.04403	0.0192576	0.932589	-1.94157	5625_775	7	154	-16	664	81
5625_775	59.9359	-0.068849	167	-0.891949	-0.478119	9	Sap	9	5625_775_9	5625	775	378.332	7.46768	77.1108	29.416	6675.7	216.224	-42.2613	258.486	159.611	-2.28721	159.611	-11.1785	631.017	76.7747	36.3424	24.5656	218.847	117.3	218.847	125.111	61.1556	0.491844	12.8956	50.7116	2.22272	2.80004	0.173723	2.81496	2.04403	0.0192576	0.932589	-1.94157	5625_775	7	154	-16	664	81
5675_-125	58.7656	-0.236856	272	-1.8953	-2.21292	10	Sap	10	5675_-125_10	5675	-125	74.787	9.90406	78.3746	37.0277	4758.48	216.422	7.22671	209.195	73.998	128.475	160.983	40.3961	703.771	77.894	43.9153	20.7846	224.276	142.459	147.032	191.047	56.7642	0.161273	0.107239	50.8867	2.43457	2.84743	0.0649343	2.8501	-2.85342	1.49818	-0.376655	-1.47926	5675_-125	10.2	163	44	701	79
5675_-125	59.2177	-0.189122	169	-1.45923	-1.25876	11	Sap	11	5675_-125_11	5675	-125	74.787	9.90406	78.3746	37.0277	4758.48	216.422	7.22671	209.195	73.998	128.475	160.983	40.3961	703.771	77.894	43.9153	20.7846	224.276	142.459	147.032	191.047	56.7642	0.161273	0.107239	50.8867	2.22789	2.84743	0.0649343	2.84323	-2.85342	1.49818	-0.376655	-1.47926	5675_-125	10.2	163	44	701	79
5675_-125	59.0658	-0.184192	56	-1.64473	-0.72634	7	Sap	7	5675_-125_7	5675	-125	74.787	9.90406	78.3746	37.0277	4758.48	216.422	7.22671	209.195	73.998	128.475	160.983	40.3961	703.771	77.894	43.9153	20.7846	224.276	142.459	147.032	191.047	56.7642	0.161273	0.107239	50.8867	1.74819	2.84743	0.0649343	2.83821	-2.85342	1.49818	-0.376655	-1.47926	5675_-125	10.2	163	44	701	79
5675_-125	63.2964	0.086103	53	2.21495	1.61158	8	Sap	8	5675_-125_8	5675	-125	74.787	9.90406	78.3746	37.0277	4758.48	216.422	7.22671	209.195	73.998	128.475	160.983	40.3961	703.771	77.894	43.9153	20.7846	224.276	142.459	147.032	191.047	56.7642	0.161273	0.107239	50.8867	1.72428	2.84743	0.0649343	2.84304	-2.85342	1.49818	-0.376655	-1.47926	5675_-125	10.2	163	44	701	79
5675_-125	58.4887	-0.191611	149	-2.14647	-1.74424	9	Sap	9	5675_-125_9	5675	-125	74.787	9.90406	78.3746	37.0277	4758.48	216.422	7.22671	209.195	73.998	128.475	160.983	40.3961	703.771	77.894	43.9153	20.7846	224.276	142.459	147.032	191.047	56.7642	0.161273	0.107239	50.8867	2.17319	2.84743	0.0649343	2.84801	-2.85342	1.49818	-0.376655	-1.47926	5675_-125	10.2	163	44	701	79
5675_-175	61.8765	-0.00432745	41	0.965613	0.647198	1	Sap	1	5675_-175_1	5675	-175	49.1826	9.90449	79.0041	36.1764	4852.78	218.53	2.52227	216.008	57.3519	145.489	162.333	38.1177	777.678	84.4954	48.408	19.1574	246.272	156.287	161.023	213.396	56.9703	0.184607	-0.593932	50.8307	1.61278	2.8908	0.0735742	2.88024	-2.81993	1.46209	-0.711441	-0.839223	5675_-175	10.2	165	43	772	86
5675_-175	59.9118	-0.132916	285	-0.8835	-0.687525	10	Sap	10	5675_-175_10	5675	-175	49.1826	9.90449	79.0041	36.1764	4852.78	218.53	2.52227	216.008	57.3519	145.489	162.333	38.1177	777.678	84.4954	48.408	19.1574	246.272	156.287	161.023	213.396	56.9703	0.184607	-0.593932	50.8307	2.45484	2.8908	0.0735742	2.89156	-2.81993	1.46209	-0.711441	-0.839223	5675_-175	10.2	165	43	772	86
5675_-175	61.1685	0.0390758	223	0.300811	0.900034	11	Sap	11	5675_-175_11	5675	-175	49.1826	9.90449	79.0041	36.1764	4852.78	218.53	2.52227	216.008	57.3519	145.489	162.333	38.1177	777.678	84.4954	48.408	19.1574	246.272	156.287	161.023	213.396	56.9703	0.184607	-0.593932	50.8307	2.3483	2.8908	0.0735742	2.89385	-2.81993	1.46209	-0.711441	-0.839223	5675_-175	10.2	165	43	772	86
5675_-175	62.0929	0.0505276	54	1.14778	0.860657	12	Sap	12	5675_-175_12	5675	-175	49.1826	9.90449	79.0041	36.1764	4852.78	218.53	2.52227	216.008	57.3519	145.489	162.333	38.1177	777.678	84.4954	48.408	19.1574	246.272	156.287	161.023	213.396	56.9703	0.184607	-0.593932	50.8307	1.73239	2.8908	0.0735742	2.88299	-2.81993	1.46209	-0.711441	-0.839223	5675_-175	10.2	165	43	772	86
5675_-175	62.5285	0.0915806	25	1.55948	0.744592	2	Sap	2	5675_-175_2	5675	-175	49.1826	9.90449	79.0041	36.1764	4852.78	218.53	2.52227	216.008	57.3519	145.489	162.333	38.1177	777.678	84.4954	48.408	19.1574	246.272	156.287	161.023	213.396	56.9703	0.184607	-0.593932	50.8307	1.39794	2.8908	0.0735742	2.89375	-2.81993	1.46209	-0.711441	-0.839223	5675_-175	10.2	165	43	772	86
5675_-175	59.4263	-0.0640932	84	-1.30361	-0.66798	5	Sap	5	5675_-175_5	5675	-175	49.1826	9.90449	79.0041	36.1764	4852.78	218.53	2.52227	216.008	57.3519	145.489	162.333	38.1177	777.678	84.4954	48.408	19.1574	246.272	156.287	161.023	213.396	56.9703	0.184607	-0.593932	50.8307	1.92428	2.8908	0.0735742	2.87928	-2.81993	1.46209	-0.711441	-0.839223	5675_-175	10.2	165	43	772	86
5675_-175	63.7526	0.0117277	51	2.51908	1.83837	6	Sap	6	5675_-175_6	5675	-175	49.1826	9.90449	79.0041	36.1764	4852.78	218.53	2.52227	216.008	57.3519	145.489	162.333	38.1177	777.678	84.4954	48.408	19.1574	246.272	156.287	161.023	213.396	56.9703	0.184607	-0.593932	50.8307	1.70757	2.8908	0.0735742	2.89326	-2.81993	1.46209	-0.711441	-0.839223	5675_-175	10.2	165	43	772	86
5675_-175	63.6958	0.115118	86	2.60814	2.28775	7	Sap	7	5675_-175_7	5675	-175	49.1826	9.90449	79.0041	36.1764	4852.78	218.53	2.52227	216.008	57.3519	145.489	162.333	38.1177	777.678	84.4954	48.408	19.1574	246.272	156.287	161.023	213.396	56.9703	0.184607	-0.593932	50.8307	1.9345	2.8908	0.0735742	2.90149	-2.81993	1.46209	-0.711441	-0.839223	5675_-175	10.2	165	43	772	86
5675_-175	62.0988	0.100573	129	1.16434	1.43946	8	Sap	8	5675_-175_8	5675	-175	49.1826	9.90449	79.0041	36.1764	4852.78	218.53	2.52227	216.008	57.3519	145.489	162.333	38.1177	777.678	84.4954	48.408	19.1574	246.272	156.287	161.023	213.396	56.9703	0.184607	-0.593932	50.8307	2.11059	2.8908	0.0735742	2.89354	-2.81993	1.46209	-0.711441	-0.839223	5675_-175	10.2	165	43	772	86
5675_-175	61.4736	0.10868	243	0.627279	1.30261	9	Sap	9	5675_-175_9	5675	-175	49.1826	9.90449	79.0041	36.1764	4852.78	218.53	2.52227	216.008	57.3519	145.489	162.333	38.1177	777.678	84.4954	48.408	19.1574	246.272	156.287	161.023	213.396	56.9703	0.184607	-0.593932	50.8307	2.38561	2.8908	0.0735742	2.88772	-2.81993	1.46209	-0.711441	-0.839223	5675_-175	10.2	165	43	772	86
5675_-225	58.6578	-0.112052	69	-2.01776	-1.07011	1	Sap	1	5675_-225_1	5675	-225	41.0638	10.2293	77.3949	37.3558	4579.25	216.749	12.2959	204.453	55.5391	146.782	162.473	46.2738	787.544	88.0534	44.6482	22.5104	258.699	151.138	154.197	230.924	57.2361	0.209073	-1.29279	50.7706	1.83885	2.89627	0.0824524	2.89523	-3.44974	1.63631	-0.280215	-0.755951	5675_-225	10.5	166	48	805	90
5675_-225	61.0479	0.083234	514	0.156539	1.30243	10	Sap	10	5675_-225_10	5675	-225	41.0638	10.2293	77.3949	37.3558	4579.25	216.749	12.2959	204.453	55.5391	146.782	162.473	46.2738	787.544	88.0534	44.6482	22.5104	258.699	151.138	154.197	230.924	57.2361	0.209073	-1.29279	50.7706	2.71096	2.89627	0.0824524	2.89743	-3.44974	1.63631	-0.280215	-0.755951	5675_-225	10.5	166	48	805	90
5675_-225	60.6682	0.0219283	351	-0.157262	0.405685	11	Sap	11	5675_-225_11	5675	-225	41.0638	10.2293	77.3949	37.3558	4579.25	216.749	12.2959	204.453	55.5391	146.782	162.473	46.2738	787.544	88.0534	44.6482	22.5104	258.699	151.138	154.197	230.924	57.2361	0.209073	-1.29279	50.7706	2.54531	2.89627	0.0824524	2.89648	-3.44974	1.63631	-0.280215	-0.755951	5675_-225	10.5	166	48	805	90
5675_-225	61.1945	-0.0333627	151	0.294826	0.774425	12	Sap	12	5675_-225_12	5675	-225	41.0638	10.2293	77.3949	37.3558	4579.25	216.749	12.2959	204.453	55.5391	146.782	162.473	46.2738	787.544	88.0534	44.6482	22.5104	258.699	151.138	154.197	230.924	57.2361	0.209073	-1.29279	50.7706	2.17898	2.89627	0.0824524	2.89492	-3.44974	1.63631	-0.280215	-0.755951	5675_-225	10.5	166	48	805	90
5675_-225	57.9401	-0.0947423	32	-2.73941	-1.0253	3	Sap	3	5675_-225_3	5675	-225	41.0638	10.2293	77.3949	37.3558	4579.25	216.749	12.2959	204.453	55.5391	146.782	162.473	46.2738	787.544	88.0534	44.6482	22.5104	258.699	151.138	154.197	230.924	57.2361	0.209073	-1.29279	50.7706	1.50515	2.89627	0.0824524	2.89389	-3.44974	1.63631	-0.280215	-0.755951	5675_-225	10.5	166	48	805	90
5675_-225	62.3437	0.126676	48	1.35188	0.949062	4	Sap	4	5675_-225_4	5675	-225	41.0638	10.2293	77.3949	37.3558	4579.25	216.749	12.2959	204.453	55.5391	146.782	162.473	46.2738	787.544	88.0534	44.6482	22.5104	258.699	151.138	154.197	230.924	57.2361	0.209073	-1.29279	50.7706	1.68124	2.89627	0.0824524	2.89973	-3.44974	1.63631	-0.280215	-0.755951	5675_-225	10.5	166	48	805	90
5675_-225	57.5091	-0.0649731	47	-3.03956	-1.55305	5	Sap	5	5675_-225_5	5675	-225	41.0638	10.2293	77.3949	37.3558	4579.25	216.749	12.2959	204.453	55.5391	146.782	162.473	46.2738	787.544	88.0534	44.6482	22.5104	258.699	151.138	154.197	230.924	57.2361	0.209073	-1.29279	50.7706	1.6721	2.89627	0.0824524	2.89935	-3.44974	1.63631	-0.280215	-0.755951	5675_-225	10.5	166	48	805	90
5675_-225	62.3392	0.0885621	51	1.38899	1.06457	6	Sap	6	5675_-225_6	5675	-225	41.0638	10.2293	77.3949	37.3558	4579.25	216.749	12.2959	204.453	55.5391	146.782	162.473	46.2738	787.544	88.0534	44.6482	22.5104	258.699	151.138	154.197	230.924	57.2361	0.209073	-1.29279	50.7706	1.70757	2.89627	0.0824524	2.89426	-3.44974	1.63631	-0.280215	-0.755951	5675_-225	10.5	166	48	805	90
5675_-225	62.0067	0.0770781	107	1.05398	1.27785	7	Sap	7	5675_-225_7	5675	-225	41.0638	10.2293	77.3949	37.3558	4579.25	216.749	12.2959	204.453	55.5391	146.782	162.473	46.2738	787.544	88.0534	44.6482	22.5104	258.699	151.138	154.197	230.924	57.2361	0.209073	-1.29279	50.7706	2.02938	2.89627	0.0824524	2.89359	-3.44974	1.63631	-0.280215	-0.755951	5675_-225	10.5	166	48	805	90
5675_-225	60.6249	0.00402505	217	-0.178373	0.265903	8	Sap	8	5675_-225_8	5675	-225	41.0638	10.2293	77.3949	37.3558	4579.25	216.749	12.2959	204.453	55.5391	146.782	162.473	46.2738	787.544	88.0534	44.6482	22.5104	258.699	151.138	154.197	230.924	57.2361	0.209073	-1.29279	50.7706	2.33646	2.89627	0.0824524	2.89466	-3.44974	1.63631	-0.280215	-0.755951	5675_-225	10.5	166	48	805	90
5675_-225	60.4923	-0.0849018	310	-0.347641	0.0403639	9	Sap	9	5675_-225_9	5675	-225	41.0638	10.2293	77.3949	37.3558	4579.25	216.749	12.2959	204.453	55.5391	146.782	162.473	46.2738	787.544	88.0534	44.6482	22.5104	258.699	151.138	154.197	230.924	57.2361	0.209073	-1.29279	50.7706	2.49136	2.89627	0.0824524	2.89495	-3.44974	1.63631	-0.280215	-0.755951	5675_-225	10.5	166	48	805	90
5675_-25	61.1585	-0.0765183	51	0.292236	0.389625	10	Sap	10	5675_-25_10	5675	-25	115.498	9.79367	65.0464	33.0084	4742.03	204.443	10.9536	193.489	81.0211	62.8017	158.97	39.1519	654.363	76.0549	42.1392	19.0844	208.139	134.253	160.954	164.198	55.5583		1.5159	50.9862	1.70757	2.81582		2.81546	-2.55774	0.609832	-0.347631	-1.85368	5675_-25
5675_-275	61.2817	0.0142151	27	0.436426	0.326258	1	Sap	1	5675_-275_1	5675	-275	73.5906	9.73083	76.9703	37.3819	4537.34	211.904	8.60004	203.304	51.8349	137.594	157.323	42.5592	805.293	91.9096	46.0487	21.9453	264.224	156.08	158.849	240.615	57.2408	0.107005	-1.98917	50.7063	1.43136	2.90595	0.0441494	2.90338	-3.34279	1.15514	-0.397487	-0.531978	5675_-275	10.1	159	48	796	92
5675_-275	59.6689	-0.0986791	346	-1.11948	-1.15858	10	Sap	10	5675_-275_10	5675	-275	73.5906	9.73083	76.9703	37.3819	4537.34	211.904	8.60004	203.304	51.8349	137.594	157.323	42.5592	805.293	91.9096	46.0487	21.9453	264.224	156.08	158.849	240.615	57.2408	0.107005	-1.98917	50.7063	2.53908	2.90595	0.0441494	2.90799	-3.34279	1.15514	-0.397487	-0.531978	5675_-275	10.1	159	48	796	92
5675_-275	60.1828	-0.0445759	231	-0.598987	-0.282791	11	Sap	11	5675_-275_11	5675	-275	73.5906	9.73083	76.9703	37.3819	4537.34	211.904	8.60004	203.304	51.8349	137.594	157.323	42.5592	805.293	91.9096	46.0487	21.9453	264.224	156.08	158.849	240.615	57.2408	0.107005	-1.98917	50.7063	2.36361	2.90595	0.0441494	2.90319	-3.34279	1.15514	-0.397487	-0.531978	5675_-275	10.1	159	48	796	92
5675_-275	60.0532	-0.0426395	124	-0.700342	-0.247314	12	Sap	12	5675_-275_12	5675	-275	73.5906	9.73083	76.9703	37.3819	4537.34	211.904	8.60004	203.304	51.8349	137.594	157.323	42.5592	805.293	91.9096	46.0487	21.9453	264.224	156.08	158.849	240.615	57.2408	0.107005	-1.98917	50.7063	2.09342	2.90595	0.0441494	2.90554	-3.34279	1.15514	-0.397487	-0.531978	5675_-275	10.1	159	48	796	92
5675_-275	59.4772	0.0141294	28	-1.19405	-0.384571	3	Sap	3	5675_-275_3	5675	-275	73.5906	9.73083	76.9703	37.3819	4537.34	211.904	8.60004	203.304	51.8349	137.594	157.323	42.5592	805.293	91.9096	46.0487	21.9453	264.224	156.08	158.849	240.615	57.2408	0.107005	-1.98917	50.7063	1.44716	2.90595	0.0441494	2.90205	-3.34279	1.15514	-0.397487	-0.531978	5675_-275	10.1	159	48	796	92
5675_-275	58.8067	-0.0872466	47	-1.86094	-0.77209	4	Sap	4	5675_-275_4	5675	-275	73.5906	9.73083	76.9703	37.3819	4537.34	211.904	8.60004	203.304	51.8349	137.594	157.323	42.5592	805.293	91.9096	46.0487	21.9453	264.224	156.08	158.849	240.615	57.2408	0.107005	-1.98917	50.7063	1.6721	2.90595	0.0441494	2.90844	-3.34279	1.15514	-0.397487	-0.531978	5675_-275	10.1	159	48	796	92
5675_-275	60.7493	-0.0462653	50	-0.121473	0.134642	5	Sap	5	5675_-275_5	5675	-275	73.5906	9.73083	76.9703	37.3819	4537.34	211.904	8.60004	203.304	51.8349	137.594	157.323	42.5592	805.293	91.9096	46.0487	21.9453	264.224	156.08	158.849	240.615	57.2408	0.107005	-1.98917	50.7063	1.69897	2.90595	0.0441494	2.9064	-3.34279	1.15514	-0.397487	-0.531978	5675_-275	10.1	159	48	796	92
5675_-275	60.391	-0.0745178	51	-0.430116	-0.0565936	6	Sap	6	5675_-275_6	5675	-275	73.5906	9.73083	76.9703	37.3819	4537.34	211.904	8.60004	203.304	51.8349	137.594	157.323	42.5592	805.293	91.9096	46.0487	21.9453	264.224	156.08	158.849	240.615	57.2408	0.107005	-1.98917	50.7063	1.70757	2.90595	0.0441494	2.89994	-3.34279	1.15514	-0.397487	-0.531978	5675_-275	10.1	159	48	796	92
5675_-275	60.8632	0.00342879	69	0.0171264	0.276237	7	Sap	7	5675_-275_7	5675	-275	73.5906	9.73083	76.9703	37.3819	4537.34	211.904	8.60004	203.304	51.8349	137.594	157.323	42.5592	805.293	91.9096	46.0487	21.9453	264.224	156.08	158.849	240.615	57.2408	0.107005	-1.98917	50.7063	1.83885	2.90595	0.0441494	2.90417	-3.34279	1.15514	-0.397487	-0.531978	5675_-275	10.1	159	48	796	92
5675_-275	60.5803	-0.0231198	106	-0.243932	0.155762	8	Sap	8	5675_-275_8	5675	-275	73.5906	9.73083	76.9703	37.3819	4537.34	211.904	8.60004	203.304	51.8349	137.594	157.323	42.5592	805.293	91.9096	46.0487	21.9453	264.224	156.08	158.849	240.615	57.2408	0.107005	-1.98917	50.7063	2.02531	2.90595	0.0441494	2.9031	-3.34279	1.15514	-0.397487	-0.531978	5675_-275	10.1	159	48	796	92
5675_-275	60.6278	0.0111934	211	-0.188921	0.210788	9	Sap	9	5675_-275_9	5675	-275	73.5906	9.73083	76.9703	37.3819	4537.34	211.904	8.60004	203.304	51.8349	137.594	157.323	42.5592	805.293	91.9096	46.0487	21.9453	264.224	156.08	158.849	240.615	57.2408	0.107005	-1.98917	50.7063	2.32428	2.90595	0.0441494	2.90643	-3.34279	1.15514	-0.397487	-0.531978	5675_-275	10.1	159	48	796	92
5675_-325	62.1008	0.138602	170	1.18095	1.71372	10	Sap	10	5675_-325_10	5675	-325	120.034	9.22474	69.892	34.8853	4620.31	205.105	6.71296	198.392	46.2546	109.801	154.241	37.2027	851.113	96.0329	52.0628	20.0602	274.576	167.989	174.122	258.876	57.5107	0.0953777	-2.68294	50.6379	2.23045	2.92999	0.0395639	2.92624	-3.06866	0.392784	-0.784506	-0.00714284	5675_-325
5675_-325	58.7841	-0.0757917	46	-1.83891	-0.843162	11	Sap	11	5675_-325_11	5675	-325	120.034	9.22474	69.892	34.8853	4620.31	205.105	6.71296	198.392	46.2546	109.801	154.241	37.2027	851.113	96.0329	52.0628	20.0602	274.576	167.989	174.122	258.876	57.5107	0.0953777	-2.68294	50.6379	1.66276	2.92999	0.0395639	2.9388	-3.06866	0.392784	-0.784506	-0.00714284	5675_-325
5675_-325	61.8343	0.0283478	80	0.933802	0.953651	9	Sap	9	5675_-325_9	5675	-325	120.034	9.22474	69.892	34.8853	4620.31	205.105	6.71296	198.392	46.2546	109.801	154.241	37.2027	851.113	96.0329	52.0628	20.0602	274.576	167.989	174.122	258.876	57.5107	0.0953777	-2.68294	50.6379	1.90309	2.92999	0.0395639	2.9369	-3.06866	0.392784	-0.784506	-0.00714284	5675_-325
5675_-375	60.9524	-0.00461995	251	0.0255974	0.653255	10	Sap	10	5675_-375_10	5675	-375	99.546	9.57102	62.845	33.3547	4346.33	199.32	13.3786	185.942	51.2028	139.202	153.8	43.4066	929.878	108.514	54.3393	23.9055	310.759	170.782	175.808	299.416	57.9271	0.125068	-3.37394	50.5655	2.39967	2.96843	0.0511789	2.96547	-3.85768	0.284158	-0.449448	0.758766	5675_-375
5675_-375	59.4592	-0.155665	239	-1.25177	-1.14531	11	Sap	11	5675_-375_11	5675	-375	99.546	9.57102	62.845	33.3547	4346.33	199.32	13.3786	185.942	51.2028	139.202	153.8	43.4066	929.878	108.514	54.3393	23.9055	310.759	170.782	175.808	299.416	57.9271	0.125068	-3.37394	50.5655	2.3784	2.96843	0.0511789	2.9682	-3.85768	0.284158	-0.449448	0.758766	5675_-375
5675_-375	60.7518	-0.0198406	65	-0.0843813	0.176774	12	Sap	12	5675_-375_12	5675	-375	99.546	9.57102	62.845	33.3547	4346.33	199.32	13.3786	185.942	51.2028	139.202	153.8	43.4066	929.878	108.514	54.3393	23.9055	310.759	170.782	175.808	299.416	57.9271	0.125068	-3.37394	50.5655	1.81291	2.96843	0.0511789	2.95897	-3.85768	0.284158	-0.449448	0.758766	5675_-375
5675_-375	58.4717	-0.0182827	30	-2.17957	-0.794748	4	Sap	4	5675_-375_4	5675	-375	99.546	9.57102	62.845	33.3547	4346.33	199.32	13.3786	185.942	51.2028	139.202	153.8	43.4066	929.878	108.514	54.3393	23.9055	310.759	170.782	175.808	299.416	57.9271	0.125068	-3.37394	50.5655	1.47712	2.96843	0.0511789	2.95815	-3.85768	0.284158	-0.449448	0.758766	5675_-375
5675_-375	60.537	0.00869951	25	-0.299615	0.0282744	6	Sap	6	5675_-375_6	5675	-375	99.546	9.57102	62.845	33.3547	4346.33	199.32	13.3786	185.942	51.2028	139.202	153.8	43.4066	929.878	108.514	54.3393	23.9055	310.759	170.782	175.808	299.416	57.9271	0.125068	-3.37394	50.5655	1.39794	2.96843	0.0511789	2.96994	-3.85768	0.284158	-0.449448	0.758766	5675_-375
5675_-375	61.2094	0.00312302	56	0.344248	0.435562	7	Sap	7	5675_-375_7	5675	-375	99.546	9.57102	62.845	33.3547	4346.33	199.32	13.3786	185.942	51.2028	139.202	153.8	43.4066	929.878	108.514	54.3393	23.9055	310.759	170.782	175.808	299.416	57.9271	0.125068	-3.37394	50.5655	1.74819	2.96843	0.0511789	2.967	-3.85768	0.284158	-0.449448	0.758766	5675_-375
5675_-375	63.141	0.143921	94	2.01566	2.00663	8	Sap	8	5675_-375_8	5675	-375	99.546	9.57102	62.845	33.3547	4346.33	199.32	13.3786	185.942	51.2028	139.202	153.8	43.4066	929.878	108.514	54.3393	23.9055	310.759	170.782	175.808	299.416	57.9271	0.125068	-3.37394	50.5655	1.97313	2.96843	0.0511789	2.96881	-3.85768	0.284158	-0.449448	0.758766	5675_-375
5675_-375	61.0531	0.000243456	141	0.242865	0.595048	9	Sap	9	5675_-375_9	5675	-375	99.546	9.57102	62.845	33.3547	4346.33	199.32	13.3786	185.942	51.2028	139.202	153.8	43.4066	929.878	108.514	54.3393	23.9055	310.759	170.782	175.808	299.416	57.9271	0.125068	-3.37394	50.5655	2.14922	2.96843	0.0511789	2.97633	-3.85768	0.284158	-0.449448	0.758766	5675_-375
5675_-425	61.1535	0.0578331	191	0.339355	0.754525	10	Sap	10	5675_-425_10	5675	-425	187.809	9.54727	59.9297	33.5576	4225.13	192.886	16.7543	176.131	53.5305	128.99	151.044	44.8901	1064.92	126.844	61.0713	25.6041	363.839	188.629	198.276	345.175	57.9829	0.154357	-4.06203	50.4891	2.28103	3.02732	0.06234	3.02527	-4.09949	0.0231181	-0.429802	2.06115	5675_-425	9.6	150	47	1076	128
5675_-425	59.3618	-0.169481	116	-1.44414	-0.882115	11	Sap	11	5675_-425_11	5675	-425	187.809	9.54727	59.9297	33.5576	4225.13	192.886	16.7543	176.131	53.5305	128.99	151.044	44.8901	1064.92	126.844	61.0713	25.6041	363.839	188.629	198.276	345.175	57.9829	0.154357	-4.06203	50.4891	2.06446	3.02732	0.06234	3.01247	-4.09949	0.0231181	-0.429802	2.06115	5675_-425	9.6	150	47	1076	128
5675_-425	63.8778	0.133669	48	2.82231	1.79077	8	Sap	8	5675_-425_8	5675	-425	187.809	9.54727	59.9297	33.5576	4225.13	192.886	16.7543	176.131	53.5305	128.99	151.044	44.8901	1064.92	126.844	61.0713	25.6041	363.839	188.629	198.276	345.175	57.9829	0.154357	-4.06203	50.4891	1.68124	3.02732	0.06234	3.03569	-4.09949	0.0231181	-0.429802	2.06115	5675_-425	9.6	150	47	1076	128
5675_-425	61.1926	0.036366	112	0.343153	0.640316	9	Sap	9	5675_-425_9	5675	-425	187.809	9.54727	59.9297	33.5576	4225.13	192.886	16.7543	176.131	53.5305	128.99	151.044	44.8901	1064.92	126.844	61.0713	25.6041	363.839	188.629	198.276	345.175	57.9829	0.154357	-4.06203	50.4891	2.04922	3.02732	0.06234	3.04023	-4.09949	0.0231181	-0.429802	2.06115	5675_-425	9.6	150	47	1076	128
5675_-475	59.3126	-0.0829584	29	-1.42016	-0.434835	1	Sap	1	5675_-475_1	5675	-475	104.219	10.1058	57.0084	32.8204	4221.25	194.706	23.3344	171.372	59.2923	133.845	156.037	50.1806	1045.33	124.258	59.6041	27.065	362.973	180.781	192.946	337.814	57.9746	0.0545177	-4.74707	50.4087	1.4624	3.01925	0.0230539	3.01948	-4.35291	0.376749	-0.187693	1.86841	5675_-475	10	155	49	1061	126
5675_-475	60.2606	-0.0841487	243	-0.583758	-0.21432	10	Sap	10	5675_-475_10	5675	-475	104.219	10.1058	57.0084	32.8204	4221.25	194.706	23.3344	171.372	59.2923	133.845	156.037	50.1806	1045.33	124.258	59.6041	27.065	362.973	180.781	192.946	337.814	57.9746	0.0545177	-4.74707	50.4087	2.38561	3.01925	0.0230539	3.01873	-4.35291	0.376749	-0.187693	1.86841	5675_-475	10	155	49	1061	126
5675_-475	59.053	-0.184094	230	-1.68368	-1.51772	11	Sap	11	5675_-475_11	5675	-475	104.219	10.1058	57.0084	32.8204	4221.25	194.706	23.3344	171.372	59.2923	133.845	156.037	50.1806	1045.33	124.258	59.6041	27.065	362.973	180.781	192.946	337.814	57.9746	0.0545177	-4.74707	50.4087	2.36173	3.01925	0.0230539	3.01994	-4.35291	0.376749	-0.187693	1.86841	5675_-475	10	155	49	1061	126
5675_-475	59.9289	-0.0480216	110	-0.826901	-0.367119	12	Sap	12	5675_-475_12	5675	-475	104.219	10.1058	57.0084	32.8204	4221.25	194.706	23.3344	171.372	59.2923	133.845	156.037	50.1806	1045.33	124.258	59.6041	27.065	362.973	180.781	192.946	337.814	57.9746	0.0545177	-4.74707	50.4087	2.04139	3.01925	0.0230539	3.01878	-4.35291	0.376749	-0.187693	1.86841	5675_-475	10	155	49	1061	126
5675_-475	60.9086	-0.0805995	25	0.100055	0.218272	2	Sap	2	5675_-475_2	5675	-475	104.219	10.1058	57.0084	32.8204	4221.25	194.706	23.3344	171.372	59.2923	133.845	156.037	50.1806	1045.33	124.258	59.6041	27.065	362.973	180.781	192.946	337.814	57.9746	0.0545177	-4.74707	50.4087	1.39794	3.01925	0.0230539	3.02162	-4.35291	0.376749	-0.187693	1.86841	5675_-475	10	155	49	1061	126
5675_-475	57.7024	-0.133504	46	-3.02912	-1.36469	3	Sap	3	5675_-475_3	5675	-475	104.219	10.1058	57.0084	32.8204	4221.25	194.706	23.3344	171.372	59.2923	133.845	156.037	50.1806	1045.33	124.258	59.6041	27.065	362.973	180.781	192.946	337.814	57.9746	0.0545177	-4.74707	50.4087	1.66276	3.01925	0.0230539	3.01753	-4.35291	0.376749	-0.187693	1.86841	5675_-475	10	155	49	1061	126
5675_-475	62.7116	0.0391974	39	1.70439	1.08334	5	Sap	5	5675_-475_5	5675	-475	104.219	10.1058	57.0084	32.8204	4221.25	194.706	23.3344	171.372	59.2923	133.845	156.037	50.1806	1045.33	124.258	59.6041	27.065	362.973	180.781	192.946	337.814	57.9746	0.0545177	-4.74707	50.4087	1.59106	3.01925	0.0230539	3.02004	-4.35291	0.376749	-0.187693	1.86841	5675_-475	10	155	49	1061	126
5675_-475	60.6943	-0.0219599	37	-0.139786	0.131456	6	Sap	6	5675_-475_6	5675	-475	104.219	10.1058	57.0084	32.8204	4221.25	194.706	23.3344	171.372	59.2923	133.845	156.037	50.1806	1045.33	124.258	59.6041	27.065	362.973	180.781	192.946	337.814	57.9746	0.0545177	-4.74707	50.4087	1.5682	3.01925	0.0230539	3.02212	-4.35291	0.376749	-0.187693	1.86841	5675_-475	10	155	49	1061	126
5675_-475	60.1962	-0.0614136	46	-0.546174	-0.135436	7	Sap	7	5675_-475_7	5675	-475	104.219	10.1058	57.0084	32.8204	4221.25	194.706	23.3344	171.372	59.2923	133.845	156.037	50.1806	1045.33	124.258	59.6041	27.065	362.973	180.781	192.946	337.814	57.9746	0.0545177	-4.74707	50.4087	1.66276	3.01925	0.0230539	3.02481	-4.35291	0.376749	-0.187693	1.86841	5675_-475	10	155	49	1061	126
5675_-475	62.4261	0.0640932	50	1.51419	1.05242	8	Sap	8	5675_-475_8	5675	-475	104.219	10.1058	57.0084	32.8204	4221.25	194.706	23.3344	171.372	59.2923	133.845	156.037	50.1806	1045.33	124.258	59.6041	27.065	362.973	180.781	192.946	337.814	57.9746	0.0545177	-4.74707	50.4087	1.69897	3.01925	0.0230539	3.0196	-4.35291	0.376749	-0.187693	1.86841	5675_-475	10	155	49	1061	126
5675_-475	59.826	-0.112165	131	-0.922906	-0.455348	9	Sap	9	5675_-475_9	5675	-475	104.219	10.1058	57.0084	32.8204	4221.25	194.706	23.3344	171.372	59.2923	133.845	156.037	50.1806	1045.33	124.258	59.6041	27.065	362.973	180.781	192.946	337.814	57.9746	0.0545177	-4.74707	50.4087	2.11727	3.01925	0.0230539	3.0221	-4.35291	0.376749	-0.187693	1.86841	5675_-475	10	155	49	1061	126
5675_-525	60.5242	-0.0352619	177	-0.263208	0.154954	10	Sap	10	5675_-525_10	5675	-525	82.8639	9.87556	56.0661	32.9086	4084.35	190.445	23.0101	167.435	58.5359	136.196	152.379	49.6881	1083.15	135.618	57.7525	30.0029	385.53	179.08	188.708	361.149	57.8292	0.00717956	-5.42893	50.3244	2.24797	3.03469	0.0031069	3.03576	-4.51576	0.0905779	0.172933	2.23619	5675_-525
5675_-525	59.7287	-0.0472379	159	-1.00746	-0.624993	11	Sap	11	5675_-525_11	5675	-525	82.8639	9.87556	56.0661	32.9086	4084.35	190.445	23.0101	167.435	58.5359	136.196	152.379	49.6881	1083.15	135.618	57.7525	30.0029	385.53	179.08	188.708	361.149	57.8292	0.00717956	-5.42893	50.3244	2.2014	3.03469	0.0031069	3.03432	-4.51576	0.0905779	0.172933	2.23619	5675_-525
5675_-525	60.7527	-0.0166284	35	-0.102766	0.178324	12	Sap	12	5675_-525_12	5675	-525	82.8639	9.87556	56.0661	32.9086	4084.35	190.445	23.0101	167.435	58.5359	136.196	152.379	49.6881	1083.15	135.618	57.7525	30.0029	385.53	179.08	188.708	361.149	57.8292	0.00717956	-5.42893	50.3244	1.54407	3.03469	0.0031069	3.03101	-4.51576	0.0905779	0.172933	2.23619	5675_-525
5675_-525	61.9287	-0.0174415	28	1.04387	0.599803	5	Sap	5	5675_-525_5	5675	-525	82.8639	9.87556	56.0661	32.9086	4084.35	190.445	23.0101	167.435	58.5359	136.196	152.379	49.6881	1083.15	135.618	57.7525	30.0029	385.53	179.08	188.708	361.149	57.8292	0.00717956	-5.42893	50.3244	1.44716	3.03469	0.0031069	3.03447	-4.51576	0.0905779	0.172933	2.23619	5675_-525
5675_-525	64.8535	0.133837	36	3.61102	1.97047	7	Sap	7	5675_-525_7	5675	-525	82.8639	9.87556	56.0661	32.9086	4084.35	190.445	23.0101	167.435	58.5359	136.196	152.379	49.6881	1083.15	135.618	57.7525	30.0029	385.53	179.08	188.708	361.149	57.8292	0.00717956	-5.42893	50.3244	1.5563	3.03469	0.0031069	3.03347	-4.51576	0.0905779	0.172933	2.23619	5675_-525
5675_-525	62.6518	0.111946	48	1.72721	1.22407	8	Sap	8	5675_-525_8	5675	-525	82.8639	9.87556	56.0661	32.9086	4084.35	190.445	23.0101	167.435	58.5359	136.196	152.379	49.6881	1083.15	135.618	57.7525	30.0029	385.53	179.08	188.708	361.149	57.8292	0.00717956	-5.42893	50.3244	1.68124	3.03469	0.0031069	3.03501	-4.51576	0.0905779	0.172933	2.23619	5675_-525
5675_-525	59.8065	-0.0635596	102	-0.99091	-0.427557	9	Sap	9	5675_-525_9	5675	-525	82.8639	9.87556	56.0661	32.9086	4084.35	190.445	23.0101	167.435	58.5359	136.196	152.379	49.6881	1083.15	135.618	57.7525	30.0029	385.53	179.08	188.708	361.149	57.8292	0.00717956	-5.42893	50.3244	2.0086	3.03469	0.0031069	3.03511	-4.51576	0.0905779	0.172933	2.23619	5675_-525
5675_-75	59.5557	-0.0618067	230	-1.19328	-0.973666	10	Sap	10	5675_-75_10	5675	-75	64.161	9.989	73.1767	35.3911	4788.02	213.502	9.64444	203.857	75.1387	119.186	161.971	40.8122	695.71	77.9954	44.4676	20.752	223.926	140.564	146.051	187.402	56.2104		0.810568	50.9386	2.36173	2.84243		2.84436	-2.88547	1.30843	-0.368313	-1.51385	5675_-75	10.4	165	44	681	79
5675_-75	60.5111	-0.0149367	166	-0.291864	0.123568	11	Sap	11	5675_-75_11	5675	-75	64.161	9.989	73.1767	35.3911	4788.02	213.502	9.64444	203.857	75.1387	119.186	161.971	40.8122	695.71	77.9954	44.4676	20.752	223.926	140.564	146.051	187.402	56.2104		0.810568	50.9386	2.22011	2.84243		2.84072	-2.88547	1.30843	-0.368313	-1.51385	5675_-75	10.4	165	44	681	79
5675_-75	57.4643	-0.123988	31	-3.10754	-1.17191	12	Sap	12	5675_-75_12	5675	-75	64.161	9.989	73.1767	35.3911	4788.02	213.502	9.64444	203.857	75.1387	119.186	161.971	40.8122	695.71	77.9954	44.4676	20.752	223.926	140.564	146.051	187.402	56.2104		0.810568	50.9386	1.49136	2.84243		2.82831	-2.88547	1.30843	-0.368313	-1.51385	5675_-75	10.4	165	44	681	79
5675_-75	63.173	0.0386266	26	2.22695	1.02925	8	Sap	8	5675_-75_8	5675	-75	64.161	9.989	73.1767	35.3911	4788.02	213.502	9.64444	203.857	75.1387	119.186	161.971	40.8122	695.71	77.9954	44.4676	20.752	223.926	140.564	146.051	187.402	56.2104		0.810568	50.9386	1.41497	2.84243		2.83952	-2.88547	1.30843	-0.368313	-1.51385	5675_-75	10.4	165	44	681	79
5675_-75	60.6263	-0.0341612	139	-0.205769	0.213158	9	Sap	9	5675_-75_9	5675	-75	64.161	9.989	73.1767	35.3911	4788.02	213.502	9.64444	203.857	75.1387	119.186	161.971	40.8122	695.71	77.9954	44.4676	20.752	223.926	140.564	146.051	187.402	56.2104		0.810568	50.9386	2.14301	2.84243		2.84135	-2.88547	1.30843	-0.368313	-1.51385	5675_-75	10.4	165	44	681	79
5675_125	60.9257	-0.0146596	159	0.0625811	0.423383	10	Sap	10	5675_125_10	5675	125	0.118265	10.1748	63.163	30.3209	5298.45	212.37	7.08014	205.289	75.7419	59.6515	167.346	34.3023	749.532	75.6694	45.7129	14.7216	219.306	150.115	199.086	179.635	55.725		3.64222	51.1035	2.2014	2.87479		2.87504	-1.92587	0.891919	-0.913305	-1.30189	5675_125	10.2	167	34	747	74
5675_125	61.981	0.0460772	124	1.04451	1.36076	11	Sap	11	5675_125_11	5675	125	0.118265	10.1748	63.163	30.3209	5298.45	212.37	7.08014	205.289	75.7419	59.6515	167.346	34.3023	749.532	75.6694	45.7129	14.7216	219.306	150.115	199.086	179.635	55.725		3.64222	51.1035	2.09342	2.87479		2.87565	-1.92587	0.891919	-0.913305	-1.30189	5675_125	10.2	167	34	747	74
5675_125	57.624	-0.154443	33	-3.05051	-1.19849	4	Sap	4	5675_125_4	5675	125	0.118265	10.1748	63.163	30.3209	5298.45	212.37	7.08014	205.289	75.7419	59.6515	167.346	34.3023	749.532	75.6694	45.7129	14.7216	219.306	150.115	199.086	179.635	55.725		3.64222	51.1035	1.51851	2.87479		2.87608	-1.92587	0.891919	-0.913305	-1.30189	5675_125	10.2	167	34	747	74
5675_125	62.102	0.0199267	43	1.16521	0.779448	5	Sap	5	5675_125_5	5675	125	0.118265	10.1748	63.163	30.3209	5298.45	212.37	7.08014	205.289	75.7419	59.6515	167.346	34.3023	749.532	75.6694	45.7129	14.7216	219.306	150.115	199.086	179.635	55.725		3.64222	51.1035	1.63347	2.87479		2.87821	-1.92587	0.891919	-0.913305	-1.30189	5675_125	10.2	167	34	747	74
5675_125	63.0633	0.0758989	64	2.03061	1.55429	6	Sap	6	5675_125_6	5675	125	0.118265	10.1748	63.163	30.3209	5298.45	212.37	7.08014	205.289	75.7419	59.6515	167.346	34.3023	749.532	75.6694	45.7129	14.7216	219.306	150.115	199.086	179.635	55.725		3.64222	51.1035	1.80618	2.87479		2.87545	-1.92587	0.891919	-0.913305	-1.30189	5675_125	10.2	167	34	747	74
5675_125	61.189	0.0495631	83	0.330558	0.490619	7	Sap	7	5675_125_7	5675	125	0.118265	10.1748	63.163	30.3209	5298.45	212.37	7.08014	205.289	75.7419	59.6515	167.346	34.3023	749.532	75.6694	45.7129	14.7216	219.306	150.115	199.086	179.635	55.725		3.64222	51.1035	1.91908	2.87479		2.87487	-1.92587	0.891919	-0.913305	-1.30189	5675_125	10.2	167	34	747	74
5675_125	63.4416	0.10504	66	2.42001	1.77079	8	Sap	8	5675_125_8	5675	125	0.118265	10.1748	63.163	30.3209	5298.45	212.37	7.08014	205.289	75.7419	59.6515	167.346	34.3023	749.532	75.6694	45.7129	14.7216	219.306	150.115	199.086	179.635	55.725		3.64222	51.1035	1.81954	2.87479		2.8767	-1.92587	0.891919	-0.913305	-1.30189	5675_125	10.2	167	34	747	74
5675_125	61.5299	0.0123975	143	0.638628	1.01187	9	Sap	9	5675_125_9	5675	125	0.118265	10.1748	63.163	30.3209	5298.45	212.37	7.08014	205.289	75.7419	59.6515	167.346	34.3023	749.532	75.6694	45.7129	14.7216	219.306	150.115	199.086	179.635	55.725		3.64222	51.1035	2.15534	2.87479		2.87353	-1.92587	0.891919	-0.913305	-1.30189	5675_125	10.2	167	34	747	74
5675_175	62.1017	0.0915457	182	1.15889	1.81477	10	Sap	10	5675_175_10	5675	175	2.53905	10.1675	68.1952	31.3114	5368.31	215.89	2.79365	213.097	73.7452	60.1724	168.017	32.6886	762.604	76.0915	47.3038	13.1013	218.123	157.527	198.488	183.521	55.725		4.35389	51.134	2.26007	2.8823		2.88243	-1.67499	1.09175	-1.1982	-1.19684	5675_175	10.2	170	30	780	76
5675_175	61.3041	0.100093	218	0.449389	1.03794	11	Sap	11	5675_175_11	5675	175	2.53905	10.1675	68.1952	31.3114	5368.31	215.89	2.79365	213.097	73.7452	60.1724	168.017	32.6886	762.604	76.0915	47.3038	13.1013	218.123	157.527	198.488	183.521	55.725		4.35389	51.134	2.33846	2.8823		2.88237	-1.67499	1.09175	-1.1982	-1.19684	5675_175	10.2	170	30	780	76
5675_175	62.4509	0.0836897	64	1.51069	1.23865	12	Sap	12	5675_175_12	5675	175	2.53905	10.1675	68.1952	31.3114	5368.31	215.89	2.79365	213.097	73.7452	60.1724	168.017	32.6886	762.604	76.0915	47.3038	13.1013	218.123	157.527	198.488	183.521	55.725		4.35389	51.134	1.80618	2.8823		2.88239	-1.67499	1.09175	-1.1982	-1.19684	5675_175	10.2	170	30	780	76
5675_175	59.1966	-0.0715878	30	-1.52459	-0.478202	3	Sap	3	5675_175_3	5675	175	2.53905	10.1675	68.1952	31.3114	5368.31	215.89	2.79365	213.097	73.7452	60.1724	168.017	32.6886	762.604	76.0915	47.3038	13.1013	218.123	157.527	198.488	183.521	55.725		4.35389	51.134	1.47712	2.8823		2.88198	-1.67499	1.09175	-1.1982	-1.19684	5675_175	10.2	170	30	780	76
5675_175	59.6526	-0.0709265	58	-1.09562	-0.464925	4	Sap	4	5675_175_4	5675	175	2.53905	10.1675	68.1952	31.3114	5368.31	215.89	2.79365	213.097	73.7452	60.1724	168.017	32.6886	762.604	76.0915	47.3038	13.1013	218.123	157.527	198.488	183.521	55.725		4.35389	51.134	1.76343	2.8823		2.88205	-1.67499	1.09175	-1.1982	-1.19684	5675_175	10.2	170	30	780	76
5675_175	61.9267	0.0483202	76	1.04126	1.04093	5	Sap	5	5675_175_5	5675	175	2.53905	10.1675	68.1952	31.3114	5368.31	215.89	2.79365	213.097	73.7452	60.1724	168.017	32.6886	762.604	76.0915	47.3038	13.1013	218.123	157.527	198.488	183.521	55.725		4.35389	51.134	1.88081	2.8823		2.88194	-1.67499	1.09175	-1.1982	-1.19684	5675_175	10.2	170	30	780	76
5675_175	63.7509	0.081608	43	2.70482	1.50702	6	Sap	6	5675_175_6	5675	175	2.53905	10.1675	68.1952	31.3114	5368.31	215.89	2.79365	213.097	73.7452	60.1724	168.017	32.6886	762.604	76.0915	47.3038	13.1013	218.123	157.527	198.488	183.521	55.725		4.35389	51.134	1.63347	2.8823		2.88217	-1.67499	1.09175	-1.1982	-1.19684	5675_175	10.2	170	30	780	76
5675_175	64.037	0.129727	76	2.92216	2.42069	7	Sap	7	5675_175_7	5675	175	2.53905	10.1675	68.1952	31.3114	5368.31	215.89	2.79365	213.097	73.7452	60.1724	168.017	32.6886	762.604	76.0915	47.3038	13.1013	218.123	157.527	198.488	183.521	55.725		4.35389	51.134	1.88081	2.8823		2.88242	-1.67499	1.09175	-1.1982	-1.19684	5675_175	10.2	170	30	780	76
5675_175	65.6251	0.245767	74	4.47318	3.25341	8	Sap	8	5675_175_8	5675	175	2.53905	10.1675	68.1952	31.3114	5368.31	215.89	2.79365	213.097	73.7452	60.1724	168.017	32.6886	762.604	76.0915	47.3038	13.1013	218.123	157.527	198.488	183.521	55.725		4.35389	51.134	1.86923	2.8823		2.88235	-1.67499	1.09175	-1.1982	-1.19684	5675_175	10.2	170	30	780	76
5675_175	62.9506	0.193402	174	1.96793	2.5679	9	Sap	9	5675_175_9	5675	175	2.53905	10.1675	68.1952	31.3114	5368.31	215.89	2.79365	213.097	73.7452	60.1724	168.017	32.6886	762.604	76.0915	47.3038	13.1013	218.123	157.527	198.488	183.521	55.725		4.35389	51.134	2.24055	2.8823		2.88234	-1.67499	1.09175	-1.1982	-1.19684	5675_175	10.2	170	30	780	76
5675_225	58.2272	-0.112728	29	-2.32949	-0.860559	1	Sap	1	5675_225_1	5675	225	32.5432	9.4628	74.7588	33.4052	5466.37	215.255	-4.92364	220.179	54.4437	53.7499	163.646	25.2218	796.32	74.4669	49.2425	12.1253	213.615	169.308	210.101	195.557	55.8083		5.06671	51.1602	1.4624	2.90109		2.89869	-1.35378	0.785787	-1.44024	-0.952163	5675_225	9.7	167	27	800	75
5675_225	61.4427	0.0394864	138	0.509286	1.00371	10	Sap	10	5675_225_10	5675	225	32.5432	9.4628	74.7588	33.4052	5466.37	215.255	-4.92364	220.179	54.4437	53.7499	163.646	25.2218	796.32	74.4669	49.2425	12.1253	213.615	169.308	210.101	195.557	55.8083		5.06671	51.1602	2.13988	2.90109		2.90189	-1.35378	0.785787	-1.44024	-0.952163	5675_225	9.7	167	27	800	75
5675_225	61.4301	0.0380538	106	0.693508	0.751235	11	Sap	11	5675_225_11	5675	225	32.5432	9.4628	74.7588	33.4052	5466.37	215.255	-4.92364	220.179	54.4437	53.7499	163.646	25.2218	796.32	74.4669	49.2425	12.1253	213.615	169.308	210.101	195.557	55.8083		5.06671	51.1602	2.02531	2.90109		2.90185	-1.35378	0.785787	-1.44024	-0.952163	5675_225	9.7	167	27	800	75
5675_225	64.8487	0.11887	31	3.69824	1.8266	7	Sap	7	5675_225_7	5675	225	32.5432	9.4628	74.7588	33.4052	5466.37	215.255	-4.92364	220.179	54.4437	53.7499	163.646	25.2218	796.32	74.4669	49.2425	12.1253	213.615	169.308	210.101	195.557	55.8083		5.06671	51.1602	1.49136	2.90109		2.89923	-1.35378	0.785787	-1.44024	-0.952163	5675_225	9.7	167	27	800	75
5675_225	62.3135	0.0548434	48	1.40669	0.950999	8	Sap	8	5675_225_8	5675	225	32.5432	9.4628	74.7588	33.4052	5466.37	215.255	-4.92364	220.179	54.4437	53.7499	163.646	25.2218	796.32	74.4669	49.2425	12.1253	213.615	169.308	210.101	195.557	55.8083		5.06671	51.1602	1.68124	2.90109		2.89792	-1.35378	0.785787	-1.44024	-0.952163	5675_225	9.7	167	27	800	75
5675_225	61.6433	0.0666748	57	0.782711	0.68222	9	Sap	9	5675_225_9	5675	225	32.5432	9.4628	74.7588	33.4052	5466.37	215.255	-4.92364	220.179	54.4437	53.7499	163.646	25.2218	796.32	74.4669	49.2425	12.1253	213.615	169.308	210.101	195.557	55.8083		5.06671	51.1602	1.75587	2.90109		2.90147	-1.35378	0.785787	-1.44024	-0.952163	5675_225	9.7	167	27	800	75
5675_25	60.8372	-0.0325466	27	0.0180813	0.125783	11	Sap	11	5675_25_11	5675	25	1.98058	10.5	62	31	4868.45	211	16.9806	194.019	118	65	167	43	655.845	79	40	20	209.981	129.981	166.942	154.961	56.3967		2.22306	51.0296	1.43136	2.8168		2.8169	-2.36789	1.28019	-0.0948263	-1.89644	5675_25	10.5	167	43	656	79
5675_25	64.7324	0.118757	30	3.66938	1.81841	9	Sap	9	5675_25_9	5675	25	1.98058	10.5	62	31	4868.45	211	16.9806	194.019	118	65	167	43	655.845	79	40	20	209.981	129.981	166.942	154.961	56.3967		2.22306	51.0296	1.47712	2.8168		2.81669	-2.36789	1.28019	-0.0948263	-1.89644	5675_25	10.5	167	43	656	79
5675_275	61.9975	0.0604071	46	1.12122	0.751014	1	Sap	1	5675_275_1	5675	275	32.2846	9.72617	75.8628	33.5427	5534.59	219.604	-3.52164	223.126	160.371	55.9106	167.221	26.5018	775.665	74.2966	49.356	11.9181	215.821	162.413	215.744	185.207	56.2888		5.78051	51.1821	1.66276	2.88967		2.89035	-0.711645	1.65552	-1.35158	-1.0574	5675_275	9.8	168	27	769	74
5675_275	60.7837	-0.0425646	342	-0.0387388	0.537342	10	Sap	10	5675_275_10	5675	275	32.2846	9.72617	75.8628	33.5427	5534.59	219.604	-3.52164	223.126	160.371	55.9106	167.221	26.5018	775.665	74.2966	49.356	11.9181	215.821	162.413	215.744	185.207	56.2888		5.78051	51.1821	2.53403	2.88967		2.88922	-0.711645	1.65552	-1.35158	-1.0574	5675_275	9.8	168	27	769	74
5675_275	59.9377	-0.0528565	184	-0.800875	-0.467587	11	Sap	11	5675_275_11	5675	275	32.2846	9.72617	75.8628	33.5427	5534.59	219.604	-3.52164	223.126	160.371	55.9106	167.221	26.5018	775.665	74.2966	49.356	11.9181	215.821	162.413	215.744	185.207	56.2888		5.78051	51.1821	2.26482	2.88967		2.8913	-0.711645	1.65552	-1.35158	-1.0574	5675_275	9.8	168	27	769	74
5675_275	60.6413	-0.0456718	87	-0.167242	0.104746	12	Sap	12	5675_275_12	5675	275	32.2846	9.72617	75.8628	33.5427	5534.59	219.604	-3.52164	223.126	160.371	55.9106	167.221	26.5018	775.665	74.2966	49.356	11.9181	215.821	162.413	215.744	185.207	56.2888		5.78051	51.1821	1.93952	2.88967		2.89214	-0.711645	1.65552	-1.35158	-1.0574	5675_275	9.8	168	27	769	74
5675_275	61.0635	0.0384703	32	0.225096	0.261314	2	Sap	2	5675_275_2	5675	275	32.2846	9.72617	75.8628	33.5427	5534.59	219.604	-3.52164	223.126	160.371	55.9106	167.221	26.5018	775.665	74.2966	49.356	11.9181	215.821	162.413	215.744	185.207	56.2888		5.78051	51.1821	1.50515	2.88967		2.89135	-0.711645	1.65552	-1.35158	-1.0574	5675_275	9.8	168	27	769	74
5675_275	62.1018	0.0316008	35	1.20448	0.722537	3	Sap	3	5675_275_3	5675	275	32.2846	9.72617	75.8628	33.5427	5534.59	219.604	-3.52164	223.126	160.371	55.9106	167.221	26.5018	775.665	74.2966	49.356	11.9181	215.821	162.413	215.744	185.207	56.2888		5.78051	51.1821	1.54407	2.88967		2.89067	-0.711645	1.65552	-1.35158	-1.0574	5675_275	9.8	168	27	769	74
5675_275	62.0752	0.110547	70	1.14364	1.11437	4	Sap	4	5675_275_4	5675	275	32.2846	9.72617	75.8628	33.5427	5534.59	219.604	-3.52164	223.126	160.371	55.9106	167.221	26.5018	775.665	74.2966	49.356	11.9181	215.821	162.413	215.744	185.207	56.2888		5.78051	51.1821	1.8451	2.88967		2.88984	-0.711645	1.65552	-1.35158	-1.0574	5675_275	9.8	168	27	769	74
5675_275	60.674	0.0283231	74	-0.166748	0.179996	5	Sap	5	5675_275_5	5675	275	32.2846	9.72617	75.8628	33.5427	5534.59	219.604	-3.52164	223.126	160.371	55.9106	167.221	26.5018	775.665	74.2966	49.356	11.9181	215.821	162.413	215.744	185.207	56.2888		5.78051	51.1821	1.86923	2.88967		2.88907	-0.711645	1.65552	-1.35158	-1.0574	5675_275	9.8	168	27	769	74
5675_275	62.7485	0.120274	91	1.7396	1.60376	6	Sap	6	5675_275_6	5675	275	32.2846	9.72617	75.8628	33.5427	5534.59	219.604	-3.52164	223.126	160.371	55.9106	167.221	26.5018	775.665	74.2966	49.356	11.9181	215.821	162.413	215.744	185.207	56.2888		5.78051	51.1821	1.95904	2.88967		2.88853	-0.711645	1.65552	-1.35158	-1.0574	5675_275	9.8	168	27	769	74
5675_275	62.0777	0.0413779	113	1.1316	1.32791	7	Sap	7	5675_275_7	5675	275	32.2846	9.72617	75.8628	33.5427	5534.59	219.604	-3.52164	223.126	160.371	55.9106	167.221	26.5018	775.665	74.2966	49.356	11.9181	215.821	162.413	215.744	185.207	56.2888		5.78051	51.1821	2.05308	2.88967		2.8888	-0.711645	1.65552	-1.35158	-1.0574	5675_275	9.8	168	27	769	74
5675_275	62.7795	0.175611	163	1.79297	2.33934	8	Sap	8	5675_275_8	5675	275	32.2846	9.72617	75.8628	33.5427	5534.59	219.604	-3.52164	223.126	160.371	55.9106	167.221	26.5018	775.665	74.2966	49.356	11.9181	215.821	162.413	215.744	185.207	56.2888		5.78051	51.1821	2.21219	2.88967		2.88968	-0.711645	1.65552	-1.35158	-1.0574	5675_275	9.8	168	27	769	74
5675_275	60.1213	-0.0317434	300	-0.712706	-0.409536	9	Sap	9	5675_275_9	5675	275	32.2846	9.72617	75.8628	33.5427	5534.59	219.604	-3.52164	223.126	160.371	55.9106	167.221	26.5018	775.665	74.2966	49.356	11.9181	215.821	162.413	215.744	185.207	56.2888		5.78051	51.1821	2.47712	2.88967		2.88942	-0.711645	1.65552	-1.35158	-1.0574	5675_275	9.8	168	27	769	74
5675_325	61.1869	0.0192609	225	0.346897	0.84675	10	Sap	10	5675_325_10	5675	325	43.2753	9.97152	78.2485	33.5152	5722.25	226.648	-4.01291	230.661	170.917	58.6223	172.308	26.0868	785.685	78.6747	49.9894	12.7023	226.917	163.005	226.722	186.486	57.0752		6.49511	51.1996	2.35218	2.89525		2.89236	-0.405123	2.13044	-1.19809	-0.853898	5675_325	10.1	175	26	793	82
5675_325	58.6651	-0.136453	56	-2.06517	-0.980767	11	Sap	11	5675_325_11	5675	325	43.2753	9.97152	78.2485	33.5152	5722.25	226.648	-4.01291	230.661	170.917	58.6223	172.308	26.0868	785.685	78.6747	49.9894	12.7023	226.917	163.005	226.722	186.486	57.0752		6.49511	51.1996	1.74819	2.89525		2.89252	-0.405123	2.13044	-1.19809	-0.853898	5675_325	10.1	175	26	793	82
5675_325	60.5477	0.0169571	47	-0.280951	0.0458857	5	Sap	5	5675_325_5	5675	325	43.2753	9.97152	78.2485	33.5152	5722.25	226.648	-4.01291	230.661	170.917	58.6223	172.308	26.0868	785.685	78.6747	49.9894	12.7023	226.917	163.005	226.722	186.486	57.0752		6.49511	51.1996	1.6721	2.89525		2.89975	-0.405123	2.13044	-1.19809	-0.853898	5675_325	10.1	175	26	793	82
5675_325	59.3125	-0.100649	49	-1.4747	-0.662406	6	Sap	6	5675_325_6	5675	325	43.2753	9.97152	78.2485	33.5152	5722.25	226.648	-4.01291	230.661	170.917	58.6223	172.308	26.0868	785.685	78.6747	49.9894	12.7023	226.917	163.005	226.722	186.486	57.0752		6.49511	51.1996	1.6902	2.89525		2.9018	-0.405123	2.13044	-1.19809	-0.853898	5675_325	10.1	175	26	793	82
5675_325	63.5614	0.186438	117	2.45837	2.66432	7	Sap	7	5675_325_7	5675	325	43.2753	9.97152	78.2485	33.5152	5722.25	226.648	-4.01291	230.661	170.917	58.6223	172.308	26.0868	785.685	78.6747	49.9894	12.7023	226.917	163.005	226.722	186.486	57.0752		6.49511	51.1996	2.06819	2.89525		2.90031	-0.405123	2.13044	-1.19809	-0.853898	5675_325	10.1	175	26	793	82
5675_325	63.604	0.116203	81	2.57842	2.21056	8	Sap	8	5675_325_8	5675	325	43.2753	9.97152	78.2485	33.5152	5722.25	226.648	-4.01291	230.661	170.917	58.6223	172.308	26.0868	785.685	78.6747	49.9894	12.7023	226.917	163.005	226.722	186.486	57.0752		6.49511	51.1996	1.90849	2.89525		2.89752	-0.405123	2.13044	-1.19809	-0.853898	5675_325	10.1	175	26	793	82
5675_325	60.8418	-0.0249911	163	0.0114053	0.401653	9	Sap	9	5675_325_9	5675	325	43.2753	9.97152	78.2485	33.5152	5722.25	226.648	-4.01291	230.661	170.917	58.6223	172.308	26.0868	785.685	78.6747	49.9894	12.7023	226.917	163.005	226.722	186.486	57.0752		6.49511	51.1996	2.21219	2.89525		2.89723	-0.405123	2.13044	-1.19809	-0.853898	5675_325	10.1	175	26	793	82
5675_375	62.8406	0.175719	108	1.91762	1.96621	10	Sap	10	5675_375_10	5675	375	163.498	9.37044	77.626	32.5099	5837.08	223.134	-12.1482	235.283	156.161	51.8231	167.766	18.3908	868.044	88.1945	55.5379	13.3438	249.536	181.202	249.223	213.851	58.4106		7.21034	51.2127	2.03342	2.93854		2.93587	-0.0730739	1.51423	-1.29025	0.00641901	5675_375	8.6	160	12	939	93
5675_375	59.4911	-0.0287341	51	-1.27175	-0.531539	11	Sap	11	5675_375_11	5675	375	163.498	9.37044	77.626	32.5099	5837.08	223.134	-12.1482	235.283	156.161	51.8231	167.766	18.3908	868.044	88.1945	55.5379	13.3438	249.536	181.202	249.223	213.851	58.4106		7.21034	51.2127	1.70757	2.93854		2.92764	-0.0730739	1.51423	-1.29025	0.00641901	5675_375	8.6	160	12	939	93
5675_375	62.0575	-0.00160696	38	1.18923	0.776209	6	Sap	6	5675_375_6	5675	375	163.498	9.37044	77.626	32.5099	5837.08	223.134	-12.1482	235.283	156.161	51.8231	167.766	18.3908	868.044	88.1945	55.5379	13.3438	249.536	181.202	249.223	213.851	58.4106		7.21034	51.2127	1.57978	2.93854		2.93507	-0.0730739	1.51423	-1.29025	0.00641901	5675_375	8.6	160	12	939	93
5675_375	63.7079	0.0971903	41	2.6605	1.55698	7	Sap	7	5675_375_7	5675	375	163.498	9.37044	77.626	32.5099	5837.08	223.134	-12.1482	235.283	156.161	51.8231	167.766	18.3908	868.044	88.1945	55.5379	13.3438	249.536	181.202	249.223	213.851	58.4106		7.21034	51.2127	1.61278	2.93854		2.9349	-0.0730739	1.51423	-1.29025	0.00641901	5675_375	8.6	160	12	939	93
5675_375	63.5586	0.139604	59	2.42177	1.80191	8	Sap	8	5675_375_8	5675	375	163.498	9.37044	77.626	32.5099	5837.08	223.134	-12.1482	235.283	156.161	51.8231	167.766	18.3908	868.044	88.1945	55.5379	13.3438	249.536	181.202	249.223	213.851	58.4106		7.21034	51.2127	1.77085	2.93854		2.95098	-0.0730739	1.51423	-1.29025	0.00641901	5675_375	8.6	160	12	939	93
5675_375	63.539	0.126398	66	2.45762	1.89468	9	Sap	9	5675_375_9	5675	375	163.498	9.37044	77.626	32.5099	5837.08	223.134	-12.1482	235.283	156.161	51.8231	167.766	18.3908	868.044	88.1945	55.5379	13.3438	249.536	181.202	249.223	213.851	58.4106		7.21034	51.2127	1.81954	2.93854		2.94486	-0.0730739	1.51423	-1.29025	0.00641901	5675_375	8.6	160	12	939	93
5675_425	63.3289	0.141498	85	2.3441	2.04819	10	Sap	10	5675_425_10	5675	425	402.948	7.67037	70.9996	30.4606	5817.99	202.697	-27.1638	229.861	14.7908	35.0689	150.373	2.44903	989.94	102.565	63.9286	12.988	282.956	215.402	259.261	267.901	59.4125		7.92603	51.2215	1.92942	2.99561		2.98802	-0.481468	-1.08928	-1.77884	1.28188	5675_425	7.6	150	3	1000	104
5675_425	61.4031	0.0779702	94	0.525141	0.790246	11	Sap	11	5675_425_11	5675	425	402.948	7.67037	70.9996	30.4606	5817.99	202.697	-27.1638	229.861	14.7908	35.0689	150.373	2.44903	989.94	102.565	63.9286	12.988	282.956	215.402	259.261	267.901	59.4125		7.92603	51.2215	1.97313	2.99561		3.00733	-0.481468	-1.08928	-1.77884	1.28188	5675_425	7.6	150	3	1000	104
5675_425	59.4594	-0.0778678	25	-1.22216	-0.308033	5	Sap	5	5675_425_5	5675	425	402.948	7.67037	70.9996	30.4606	5817.99	202.697	-27.1638	229.861	14.7908	35.0689	150.373	2.44903	989.94	102.565	63.9286	12.988	282.956	215.402	259.261	267.901	59.4125		7.92603	51.2215	1.39794	2.99561		2.98441	-0.481468	-1.08928	-1.77884	1.28188	5675_425	7.6	150	3	1000	104
5675_425	63.8522	0.0430399	36	2.78553	1.45865	6	Sap	6	5675_425_6	5675	425	402.948	7.67037	70.9996	30.4606	5817.99	202.697	-27.1638	229.861	14.7908	35.0689	150.373	2.44903	989.94	102.565	63.9286	12.988	282.956	215.402	259.261	267.901	59.4125		7.92603	51.2215	1.5563	2.99561		2.99404	-0.481468	-1.08928	-1.77884	1.28188	5675_425	7.6	150	3	1000	104
5675_425	62.6605	0.0427413	68	1.72367	1.2979	8	Sap	8	5675_425_8	5675	425	402.948	7.67037	70.9996	30.4606	5817.99	202.697	-27.1638	229.861	14.7908	35.0689	150.373	2.44903	989.94	102.565	63.9286	12.988	282.956	215.402	259.261	267.901	59.4125		7.92603	51.2215	1.83251	2.99561		2.98616	-0.481468	-1.08928	-1.77884	1.28188	5675_425	7.6	150	3	1000	104
5675_425	62.9395	0.0890527	77	1.8171	1.7174	9	Sap	9	5675_425_9	5675	425	402.948	7.67037	70.9996	30.4606	5817.99	202.697	-27.1638	229.861	14.7908	35.0689	150.373	2.44903	989.94	102.565	63.9286	12.988	282.956	215.402	259.261	267.901	59.4125		7.92603	51.2215	1.88649	2.99561		3.00251	-0.481468	-1.08928	-1.77884	1.28188	5675_425	7.6	150	3	1000	104
5675_475	60.1662	-0.0740112	154	-0.644913	-0.253441	10	Sap	10	5675_475_10	5675	475	523.52	6.91665	68.3464	29.0979	5906.81	194.796	-36.4229	231.218	9.18543	46.7044	143.619	-6.90147	1075.78	114.093	68.194	14.3066	315.074	236.681	267.653	301.176	59.4125		8.64198	51.2258	2.18752	3.03172		3.02987	-0.32871	-1.90456	-1.84733	2.18379	5675_475	6.7	141	-10	1110	118
5675_475	61.1347	0.0693267	50	0.234929	0.413963	11	Sap	11	5675_475_11	5675	475	523.52	6.91665	68.3464	29.0979	5906.81	194.796	-36.4229	231.218	9.18543	46.7044	143.619	-6.90147	1075.78	114.093	68.194	14.3066	315.074	236.681	267.653	301.176	59.4125		8.64198	51.2258	1.69897	3.03172		3.06993	-0.32871	-1.90456	-1.84733	2.18379	5675_475	6.7	141	-10	1110	118
[truncated: 3,750 more rows]
[truncated: 14 more columns]

## Sheet: legend
Legend
obs	average assemblage color lightness
ses	standardized effect sizes
temp_var	Thermal component 2
[truncated: 10 more rows]
