# Supplementary material for: European mushroom assemblages are darker in cold climates
Source: Nat Commun. 2019 Jun 28;10:2890. doi: 10.1038/s41467-019-10767-z (PMC6599080; doi:10.1038/s41467-019-10767-z)
Supplement: Supplementary file 8 — Supplementary Data 5 [file 41467_2019_10767_MOESM8_ESM.xlsx]

## Sheet: ludwigFigS2B
species	ludwig_lightness	web_survey_lightness	nutritional_mode	lightness_category
Hygrophorus_korhonenii	30.3922	34.4444	Ecm	(0,40]
Cortinarius_malicorius	26.0349	34.5556	Ecm	(0,40]
Tricholoma_focale	30.8279	39.1111	Ecm	(0,40]
Tricholoma_sejunctum	24.4662	39.0556	Ecm	(0,40]
Cortinarius_venetus	16.6667	31.875	Ecm	(0,40]
Cortinarius_cotoneus	20.9368	28.375	Ecm	(0,40]
Tricholoma_matsutake	23.3769	38.5556	Ecm	(0,40]
Cortinarius_cumatilis	23.268	39.1111	Ecm	(0,40]
Cortinarius_huronensis	22.0697	31.6667	Ecm	(0,40]
Tricholoma_pseudonictitans	28.2571	36.1111	Ecm	(0,40]
Macrocystidia_cucumis	31.9172	36.2222	Sap	(0,40]
Mycena_aetites	30.4575	38.7778	Sap	(0,40]
Gliophorus_psittacinus	27.535	32.4444	Sap	(0,40]
Stropharia_hornemannii	30.0654	39.3333	Sap	(0,40]
Conocybe_gigasperma	32.658	29.625	Sap	(0,40]
Entoloma_hispidulum	39.281	28.625	Sap	(0,40]
Psathyrella_hirta	39.6078	35.3333	Sap	(0,40]
Pluteus_roseipes	39.8039	37.8889	Sap	(0,40]
Psilocybe_semilanceata	33.0065	35.7778	Sap	(0,40]
Hydropus_floccipes	28.0828	39.2222	Sap	(0,40]
Tricholoma_fulvum	42.3725	43.6111	Ecm	(40,60]
Tricholoma_argyraceum	47.0806	49.5556	Ecm	(40,60]
Cortinarius_aurilicis	35.9259	46	Ecm	(40,60]
Amanita_muscaria	53.7691	56.5	Ecm	(40,60]
Cortinarius_semisanguineus	29.8257	45.6667	Ecm	(40,60]
Amanita_pachyvolvata	52.6797	45.25	Ecm	(40,60]
Hygrophorus_olivaceoalbus	37.7342	45.1111	Ecm	(40,60]
Amanita_friabilis	43.2244	46	Ecm	(40,60]
Cortinarius_alcalinophilus	39.4706	45.25	Ecm	(40,60]
Tricholoma_populinum	39.5861	40.5556	Ecm	(40,60]
Agrocybe_firma	36.2745	40.1111	Sap	(40,60]
Lyophyllum_deliberatum	49.0632	59.1111	Sap	(40,60]
Entoloma_jubatum	56.2527	52.875	Sap	(40,60]
Psathyrella_lutensis	41.9826	55.7778	Sap	(40,60]
Entoloma_clypeatum	49.9564	45.5294	Sap	(40,60]
Coprinopsis_laanii	60.4793	56	Sap	(40,60]
Entoloma_indutoides	43.1808	49.75	Sap	(40,60]
Stropharia_coronilla	48.4967	57.7778	Sap	(40,60]
Gymnopus_brassicolens	42.2876	47.3333	Sap	(40,60]
Entoloma_tenellum	42.8322	45.7778	Sap	(40,60]
Cortinarius_multiformium	62.6144	69.125	Ecm	(60,100]
Tricholoma_umbonatum	62.4619	60.75	Ecm	(60,100]
Cortinarius_subporphyropus	66.5359	74.8889	Ecm	(60,100]
Cortinarius_polymorphus	48.7582	62.5	Ecm	(60,100]
Hygrophorus_marzuolus	61.1111	64.5556	Ecm	(60,100]
Tricholoma_caligatum	60.7843	61	Ecm	(60,100]
Cortinarius_pinophilus	56.4488	64.5	Ecm	(60,100]
Cortinarius_cisticola	71.22	61.5	Ecm	(60,100]
Hygrophorus_piceae	86.5142	97.7778	Ecm	(60,100]
Tricholoma_psammopus	55.9041	64.8889	Ecm	(60,100]
Entoloma_nigroviolaceum	56.4924	71.2222	Sap	(60,100]
Marasmius_rotula	85.7298	86.9	Sap	(60,100]
Cystoderma_carcharias	74.9804	88.7778	Sap	(60,100]
Clitopilus_prunulus	86.5359	78.1111	Sap	(60,100]
Psathyrella_leucotephra	79.9346	80.8889	Sap	(60,100]
Gymnopus_confluens	59.8911	72.1111	Sap	(60,100]
Coprinopsis_phlyctidospora	60.0436	64.375	Sap	(60,100]
Rhodocollybia_maculata	65.3159	75.3333	Sap	(60,100]
Coprinopsis_radicans	70.6536	68.125	Sap	(60,100]
Clitopilus_scyphoides	87.6253	81.5556	Sap	(60,100]

## Sheet: histogram_data_FigS2C
hsl_l	gen	spec	loc
0.851198	Gymnopus	Gymnopus confluens	north
0.659477	Gymnopus	Gymnopus confluens	north
0.684532	Gymnopus	Gymnopus confluens	north
0.625708	Gymnopus	Gymnopus confluens	north
0.597603	Gymnopus	Gymnopus confluens	north
0.62244	Gymnopus	Gymnopus confluens	north
0.736819	Gymnopus	Gymnopus confluens	south
0.698911	Gymnopus	Gymnopus confluens	south
0.715468	Gymnopus	Gymnopus confluens	south
0.635294	Gymnopus	Gymnopus confluens	south
0.76841	Gymnopus	Gymnopus confluens	south
0.815904	Gymnopus	Gymnopus confluens	south
0.376035	Mycena	Mycena aetites	north
0.352288	Mycena	Mycena aetites	north
0.493464	Mycena	Mycena aetites	north
0.418736	Mycena	Mycena aetites	north
0.39281	Mycena	Mycena aetites	north
0.440523	Mycena	Mycena aetites	north
0.475817	Mycena	Mycena aetites	south
0.441612	Mycena	Mycena aetites	south
0.402397	Mycena	Mycena aetites	south
0.286928	Mycena	Mycena aetites	south
0.395861	Mycena	Mycena aetites	south
0.40305	Mycena	Mycena aetites	south
0.495207	Psathyrella	Psathyrella lutensis	north
0.476688	Psathyrella	Psathyrella lutensis	north
0.58098	Psathyrella	Psathyrella lutensis	north
0.453377	Psathyrella	Psathyrella lutensis	north
0.544227	Psathyrella	Psathyrella lutensis	north
0.490196	Psathyrella	Psathyrella lutensis	north
0.627233	Psathyrella	Psathyrella lutensis	south
0.470806	Psathyrella	Psathyrella lutensis	south
0.514815	Psathyrella	Psathyrella lutensis	south
0.492375	Psathyrella	Psathyrella lutensis	south
0.475381	Psathyrella	Psathyrella lutensis	south
0.555338	Psathyrella	Psathyrella lutensis	south

## Sheet: histogram_source
species	location	repl	url
Mycena_aetites	north	1	https://api.gbif.org/v1/image/unsafe/http%3A%2F%2Fwww.artsobservasjoner.no%2FMediaLibrary%2F2018%2F10%2F7737d1b4-5148-4c43-ab8c-1459461b0724_image.jpg
Mycena_aetites	north	2	https://api.gbif.org/v1/image/unsafe/http%3A%2F%2Fwww.artsobservasjoner.no%2FMediaLibrary%2F2016%2F10%2F8cca8aa7-0c09-436d-89a3-9b414d255f01_image.jpg
Mycena_aetites	north	3	https://api.gbif.org/v1/image/unsafe/http%3A%2F%2Fwww.artsobservasjoner.no%2FMediaLibrary%2F2015%2F10%2Fc4449dd4-641e-49ce-ac58-edc38721ecbf_image.jpg
Mycena_aetites	north	4	https://api.gbif.org/v1/image/unsafe/http%3A%2F%2Fwww.artsobservasjoner.no%2FMediaLibrary%2Fplants%2F2010%2Flarge%2F154871.jpg
Mycena_aetites	north	5	https://api.gbif.org/v1/image/unsafe/http%3A%2F%2Fwww.artsobservasjoner.no%2FMediaLibrary%2F2018%2F8%2F7f201692-fa63-40ca-bd5c-a032e97a2c8a_image.jpg
Mycena_aetites	north	6	https://api.gbif.org/v1/image/unsafe/https%3A%2F%2Fsvampe.databasen.org%2Fuploads%2FTKH2017-9232607_SyZY9nhCZ.JPG
Mycena_aetites	south	1	http://www.pilzflora-ehingen.de/pilzflora/fotohtml/Mycena-aetites02.html
Mycena_aetites	south	2	http://www.mykologie.net/index.php/houby/item/1000-mycena_aetites
Mycena_aetites	south	3	https://www.123pilze.de/DreamHC/Download/grau-bl-helmling4.jpg
Mycena_aetites	south	4	http://www.hlasek.com/foto/mycena_aetites_bm8559.jpg
Mycena_aetites	south	5	https://galeria.nagrzyby.pl/d/1358713-2/grzyb__wka+trawiasta+w4.jpg
Mycena_aetites	south	6	http://www.pilze-deutschland.de/organismen/mycena-aetites-fr-quél-1872#prettyPhoto[speciesgroup]/0/
Gymnopus_confluens	north	1	https://api.gbif.org/v1/image/unsafe/http%3A%2F%2Fwww.artsobservasjoner.no%2FMediaLibrary%2F2018%2F9%2Fe8fe3de9-00db-4add-a970-621c2693803d_image.jpg
Gymnopus_confluens	north	2	https://api.gbif.org/v1/image/unsafe/http%3A%2F%2Fwww.artsobservasjoner.no%2FMediaLibrary%2F2018%2F10%2F5f5d1136-f66f-41c3-97b5-76579fe27d2b_image.jpg
Gymnopus_confluens	north	3	https://api.gbif.org/v1/image/unsafe/http%3A%2F%2Fwww.artsobservasjoner.no%2FMediaLibrary%2F2016%2F9%2F62552502-7037-456e-a3cf-a50b172a14a4_image.jpg
Gymnopus_confluens	north	4	https://api.gbif.org/v1/image/unsafe/http%3A%2F%2Fwww.artsobservasjoner.no%2FMediaLibrary%2F2016%2F8%2F32ad2757-f4e9-4978-b826-bb2d2c629f14_image.jpg
Gymnopus_confluens	north	5	https://api.gbif.org/v1/image/unsafe/http%3A%2F%2Fwww.artsobservasjoner.no%2FMediaLibrary%2Fplants%2F2013%2Flarge%2F358329.jpg
Gymnopus_confluens	north	6	https://api.gbif.org/v1/image/unsafe/http%3A%2F%2Fwww.artsobservasjoner.no%2FMediaLibrary%2Fplants%2F2010%2Flarge%2F152038.jpg
Gymnopus_confluens	south	1	http://www.pilze-deutschland.de/organismen/gymnopus-confluens-pers-fr-anton%C3%ADn-halling-noordel-1997#prettyPhoto[speciesgroup]/0/
Gymnopus_confluens	south	2	http://www.hlasek.com/gymnopus_confluens_ce4585.html
Gymnopus_confluens	south	3	http://www.pharmanatur.com/Collybia%20confluens.htm
Gymnopus_confluens	south	4	http://www.pilzflora-ehingen.de/pilzflora/fotohtml/Gymnopus-confluens02.html
Gymnopus_confluens	south	5	http://www.alpental.com/psms/PNWMushrooms/PictorialKey/Collybioid/Gymnopus%20confluens%20@%20Steve%20Trudell.htm
Gymnopus_confluens	south	6	https://galeria.nagrzyby.pl/d/149647-1/2720+Pieni____ek+pozrastany.jpg
Psathyrella_lutensis	north	1	https://api.gbif.org/v1/image/unsafe/http%3A%2F%2Fwww.artsobservasjoner.no%2FMediaLibrary%2F2018%2F9%2F5b52aa29-1f6b-413f-8215-1f85e7220594_image.jpg
Psathyrella_lutensis	north	2	https://api.gbif.org/v1/image/unsafe/http%3A%2F%2Fwww.unimus.no%2Ffelles%2Fbilder%2Fweb_hent_bilde.php%3Fid%3D14254984%26type%3Djpeg
Psathyrella_lutensis	north	3	https://api.gbif.org/v1/image/unsafe/https%3A%2F%2Fsvampe.databasen.org%2Fuploads%2FTL2011-163862_SJlipHJDe.JPG
Psathyrella_lutensis	north	4	https://api.gbif.org/v1/image/unsafe/http%3A%2F%2Fwww.artsobservasjoner.no%2FMediaLibrary%2Fplants%2F2014%2Flarge%2F435081.jpg
Psathyrella_lutensis	north	5	https://api.gbif.org/v1/image/unsafe/http%3A%2F%2Fwww.artsobservasjoner.no%2FMediaLibrary%2Fplants%2F2014%2Flarge%2F426300.jpg
Psathyrella_lutensis	north	6	https://api.gbif.org/v1/image/unsafe/http%3A%2F%2Fwww.artsobservasjoner.no%2FMediaLibrary%2F2016%2F10%2Feb73db9d-f00b-42de-be6a-4872b4ea86e6_image.jpg
Psathyrella_lutensis	south	1	http://www.steinpilz-wismar.de/cms/wp-content/uploads/2018/07/k-Psathyrella-lutensis-180609-Roduchelstorfer-Teich_tn.jpg
Psathyrella_lutensis	south	2	http://www.myco-vaud.ch/gallery/smv-2010/Psathyrella_lutensis_chamoson_DSCN5705?full=1
Psathyrella_lutensis	south	3	http://www.vielepilze.de/selten/psat/unbekannt/lutensis/sumlutensis.html
Psathyrella_lutensis	south	4	https://www.fredis-pilzseite.de/fotos-n-t/
Psathyrella_lutensis	south	5	https://www.bioimages.org.uk/html/r158960.htm?7
Psathyrella_lutensis	south	6	https://www.mycodb.fr/fiche.php?genre=Psathyrella&espece=lutensis&numphoto=5&source=list&filter=&numfiche=5388
