# Supplementary material for: European mushroom assemblages are darker in cold climates
Source: Nat Commun. 2019 Jun 28;10:2890. doi: 10.1038/s41467-019-10767-z (PMC6599080; doi:10.1038/s41467-019-10767-z)
Supplement: Supplementary file 9 — Supplementary Data 6 [file 41467_2019_10767_MOESM9_ESM.xlsx]

## Sheet: Fig_S7
year_month	obs.abu	ses.abu.ind	sum_abu	ses.abu.rich	ses.abu.freq	obs.pa	ses.pa	sum_spec	life	year	month
1975 10	50.9616	-0.635422	647	-0.640274	-1.16375	57.1979	0.209351	36	all	1975	10
1975 11	58.9259	0.163592	3	0.574969	0.495521	58.9259	0.198397	3	all	1975	11
1975 8	55.5076	-0.0151563	112	0.0761237	-0.0632548	59.891	0.473277	18	all	1975	8
1975 9	52.5631	-0.308633	1029	-0.327821	-0.668099	56.6393	0.0788351	60	all	1975	9
1976 10	61.0274	0.36249	77	0.892086	0.836406	63.609	1.22501	12	all	1976	10
1976 5	31.6667	-1.07637	1	-3.49007	-1.83642	31.6667	-1.08271	1	all	1976	5
1976 7	42.5	-0.733848	2	-1.88895	-1.39819	42.5	-0.763776	2	all	1976	7
1976 8	59.3316	0.424368	32	0.656588	0.514879	61.2326	0.498515	8	all	1976	8
1976 9	67.9356	0.800914	142	1.91576	2.47765	57.0183	0.0453769	26	all	1976	9
1977 10	52.0333	-0.544728	147	-0.393891	-0.988071	58.8178	0.567693	28	all	1977	10
1977 6	64.4451	0.904343	117	1.46119	1.61066	58.8604	0.320461	16	all	1977	6
1977 7	62.7749	1.01276	138	1.13144	1.7549	58.5706	0.448265	19	all	1977	7
1977 8	53.6521	-0.173156	1153	-0.225447	-0.408856	56.0651	-0.148095	52	all	1977	8
1977 9	52.1437	-0.357455	349	-0.382726	-0.711868	57.4154	0.193032	27	all	1977	9
1978 10	56.9558	0.250793	370	0.28267	0.226268	58.4243	0.374355	33	all	1978	10
1978 5	63.1875	0.333252	32	1.10509	0.800026	61.7778	0.267494	3	all	1978	5
1978 6	62.5493	0.28626	67	1.11428	0.762682	57.8528	0.181467	8	all	1978	6
1978 7	64.6918	0.847983	128	1.46749	1.8427	61.7106	1.0117	20	all	1978	7
1978 8	59.7233	0.354607	376	0.690304	0.773044	59.8897	1.17729	37	all	1978	8
1978 9	60.5089	0.347653	257	0.82706	1.04027	58.902	0.638587	30	all	1978	9
1979 10	56.1066	-0.121186	1229	0.198037	0.122317	56.8366	0.0297012	67	all	1979	10
1979 11	59.3476	0.248444	36	0.716279	0.729475	57.3801	0.204623	11	all	1979	11
1979 5	65.8889	0.350403	1	1.65513	0.844866	65.8889	0.420014	1	all	1979	5
1979 6	65.124	0.5013	126	1.57586	1.05796	63.8952	0.799563	7	all	1979	6
1979 7	59.1734	0.499469	27	0.620492	0.574606	64.5478	0.972404	9	all	1979	7
1979 8	58.9577	0.205491	66	0.585853	0.897141	57.007	-0.0969245	23	all	1979	8
1979 9	54.8563	-0.177499	1871	0.0145971	-0.222673	55.8702	-0.0990048	76	all	1979	9
1980 10	36.0018	-0.951583	316	-2.70053	-2.51308	54.1326	-0.480604	11	all	1980	10
1980 6	65.7778	0.391005	11	1.64484	0.805217	65.7778	0.360384	1	all	1980	6
1980 7	62.3395	0.301442	27	1.14629	0.985559	58.1825	0.00083978	7	all	1980	7
1980 8	51.756	-0.269531	60	-0.440095	-0.637944	53.5868	-0.26332	8	all	1980	8
1980 9	44.7274	-0.802456	1136	-1.49126	-1.73278	50.1348	-1.18588	17	all	1980	9
1981 10	42.4529	-0.913627	544	-1.93195	-2.071	51.4585	-0.915729	14	all	1981	10
1981 11	42.5278	-0.733408	4	-1.77888	-1.67575	39.2963	-0.790909	3	all	1981	11
1981 6	50	-0.391886	1	-0.661203	-0.456464	50	-0.439302	1	all	1981	6
1981 7	49.8961	-0.618278	31	-0.733015	-0.715233	43.4722	-1.40524	4	all	1981	7
1981 8	55.7667	-0.0644979	60	0.107084	-0.0761571	47.7222	-0.37641	2	all	1981	8
1981 9	53.8763	-0.226435	317	-0.143512	-0.174792	51.0741	-0.478849	9	all	1981	9
1982 10	35.4749	-0.910233	314	-2.67767	-2.39849	47.7879	-1.33414	11	all	1982	10
1982 11	32.3889	-0.909785	10	-3.4355	-2.041	41.9444	-0.926923	2	all	1982	11
1982 6	52.5	-0.346833	24	-0.341377	-0.468124	52.8056	-0.425948	4	all	1982	6
1982 7	61.2413	0.310527	183	0.949973	0.658126	52.2172	-0.931357	11	all	1982	7
1982 8	42.4554	-0.643539	1198	-1.81919	-1.63476	50.9325	-1.35559	14	all	1982	8
1982 9	39.9251	-0.874533	955	-2.15755	-2.29312	51.8423	-0.776661	17	all	1982	9
1983 10	37.8959	-1.08086	522	-2.63353	-2.56386	49.4989	-1.02482	13	all	1983	10
1983 11	30	-0.896185	12	-3.72732	-1.84167	30	-0.838072	1	all	1983	11
1983 6	65.7778	0.354957	1	1.64891	0.834081	65.7778	0.474297	1	all	1983	6
1983 7	42.5278	-0.777156	4	-1.87266	-1.64406	44.1481	-0.706638	3	all	1983	7
1983 8	60.7528	0.276222	99	0.82529	0.697738	55.7812	-0.417085	8	all	1983	8
1983 9	43.8247	-0.702331	1234	-1.69737	-1.76935	50.0547	-1.3249	17	all	1983	9
1984 10	51.6425	-0.434082	182	-0.47421	-0.868802	56.6493	0.0599372	19	all	1984	10
1984 11	50.048	-0.700918	11	-0.746628	-0.815703	53.1056	-0.615304	5	all	1984	11
1984 6	65.7778	0.348227	79	1.68797	0.751224	65.7778	0.252567	1	all	1984	6
1984 7	65.2444	0.341617	15	1.60735	0.834136	61.7778	0.398476	2	all	1984	7
1984 8	59.4954	0.160985	118	0.659465	0.486932	58.934	0.144543	12	all	1984	8
1984 9	57.4969	-0.0256428	254	0.384514	0.284767	57.4416	0.250427	24	all	1984	9
1985 10	61.6714	0.487911	67	1.02627	1.10281	59.7693	0.48697	18	all	1985	10
1985 11	67.5556	0.40691	1	1.92929	0.905869	67.5556	0.550275	1	all	1985	11
1985 6	65.8244	0.385478	162	1.58442	0.803914	66.7222	0.665357	2	all	1985	6
1985 7	61.2462	0.285357	40	0.967345	0.661354	57.6448	0.183767	7	all	1985	7
1985 8	68.8194	1.28529	45	2.03256	3.05346	61.9505	0.638433	16	all	1985	8
1985 9	57.7545	0.199895	316	0.457277	0.392424	58.7936	0.490181	29	all	1985	9
1986 10	54.4622	-0.0894728	169	-0.0415256	-0.309788	57.9512	0.539401	29	all	1986	10
1986 11	48.2726	-0.408797	8	-1.01883	-1.00846	57.5729	-0.190017	4	all	1986	11
1986 5	60.1481	0.0446686	21	0.753056	0.438576	54.3333	-0.19091	4	all	1986	5
1986 6	65.8488	0.423139	82	1.63938	0.82157	67.3167	0.95722	4	all	1986	6
1986 7	64.1614	0.716478	21	1.40567	1.32364	62.1713	0.647292	6	all	1986	7
1986 8	55.7909	-0.0786047	361	0.14005	-0.0205013	57.6182	0.181793	28	all	1986	8
1986 9	55.6412	-0.0747424	1166	0.0713401	-0.022657	57.5574	0.290189	46	all	1986	9
1987 10	59.0416	0.583566	960	0.647814	0.654704	59.5428	1.29174	43	all	1987	10
1987 11	45.0121	-0.844863	237	-1.57193	-1.90088	55.0823	-0.38474	16	all	1987	11
1987 5	59	0.0323332	2	0.641059	0.360835	59	0.0257034	2	all	1987	5
1987 6	65.713	0.394765	115	1.6834	0.904338	66.1389	0.70177	4	all	1987	6
1987 7	66.5086	0.685734	129	1.77407	1.58428	59.8611	0.210509	10	all	1987	7
1987 8	57.3512	0.108239	250	0.352848	0.332867	58.311	0.689301	23	all	1987	8
1987 9	48.1085	-0.365182	507	-1.03795	-1.11899	57.5835	0.356099	33	all	1987	9
1988 10	57.7181	0.0529605	897	0.418071	0.404567	58.4694	0.473806	32	all	1988	10
1988 11	36.9445	-0.787458	114	-2.6777	-1.7223	54.0476	-0.773519	8	all	1988	11
1988 6	58.5741	0.0879009	6	0.558783	0.242839	50.6481	-0.393655	3	all	1988	6
1988 7	65.395	0.549334	119	1.5897	1.26587	60.2685	0.583134	15	all	1988	7
1988 8	61.7307	0.541035	97	1.06091	1.44515	59.6327	0.488093	22	all	1988	8
1988 9	55.6285	-0.0421784	1590	0.147326	-0.0273282	56.2311	-0.211184	51	all	1988	9
1989 10	57.7619	0.142415	125	0.446782	0.328647	59.9317	0.36248	12	all	1989	10
1989 11	55.9861	0.0158132	24	0.10382	0.0767113	64.0667	0.80446	5	all	1989	11
1989 7	37.6667	-0.433078	2	-2.72874	-1.44124	37.6667	-0.368152	1	all	1989	7
1989 8	51.8701	-0.365178	20	-0.509109	-0.456151	51.1285	-0.58314	4	all	1989	8
1989 9	53.642	-0.568744	9	-0.250325	-0.386954	51.8444	-0.85452	5	all	1989	9
1990 10	57.1672	0.0129395	2696	0.409773	0.354132	55.8901	-0.254045	69	all	1990	10
1990 11	64.1565	0.432013	59	1.36738	0.937966	65.0063	1.15959	11	all	1990	11
1990 5	65.7778	0.387344	1	1.59935	0.752643	65.7778	0.3877	1	all	1990	5
1990 6	58.5379	0.155202	185	0.528955	0.23992	59.8069	0.270341	10	all	1990	6
1990 7	62.772	0.658936	77	1.18588	1.55464	56.4751	-0.214388	19	all	1990	7
1990 8	61.8542	0.264368	68	1.13264	0.648888	57.6793	0.245947	11	all	1990	8
1990 9	49.9494	-0.719786	594	-0.740665	-1.68887	54.3924	-0.950057	39	all	1990	9
1991 10	53.6651	-0.183762	581	-0.215486	-0.497069	56.7936	0.0862972	35	all	1991	10
1991 11	55.7323	-0.159003	136	0.100111	0.0333992	55.6044	-0.535321	17	all	1991	11
1991 6	69.2222	0.875468	2	2.10191	1.4165	69.2222	0.951595	2	all	1991	6
1991 7	58.7742	0.0932753	46	0.590693	0.504449	57.5111	0.273957	10	all	1991	7
1991 8	53.5888	0.000403072	42	-0.205819	-0.352084	57.2922	0.0359196	13	all	1991	8
1991 9	68.2753	0.85797	11	2.11594	1.74324	66.5174	0.813615	4	all	1991	9
1992 10	51.9988	-0.576578	3532	-0.46413	-1.04676	55.3934	-0.691242	103	all	1992	10
1992 11	57.352	-0.0928549	601	0.352444	0.24778	55.3063	-0.745673	58	all	1992	11
1992 12	58.8538	0.0524174	26	0.609154	0.448492	56.5806	-0.196266	8	all	1992	12
1992 6	51.0867	-0.428652	114	-0.636936	-0.607239	55.4286	-0.0911955	7	all	1992	6
1992 7	58.6098	0.318538	510	0.549749	0.757177	55.7782	-0.44558	42	all	1992	7
1992 8	63.1441	0.939087	95	1.26795	1.62072	58.7367	0.186421	21	all	1992	8
1992 9	55.2229	-0.204047	880	0.0472496	-0.16789	56.569	-0.239269	60	all	1992	9
1993 10	56.6	-0.0429585	4157	0.292366	0.20824	55.4639	-0.53532	102	all	1993	10
1993 11	60.048	0.294641	49	0.74546	0.76148	58.1474	0.340469	20	all	1993	11
1993 5	65.7792	0.431731	31	1.749	0.954812	62.0667	0.414907	4	all	1993	5
1993 6	54.1363	-0.35907	121	-0.133189	-0.345014	56.9212	0.0217393	19	all	1993	6
1993 7	60.3701	0.628171	428	0.82702	1.39104	58.066	0.655841	42	all	1993	7
1993 8	62.7895	0.561442	99	1.19149	1.52237	57.3797	0.134041	28	all	1993	8
1993 9	51.8829	-0.267344	3252	-0.509367	-0.886883	56.9951	0.379042	93	all	1993	9
1994 10	55.1785	-0.103432	4349	0.0757013	-0.167373	55.6007	-0.323593	108	all	1994	10
1994 11	61.4487	0.203882	234	1.06134	0.742651	54.2426	-0.638828	23	all	1994	11
1994 12	68.9111	0.596433	5	2.12706	1.26	67.4444	0.723662	2	all	1994	12
1994 6	46.9028	-0.722987	38	-1.26211	-1.17387	59.0595	0.59609	7	all	1994	6
1994 7	70.3326	1.12218	38	2.35735	2.53176	60.8398	0.928336	15	all	1994	7
1994 8	45.6125	-0.513902	121	-1.46705	-1.38017	57.5139	0.246872	18	all	1994	8
1994 9	50.7297	-0.398968	3020	-0.677642	-0.985746	55.3409	-0.587198	76	all	1994	9
1995 10	56.9427	0.0859886	1886	0.317942	0.34153	56.374	-0.0905579	78	all	1995	10
1995 5	44.6667	-0.591926	201	-1.63795	-0.87106	44.6667	-0.614527	1	all	1995	5
1995 6	56.8	-0.312937	13	0.267845	0.103378	51.1889	-0.819241	2	all	1995	6
1995 7	56.9833	-0.0422352	5	0.325499	0.0911591	51.1389	-0.294524	3	all	1995	7
1995 8	58.3974	0.20123	53	0.515458	0.609799	55.1764	-0.465669	18	all	1995	8
1995 9	52.2761	-0.325585	3790	-0.454483	-0.772708	55.2382	-0.920989	93	all	1995	9
1996 10	55.8033	-0.0773507	1746	0.153533	0.026752	55.9507	-0.235156	70	all	1996	10
1996 11	47.348	-0.552886	274	-1.17347	-0.906376	58.7261	0.352506	18	all	1996	11
1996 5	45.1377	-0.641238	46	-1.57892	-0.841613	50.0833	-0.738301	4	all	1996	5
1996 6	56.4545	-0.250768	11	0.199719	0.0774619	54.8704	-0.253056	6	all	1996	6
1996 7	45.5042	-0.528556	503	-1.43048	-0.839205	58.5191	0.305554	16	all	1996	7
1996 8	61.9271	0.311879	370	1.02646	0.896862	55.7449	-0.498423	31	all	1996	8
1996 9	50.0564	-0.231262	1834	-0.781272	-1.18919	55.4286	-0.246846	77	all	1996	9
1997 10	54.6308	-0.258885	2429	-0.0840411	-0.290841	55.6732	-0.327516	96	all	1997	10
1997 11	51.6878	-0.473293	304	-0.516025	-0.498312	56.1806	-0.11422	18	all	1997	11
1997 6	52.0169	-0.816594	24	-0.497897	-0.762042	54.2833	-0.450612	11	all	1997	6
1997 7	50.6946	-0.334669	1604	-0.646735	-0.653266	58.3875	0.702517	47	all	1997	7
1997 8	56.453	0.14962	287	0.220501	0.280684	58.5287	0.848862	45	all	1997	8
1997 9	43.829	-0.406565	796	-1.71884	-1.76183	56.4346	-0.30697	50	all	1997	9
1998 10	56.5221	0.105441	3178	0.287044	0.23228	56.3773	0.375824	103	all	1998	10
1998 11	54.5395	-0.441596	178	-0.0465794	-0.213598	55.7411	-0.266866	28	all	1998	11
1998 6	64.3158	0.43845	19	1.41974	0.854116	58.6667	0.191713	4	all	1998	6
1998 7	44.6667	-0.582687	1	-1.61808	-0.88628	44.6667	-0.649914	1	all	1998	7
1998 8	61.4618	0.618019	24	0.978949	1.21978	63.9694	1.08613	10	all	1998	8
1998 9	47.695	-0.462092	905	-1.14502	-0.750066	57.7341	0.295923	29	all	1998	9
1999 10	56.2782	0.207467	1684	0.172281	0.144689	57.8046	1.02316	72	all	1999	10
1999 11	53.723	-0.355787	858	-0.243522	-0.498098	56.9751	0.079006	51	all	1999	11
1999 5	36.6944	-0.994591	134	-2.76578	-1.39571	42.925	-1.1583	2	all	1999	5
1999 6	46.891	-0.566343	423	-1.28881	-0.820321	56.0324	-0.315052	18	all	1999	6
1999 7	59.2015	0.337208	248	0.643427	0.875148	56.9261	0.0307634	37	all	1999	7
1999 8	54.7889	-0.26598	1010	-0.0942927	-0.212154	54.0255	-1.00188	53	all	1999	8
1999 9	56.2984	-0.23939	445	0.178233	0.0966235	55.236	-0.569909	47	all	1999	9
2000 10	53.2746	-0.173196	2238	-0.284166	-0.589945	56.6182	0.466751	93	all	2000	10
2000 11	54.518	-0.348993	375	-0.0592271	-0.281898	55.5241	-0.580079	43	all	2000	11
2000 6	48.5139	-0.55586	70	-1.01098	-0.646364	54.5023	-0.696507	6	all	2000	6
2000 7	59.293	0.274229	424	0.608598	0.89931	58.4996	0.571004	34	all	2000	7
2000 8	49.0766	-0.395214	853	-0.916133	-1.24557	56.7402	0.0067947	52	all	2000	8
2000 9	54.1488	-0.225556	2022	-0.0943447	-0.633642	56.2333	-0.129625	104	all	2000	9
2001 10	55.305	-0.17384	2985	0.0448698	-0.150494	54.9481	-1.2744	100	all	2001	10
2001 11	59.6833	0.123886	37	0.727601	0.886447	57.1226	0.0165316	15	all	2001	11
2001 5	67.1235	0.913977	9	1.78149	1.35565	65.6111	0.929035	4	all	2001	5
2001 6	61.78	0.42071	53	0.998833	0.97631	59.4928	0.435617	11	all	2001	6
2001 7	65.5473	1.08341	123	1.60731	2.44903	58.156	0.482963	26	all	2001	7
2001 8	62.379	0.493196	304	1.11981	1.48149	56.3986	-0.196504	40	all	2001	8
2001 9	53.4446	-0.0704412	2197	-0.247298	-0.714495	56.094	0.0707235	103	all	2001	9
2002 10	57.0668	0.0329697	412	0.31752	0.278145	56.9201	0.25213	45	all	2002	10
2002 11	55.8672	-0.442246	235	0.101776	0.0337435	53.1581	-1.30093	28	all	2002	11
2002 5	59.419	-0.0717135	82	0.636004	0.438023	54.7839	-0.382904	5	all	2002	5
2002 6	65.6515	0.623302	22	1.59825	1.20922	66.8556	1.20001	6	all	2002	6
2002 7	64.0886	0.752161	82	1.32906	1.67647	57.0523	-0.133631	17	all	2002	7
2002 8	55.5971	-0.280275	244	0.111602	-0.0401502	54.3062	-0.967119	38	all	2002	8
2002 9	62.0637	0.626155	266	1.06244	1.43341	58.4215	0.894899	45	all	2002	9
2003 10	59.2429	0.361457	2121	0.60827	1.18435	57.1329	0.9596	107	all	2003	10
2003 11	55.4016	-0.0146263	82	0.0878344	-0.0264951	59.3589	0.533928	17	all	2003	11
2003 5	37.9947	-0.986565	21	-2.60768	-1.42621	51.2444	-0.671214	2	all	2003	5
2003 6	40.6333	-1.18171	20	-2.15599	-1.63442	40.6333	-1.16325	2	all	2003	6
2003 9	60.9045	0.532635	286	0.885205	1.08522	58.4587	0.53413	34	all	2003	9
2004 10	54.4555	0.146695	1313	-0.0681042	-0.460874	58.4536	1.44457	83	all	2004	10
2004 6	65.5197	0.41952	31	1.56736	0.931768	65.6389	0.860003	4	all	2004	6
2004 7	67.7737	0.494266	71	1.93803	1.23438	53.9903	-0.202425	10	all	2004	7
2004 8	60.6422	0.308681	291	0.865308	0.815697	57.1199	-0.101195	18	all	2004	8
2004 9	59.439	0.275571	1698	0.715926	0.698986	57.1905	0.395563	77	all	2004	9
2005 10	55.6249	-0.147791	693	0.0865859	-0.100455	56.4331	-0.0577847	59	all	2005	10
2005 11	56.9386	0.00983772	71	0.233141	0.200769	54.4514	-0.390515	17	all	2005	11
2005 8	43.342	-0.956332	97	-1.78509	-2.04916	57.7176	0.112698	18	all	2005	8
2005 9	52.2341	-0.276772	892	-0.437574	-0.564808	55.5715	-0.362329	40	all	2005	9
2006 10	54.5678	-0.112566	1541	-0.0523801	-0.289415	56.0447	-0.397677	62	all	2006	10
2006 11	57.1617	0.0184849	62	0.314749	0.180696	58.325	0.0530507	5	all	2006	11
2006 5	67.1111	0.756432	2	1.86397	1.23334	67.1111	0.685313	2	all	2006	5
2006 6	58.6111	0.157983	4	0.548126	0.372739	59.6667	0.369761	3	all	2006	6
2006 7	31.8	-1.11148	15	-3.50304	-1.98037	42.7778	-0.910926	2	all	2006	7
2006 8	45.9716	-0.460692	1490	-1.2994	-0.940034	53.3747	-0.778886	19	all	2006	8
2006 9	57.2889	0.0927424	2452	0.351047	0.246619	57.5578	0.23814	56	all	2006	9
1975 10	64.8572	0.851311	53	0.844413	1.13239	60.0514	-0.250672	10	SAP	1975	10
1975 8	69.7481	1.11961	12	1.69284	1.33286	69.4963	1.34223	3	SAP	1975	8
1975 9	55.1205	-0.299809	149	-0.871023	-0.452986	61.9956	0.78998	17	SAP	1975	9
1976 10	59.6696	-0.196132	60	-0.0288202	0.145666	62.0074	0.246146	6	SAP	1976	10
1976 5	31.6667	-2.50618	1	-4.7929	-2.16924	31.6667	-2.40702	1	SAP	1976	5
1976 8	66.0963	0.528628	15	1.06409	0.576208	66	0.726455	2	SAP	1976	8
1976 9	64.3794	0.456206	42	0.772219	0.624649	62.758	0.594926	9	SAP	1976	9
1977 10	57.6814	-0.572073	37	-0.408004	-0.204707	64.0086	0.935749	9	SAP	1977	10
1977 6	64.5239	0.331865	73	0.779939	0.703316	55.9704	-1.15914	6	SAP	1977	6
1977 7	64.8792	0.350241	32	0.859662	0.637598	59.5575	-0.181599	4	SAP	1977	7
1977 8	62.4963	0.19436	153	0.47097	0.558939	57.021	-0.936804	12	SAP	1977	8
1977 9	56.0694	-0.544819	8	-0.624461	-0.265377	57.9259	-0.486516	3	SAP	1977	9
1978 10	61.6243	0.326118	136	0.26254	0.493622	60.6556	0.11578	11	SAP	1978	10
1978 5	63.1875	0.233279	32	0.56086	0.449776	61.7778	0.189968	3	SAP	1978	5
1978 6	64.8309	0.302249	59	0.830328	0.537831	59.2111	-0.269976	6	SAP	1978	6
1978 7	63.5866	0.221293	78	0.649946	0.655042	56.5222	-1.42773	7	SAP	1978	7
1978 8	63.4215	0.333772	73	0.57369	0.778493	59.0907	-0.364489	9	SAP	1978	8
1978 9	60.0913	-0.0949008	50	0.0482593	0.148659	55.6541	-1.2487	8	SAP	1978	9
1979 10	62.7037	0.6978	426	0.514803	1.00708	60.8899	0.59151	26	SAP	1979	10
1979 11	59.3889	-0.135294	16	-0.044478	0.0838763	61.9444	0.221678	4	SAP	1979	11
1979 5	65.8889	0.419108	1	1.07792	0.575002	65.8889	0.453035	1	SAP	1979	5
1979 6	65.8267	0.554943	115	1.04158	0.724095	64.9148	0.638993	6	SAP	1979	6
1979 7	64.1481	0.26482	3	0.708924	0.560996	63.6111	0.112237	2	SAP	1979	7
1979 8	58.4622	-0.527033	29	-0.273955	0.00604938	57.2273	-1.00233	7	SAP	1979	8
1979 9	58.9004	-0.0547124	464	-0.196	-0.00124086	60.683	0.429857	23	SAP	1979	9
1980 10	55.6667	-0.507978	2	-0.666054	-0.177949	55.6667	-0.642115	1	SAP	1980	10
1980 6	65.7778	0.371523	11	#NUM!	0.546304	65.7778	0.473469	1	SAP	1980	6
1980 7	59.3611	-0.26795	2	-0.0856255	0.0750306	59.3611	-0.250865	2	SAP	1980	7
1980 8	66.5	0.445637	4	1.09916	0.553414	66.5	0.342824	1	SAP	1980	8
1980 9	62.0069	-0.0158239	8	0.342068	0.383493	58.1296	-0.385501	3	SAP	1980	9
1981 10	54.6836	-0.588122	49	-0.893926	-0.348398	59.7107	-0.233574	7	SAP	1981	10
1981 11	52.2222	-0.638149	2	-1.25328	-0.475854	52.2222	-0.400135	1	SAP	1981	11
1981 9	59.6232	-0.254299	23	-0.0140224	0.165777	60.7222	-0.0359813	2	SAP	1981	9
1982 10	53.5202	-0.58523	11	-1.06511	-0.411622	59.3611	-0.376557	2	SAP	1982	10
1982 6	65.7778	0.411346	8	1.04298	0.479572	65.7778	0.304048	1	SAP	1982	6
1982 7	65.7844	0.320867	109	1.08408	0.560709	66.1389	0.520947	2	SAP	1982	7
1982 8	66.0873	0.507672	7	1.06558	0.800983	66.1389	0.442357	2	SAP	1982	8
1982 9	54.8182	-0.55059	22	-0.836577	-0.343145	59.3611	-0.172306	2	SAP	1982	9
1983 10	56.5532	-0.502439	53	-0.582999	-0.193832	56.066	-0.984	4	SAP	1983	10
1983 6	65.7778	0.405112	1	1.0548	0.545603	65.7778	0.49769	1	SAP	1983	6
1983 8	66.3222	0.42601	65	1.01883	0.742727	66.1389	0.547623	2	SAP	1983	8
1983 9	64.8101	0.259745	103	0.821844	0.579223	62.6481	-0.0846427	3	SAP	1983	9
1984 10	53.3436	-0.682451	53	-1.12198	-0.476102	56.8028	-0.72804	4	SAP	1984	10
1984 6	65.7778	0.345511	79	1.02173	0.502133	65.7778	0.503068	1	SAP	1984	6
1984 7	65.7778	0.385131	14	1.06953	0.55489	65.7778	0.359037	1	SAP	1984	7
1984 8	63.0507	0.121746	46	0.538553	0.486833	56.5	-1.11149	3	SAP	1984	8
1984 9	58.1641	-0.232639	132	-0.304524	-0.0580416	64.3194	0.564549	4	SAP	1984	9
1985 10	61.7168	-0.0117332	31	0.339206	0.337162	55.4444	-0.6311	3	SAP	1985	10
1985 6	65.8244	0.372731	162	1.10576	0.545332	66.7222	0.664068	2	SAP	1985	6
1985 7	65.8254	0.42095	28	1.08113	0.57734	66.2222	0.794771	3	SAP	1985	7
1985 8	65.9167	0.859194	12	1.05246	1.12652	65.5667	0.983891	5	SAP	1985	8
1985 9	65.0802	0.478366	79	0.892179	0.831161	61.6759	0.329009	6	SAP	1985	9
1986 10	61.8343	0.478963	45	0.298839	0.634165	64.5322	1.07271	10	SAP	1986	10
1986 11	52.2222	-0.721979	2	-1.31285	-0.372543	52.2222	-0.723746	1	SAP	1986	11
1986 5	65.2469	0.349184	18	0.993103	0.609969	62.5926	0.375756	3	SAP	1986	5
1986 6	65.8488	0.431521	82	1.09366	0.608064	67.3167	1.10733	4	SAP	1986	6
1986 7	68.7531	1.08582	9	1.52573	1.28741	68.1296	0.979347	3	SAP	1986	7
1986 8	67.2013	1.02691	140	1.32701	1.3136	67.1254	1.3954	7	SAP	1986	8
1986 9	59.5046	-0.10226	277	-0.0350905	0.167096	61.9381	0.381804	11	SAP	1986	9
1987 10	63.1302	0.640983	654	0.631152	0.689305	63.6116	1.3316	17	SAP	1987	10
1987 11	57.7369	-0.342573	90	-0.311293	-0.140871	60.0812	-0.337508	8	SAP	1987	11
1987 5	65.8889	0.396392	1	1.06906	0.621467	65.8889	0.314038	1	SAP	1987	5
1987 6	65.713	0.416008	115	1.01705	0.651747	66.1389	0.811739	4	SAP	1987	6
1987 7	67.8903	1.03544	115	1.42861	1.25145	67.4556	1.21498	5	SAP	1987	7
1987 8	68.4306	0.941465	72	1.52484	1.18769	66.3222	0.894542	5	SAP	1987	8
1987 9	65.8644	0.683864	60	1.11952	0.967008	60.8514	-0.0227267	8	SAP	1987	9
1988 10	59.1631	-0.0541828	266	-0.103046	0.0548314	61.2419	0.272211	13	SAP	1988	10
1988 11	58.9587	-0.479744	14	-0.0861273	0.0693585	54.3511	-1.33696	5	SAP	1988	11
1988 6	66.5	0.354348	4	1.18196	0.570345	66.5	0.39371	1	SAP	1988	6
1988 7	66.4415	0.562921	95	1.19566	0.823678	66.3222	1.04584	5	SAP	1988	7
1988 8	67.291	0.903745	37	1.3236	1.11086	68.0422	1.41096	5	SAP	1988	8
1988 9	61.3085	0.213467	399	0.330877	0.537181	62.3617	0.595841	14	SAP	1988	9
1989 10	57.0187	-0.373052	95	-0.447867	-0.120982	58.7778	-0.533213	7	SAP	1989	10
1989 11	55.9861	-0.45301	24	-0.586826	-0.274896	64.0667	0.7873	5	SAP	1989	11
1989 9	52.3889	-1.39919	6	-1.30559	-0.776283	48.2222	-2.04348	3	SAP	1989	9
1990 10	60.2258	0.0758639	674	0.109182	0.359656	60.236	0.183578	21	SAP	1990	10
1990 11	59.2361	-0.249019	8	-0.0636189	0.0705072	61.4444	0.0776729	4	SAP	1990	11
1990 5	65.7778	0.395557	1	1.07476	0.527058	65.7778	0.21557	1	SAP	1990	5
1990 6	59.7202	-0.331893	56	0.0192977	0.127525	58.4444	-0.462566	5	SAP	1990	6
1990 7	62.1667	0.0408709	14	0.410631	0.446942	59.1556	-0.410408	5	SAP	1990	7
1990 8	65.4722	0.315106	52	1.02368	0.563555	61.625	0.199267	4	SAP	1990	8
1990 9	59.5037	-0.399879	214	-0.0285698	0.205286	57.4469	-1.02223	10	SAP	1990	9
1991 10	56.5977	-0.421625	372	-0.473487	-0.287454	59.1066	-0.511424	13	SAP	1991	10
1991 11	56.1226	-0.59789	102	-0.580036	-0.318059	56.2541	-0.987222	6	SAP	1991	11
1991 6	65.7778	0.399507	1	1.11458	0.558285	65.7778	0.425975	1	SAP	1991	6
1991 7	66.5	0.391619	16	1.13057	0.584193	66.5	0.406717	1	SAP	1991	7
1991 8	62.6806	0.23931	8	0.507469	0.415418	62.3148	0.252241	3	SAP	1991	8
1991 9	69.8889	0.768395	4	1.72978	0.902343	69.8889	0.72484	1	SAP	1991	9
1992 10	57.2434	-0.0338005	960	-0.409178	-0.179869	60.4089	0.641369	35	SAP	1992	10
1992 11	54.2207	-0.429671	302	-0.910246	-0.31887	59.2866	-0.232948	22	SAP	1992	11
1992 12	58.5296	-0.307076	18	-0.179105	0.0182715	60.1956	-0.0924375	5	SAP	1992	12
1992 6	49.8677	-1.10468	89	-1.72168	-0.847392	56.5556	-0.794115	4	SAP	1992	6
1992 7	61.9251	-0.0075891	164	0.37747	0.338047	56.6562	-1.00973	13	SAP	1992	7
1992 8	55.3263	-1.26329	11	-0.818774	-0.458337	50.9956	-1.96595	5	SAP	1992	8
1992 9	57.5772	-0.390371	493	-0.34736	-0.238502	61.6817	0.614193	20	SAP	1992	9
1993 10	53.6818	-0.551117	1269	-1.09547	-0.896452	60.3676	0.532173	33	SAP	1993	10
1993 11	62.1495	0.503616	16	0.409279	0.836174	64.3815	0.962181	9	SAP	1993	11
1993 5	64.6971	0.256843	27	0.876303	0.603025	51.1889	-1.40544	2	SAP	1993	5
1993 6	54.3901	-0.823506	60	-0.884293	-0.507076	61.9274	0.510226	8	SAP	1993	6
1993 7	62.6072	0.35485	117	0.525533	0.625533	63.3311	0.881842	11	SAP	1993	7
1993 8	64.1626	0.596845	33	0.739397	0.980705	61.8444	0.190909	8	SAP	1993	8
1993 9	56.228	-0.0600915	1255	-0.542526	-0.221488	61.6224	1.24057	30	SAP	1993	9
1994 10	58.3197	0.0284684	1562	-0.205216	-0.00244748	60.1554	0.750483	36	SAP	1994	10
1994 11	63.7467	0.432189	80	0.724133	0.673281	58.9252	-0.454984	11	SAP	1994	11
1994 12	69.8889	0.791737	4	1.77151	0.834921	69.8889	0.76473	1	SAP	1994	12
1994 6	48.2216	-1.19353	22	-2.0271	-0.950451	63.0694	0.252822	3	SAP	1994	6
1994 7	65.2685	0.536932	6	1.00135	0.679367	64.7593	0.506255	3	SAP	1994	7
1994 8	66.0146	0.730698	19	1.15342	1.05297	65.7315	1.02949	6	SAP	1994	8
1994 9	53.1327	-0.511963	1663	-1.09852	-0.694905	61.9036	1.07586	25	SAP	1994	9
1995 10	57.8916	-0.101736	480	-0.315249	-0.117657	62.4505	1.13317	22	SAP	1995	10
1995 5	44.6667	-1.35112	201	-2.48182	-1.11654	44.6667	-1.27983	1	SAP	1995	5
1995 6	56.8	-0.701142	13	-0.44639	-0.142748	51.1889	-1.44776	2	SAP	1995	6
1995 8	58.4717	-0.362662	37	-0.208197	0.0182221	56.9177	-0.770553	8	SAP	1995	8
1995 9	53.8949	-0.449125	1968	-1.01414	-0.58042	59.9549	0.188384	25	SAP	1995	9
1996 10	57.9383	-0.265958	1062	-0.353189	-0.0528889	58.4534	-0.468085	27	SAP	1996	10
1996 11	46.8204	-1.03092	257	-2.21371	-1.10675	58.0001	-0.705405	12	SAP	1996	11
1996 5	45.484	-1.28493	45	-2.44171	-1.01621	56.9259	-0.694533	3	SAP	1996	5
1996 6	65.75	0.625343	8	1.05437	0.815468	65.7222	1.12749	4	SAP	1996	6
1996 7	44.8907	-1.14766	484	-2.65625	-1.05518	56.6667	-0.538422	5	SAP	1996	7
1996 8	65.034	0.588294	311	0.917842	0.862173	60.3961	-0.0777401	12	SAP	1996	8
1996 9	59.7448	0.212843	432	0.0218374	0.316357	60.0208	0.246158	24	SAP	1996	9
1997 10	54.7079	-0.422731	1247	-0.842152	-0.570569	59.1096	-0.0399554	29	SAP	1997	10
1997 11	54.4465	-0.521278	211	-0.911756	-0.345051	61.1238	0.158054	11	SAP	1997	11
1997 6	50.4383	-2.15451	20	-1.55127	-1.37458	51.0683	-2.23498	7	SAP	1997	6
1997 7	49.2771	-0.661913	1217	-1.80187	-0.873672	62.3311	0.827375	16	SAP	1997	7
1997 8	59.333	-0.0552598	80	-0.111955	0.211552	60.8769	0.137747	14	SAP	1997	8
1997 9	61.3678	-0.163973	112	0.328574	0.469977	57.5871	-0.990864	17	SAP	1997	9
1998 10	59.1729	0.0319016	1431	-0.123254	0.13923	59.5399	0.411645	40	SAP	1998	10
1998 11	54.8348	-0.483303	55	-0.859261	-0.3521	58.8648	-0.449736	11	SAP	1998	11
1998 6	65.8366	0.498006	17	1.05221	0.670424	65.9444	0.681596	2	SAP	1998	6
1998 7	44.6667	-1.34026	1	-2.54538	-1.05229	44.6667	-1.024	1	SAP	1998	7
1998 8	66.75	0.708672	8	1.20867	0.897162	68.1296	1.10122	3	SAP	1998	8
1998 9	47.5457	-0.871378	840	-2.08976	-0.984998	65.3076	1.93499	12	SAP	1998	9
1999 10	63.1064	0.54848	883	0.532104	1.09865	59.8303	0.272672	31	SAP	1999	10
1999 11	54.5733	-0.600149	440	-0.880705	-0.650797	59.472	-0.0465891	24	SAP	1999	11
1999 5	36.6944	-2.07992	134	-4.13337	-1.69772	42.925	-2.29664	2	SAP	1999	5
1999 6	44.8507	-1.26316	352	-2.68258	-1.06137	47.6111	-1.67819	2	SAP	1999	6
1999 7	63.0983	0.208962	65	0.542194	0.485315	55.9514	-1.07436	8	SAP	1999	7
1999 8	57.0539	-0.502761	626	-0.448626	-0.296546	54.3115	-1.9343	19	SAP	1999	8
1999 9	60.0652	-0.223547	163	0.0877519	0.22883	60.2851	-0.159968	11	SAP	1999	9
2000 10	60.9061	0.464968	596	0.200655	0.589491	60.1284	0.852987	35	SAP	2000	10
2000 11	54.7406	-0.456172	197	-0.897466	-0.394511	58.0655	-0.657019	19	SAP	2000	11
2000 6	47.6878	-1.16755	63	-2.0805	-1.02745	57.1667	-0.446078	3	SAP	2000	6
2000 7	59.2361	-0.300377	235	-0.0875591	0.116669	57.4904	-1.05298	13	SAP	2000	7
2000 8	63.3264	0.268633	109	0.63475	0.754497	58.8176	-0.465453	12	SAP	2000	8
2000 9	57.4523	-0.52825	706	-0.39613	-0.290254	57.8725	-0.883527	29	SAP	2000	9
2001 10	62.5365	0.38013	915	0.428892	0.58966	60.2938	0.647797	34	SAP	2001	10
2001 11	61.5794	0.114452	20	0.328527	0.613411	61.3045	0.104302	8	SAP	2001	11
2001 5	66.3611	0.724651	8	1.13554	0.911975	63.0741	0.569753	3	SAP	2001	5
2001 6	65.9525	0.531157	32	1.06998	0.787977	61.6452	0.000670276	5	SAP	2001	6
2001 7	63.1496	0.422081	39	0.594288	0.748265	63.1944	0.391177	6	SAP	2001	7
2001 8	68.028	0.884926	165	1.4562	1.30563	61.1003	0.24239	11	SAP	2001	8
2001 9	62.0042	0.263956	577	0.392481	0.977116	57.7988	-0.850075	35	SAP	2001	9
2002 10	57.5204	-0.283002	323	-0.346527	-0.197663	59.3801	0.0147872	25	SAP	2002	10
2002 11	55.6573	-0.937391	205	#NUM!	-0.472231	53.0553	-2.4343	15	SAP	2002	11
2002 5	59.0878	-0.442872	80	-0.135499	0.0564006	50.3132	-2.05796	4	SAP	2002	5
2002 6	65.3175	0.616969	21	0.990695	0.7739	65.6933	0.929395	5	SAP	2002	6
2002 7	67.4044	0.947419	50	1.35413	1.20838	58.7315	-0.712563	6	SAP	2002	7
2002 8	53.3817	-0.916593	102	-0.987431	-0.68783	56.4286	-0.955354	9	SAP	2002	8
2002 9	65.0832	0.480982	130	0.934487	0.814844	60.1172	-0.093456	11	SAP	2002	9
2003 10	58.5627	0.00106149	1219	-0.328901	0.0123346	61.0524	1.29832	43	SAP	2003	10
2003 11	55.9796	-0.462556	71	-0.64983	-0.378869	58.9978	-0.520438	11	SAP	2003	11
2003 5	37.9947	-2.15959	21	-3.81459	-1.64191	51.2444	-1.63276	2	SAP	2003	5
2003 6	40.6333	-2.64807	20	-3.20803	-1.892	40.6333	-2.41386	2	SAP	2003	6
2003 9	64.4647	0.754668	209	0.879565	0.895449	61.8206	0.732128	19	SAP	2003	9
2004 10	59.9105	0.283793	686	0.0373183	0.399246	60.7278	1.15398	41	SAP	2004	10
2004 6	65.7778	0.273219	26	1.04168	0.573854	65.7778	0.401524	1	SAP	2004	6
2004 7	71.5781	0.828896	56	2.03878	1.02667	62.162	0.0562826	3	SAP	2004	7
2004 8	64.1577	0.436901	249	0.779883	0.823356	59.52	-0.0909163	10	SAP	2004	8
2004 9	65.0671	0.364058	995	0.916072	0.838599	59.2426	0.0360609	30	SAP	2004	9
2005 10	61.9566	0.231448	303	0.409201	0.530534	60.5861	0.453437	24	SAP	2005	10
2005 11	62.9988	0.142472	31	0.523585	0.459957	54.5197	-1.42786	6	SAP	2005	11
2005 8	37.0749	-1.93806	52	-3.95309	-2.12201	57.9843	-0.800729	8	SAP	2005	8
2005 9	63.9026	0.28414	287	0.745615	0.523287	59.258	-0.169859	16	SAP	2005	9
2006 10	63.2923	0.301174	652	0.593532	0.465427	58.5912	-0.405473	31	SAP	2006	10
2006 11	65.8889	0.429552	22	1.09945	0.554113	65.8889	0.345303	1	SAP	2006	11
2006 5	67.1111	0.791519	2	1.21138	0.939261	67.1111	0.750657	2	SAP	2006	5
2006 7	30.1111	-2.36598	14	-5.19982	-2.09544	30.1111	-2.69838	1	SAP	2006	7
2006 8	58.0342	-0.554828	89	-0.305058	-0.125917	57.3132	-0.955233	12	SAP	2006	8
2006 9	65.1746	0.445811	1089	0.860292	0.594194	62.9657	1.60007	23	SAP	2006	9
1975 10	49.7218	-0.564683	594	-0.464005	-0.96109	56.1004	0.623964	26	ECM	1975	10
1975 11	58.9259	0.384114	3	0.829418	0.60878	58.9259	0.449059	3	ECM	1975	11
1975 8	53.7987	0.0992829	100	0.166856	-0.0422966	57.9699	0.870223	15	ECM	1975	8
1975 9	52.1301	-0.269939	880	-0.0430586	-0.374896	54.5216	-0.0165044	43	ECM	1975	9
1976 10	65.8194	0.80592	17	1.72351	1.56705	65.2106	1.23612	6	ECM	1976	10
1976 7	42.5	-0.731726	2	-1.29009	-1.20606	42.5	-0.772172	2	ECM	1976	7
1976 8	53.3627	0.142532	17	0.107631	-0.0998765	59.6435	0.349539	6	ECM	1976	8
1976 9	69.4292	0.863087	100	2.17834	2.73849	53.9796	-0.434988	17	ECM	1976	9
1977 10	50.1335	-0.490063	110	-0.259733	-0.769347	56.3589	0.338755	19	ECM	1977	10
1977 6	64.3144	1.51516	44	1.55825	2.34234	60.5944	1.66847	10	ECM	1977	6
1977 7	62.1397	1.34839	106	1.05508	1.89538	58.3074	0.82052	15	ECM	1977	7
1977 8	52.2989	-0.214983	1000	-0.00370693	-0.231861	55.7783	0.560632	40	ECM	1977	8
1977 9	52.0516	-0.134472	341	-0.0598959	-0.401545	57.3516	0.853819	24	ECM	1977	9
1978 10	54.2425	-0.00485336	234	0.228525	0.0711935	57.3087	0.836524	22	ECM	1978	10
1978 6	45.7222	-0.215396	8	-0.904724	-0.794162	53.7778	0.111007	2	ECM	1978	6
1978 7	66.4158	1.26847	50	1.89649	2.58003	64.5043	1.925	13	ECM	1978	7
1978 8	58.8323	0.534838	303	0.918402	0.800934	60.1466	1.9643	28	ECM	1978	8
1978 9	60.6098	0.554308	207	1.07162	1.21324	60.083	1.70353	22	ECM	1978	9
1979 10	52.6068	-0.382653	803	0.0162724	-0.380674	54.2663	-0.364977	41	ECM	1979	10
1979 11	59.3146	0.355494	20	0.877234	0.791276	54.7718	0.198826	7	ECM	1979	11
1979 6	57.7778	0.119291	11	0.802618	0.235306	57.7778	0.169658	1	ECM	1979	6
1979 7	58.5515	0.632046	24	0.760859	0.759334	64.8155	1.33483	7	ECM	1979	7
1979 8	59.3461	0.70092	37	0.906709	1.53237	56.9106	0.327694	16	ECM	1979	8
1979 9	53.5227	-0.0722748	1407	0.139651	-0.0905485	53.7816	-0.651972	53	ECM	1979	9
1980 10	35.8765	-1.1576	314	-2.18701	-2.29646	53.9792	-0.13208	10	ECM	1980	10
1980 7	62.5778	0.537727	25	1.34949	1.21775	57.7111	0.231001	5	ECM	1980	7
1980 8	50.7029	-0.251206	56	-0.243833	-0.577173	51.7421	-0.174325	7	ECM	1980	8
1980 9	44.6048	-0.966183	1128	-1.03532	-1.37092	48.4216	-1.29222	14	ECM	1980	9
1981 10	41.2422	-1.09614	495	-1.46816	-1.96251	43.2063	-1.22252	7	ECM	1981	10
1981 11	32.8333	-0.997726	2	-2.59955	-2.35605	32.8333	-1.01683	2	ECM	1981	11
1981 6	50	-0.331786	1	-0.374736	-0.319659	50	-0.358958	1	ECM	1981	6
1981 7	49.8961	-0.442865	31	-0.352326	-0.520827	43.4722	-1.10641	4	ECM	1981	7
1981 8	55.7667	0.0345611	60	0.461246	0.11476	47.7222	-0.296299	2	ECM	1981	8
1981 9	53.4267	-0.211374	294	0.0954282	-0.0691565	48.3175	-0.749649	7	ECM	1981	9
1982 10	34.8198	-1.24094	303	-2.38262	-2.19528	45.216	-1.72616	9	ECM	1982	10
1982 11	32.3889	-1.08697	10	-2.53593	-1.86794	41.9444	-0.951406	2	ECM	1982	11
1982 6	45.8611	-0.52933	16	-0.897947	-0.905506	48.4815	-0.386532	3	ECM	1982	6
1982 7	54.5495	-0.0767591	74	0.236265	0.117644	49.1235	-0.948954	9	ECM	1982	7
1982 8	42.3165	-0.697088	1191	-1.26277	-1.51935	48.3981	-1.48339	12	ECM	1982	8
1982 9	39.5739	-1.02583	933	-1.6725	-1.94727	50.8398	-0.957098	15	ECM	1982	9
1983 10	35.7875	-1.31366	469	-2.14538	-2.467	46.5802	-1.28649	9	ECM	1983	10
1983 11	30	-1.07981	12	-3.05231	-1.95653	30	-1.18495	1	ECM	1983	11
1983 7	42.5278	-0.836216	4	-1.3081	-1.45111	44.1481	-0.774732	3	ECM	1983	7
1983 8	50.1054	-0.340571	34	-0.3294	-0.492737	52.3287	-0.538542	6	ECM	1983	8
1983 9	41.9136	-0.889611	1131	-1.39521	-1.70408	47.3562	-1.69997	14	ECM	1983	9
1984 10	50.9436	-0.25351	129	-0.199668	-0.544443	56.6083	0.475571	15	ECM	1984	10
1984 11	50.048	-0.668604	11	-0.324765	-0.499422	53.1056	-0.696632	5	ECM	1984	11
1984 7	57.7778	0.129014	1	0.658597	0.298651	57.7778	0.0819016	1	ECM	1984	7
1984 8	57.224	0.197827	72	0.542852	0.265868	59.7454	0.546121	9	ECM	1984	8
1984 9	56.7749	0.177399	122	0.494342	0.624557	56.066	0.248141	20	ECM	1984	9
1985 10	61.6323	0.997575	36	1.20617	1.74472	60.6343	0.98776	15	ECM	1985	10
1985 11	67.5556	0.509111	1	2.05366	1.04129	67.5556	0.559925	1	ECM	1985	11
1985 7	50.5613	-0.247167	12	-0.240021	-0.431253	51.2118	-0.568454	4	ECM	1985	7
1985 8	69.875	1.6601	33	2.28774	3.06976	60.3068	0.828026	11	ECM	1985	8
1985 9	55.3126	0.141411	237	0.318186	0.242131	58.0417	1.02717	23	ECM	1985	9
1986 10	51.7869	-0.222479	124	-0.124922	-0.419703	54.4876	-0.226048	19	ECM	1986	10
1986 11	46.956	-0.478598	6	-0.767977	-0.785296	59.3565	-0.0145756	3	ECM	1986	11
1986 5	29.5556	-1.36171	3	-3.08964	-1.92352	29.5556	-1.61389	1	ECM	1986	5
1986 7	60.7176	0.533902	12	1.09481	0.765803	56.213	0.306912	3	ECM	1986	7
1986 8	48.5626	-0.573152	221	-0.467849	-1.1898	54.4491	-0.201734	21	ECM	1986	8
1986 9	54.4375	-0.00744197	889	0.243795	0.0497957	56.1806	0.622378	35	ECM	1986	9
1987 10	50.3034	0.0561867	306	-0.291962	-0.645481	56.8825	0.527393	26	ECM	1987	10
1987 11	37.2215	-1.17685	147	-2.06298	-2.24467	50.0833	-0.826519	8	ECM	1987	11
1987 5	52.1111	-0.19453	1	-0.0451832	-0.0813144	52.1111	-0.299845	1	ECM	1987	5
1987 7	55.1587	-0.00472312	14	0.301244	0.139442	52.2667	-0.235873	5	ECM	1987	7
1987 8	52.8697	-0.129941	178	0.090179	-0.160772	56.0856	0.3478	18	ECM	1987	8
1987 9	45.7252	-0.426178	447	-0.934783	-1.11485	56.5378	0.433097	25	ECM	1987	9
1988 10	57.109	0.122754	631	0.65991	0.478947	56.5724	0.136707	19	ECM	1988	10
1988 11	33.8625	-1.00605	100	-2.52539	-1.82364	53.5417	-0.284248	3	ECM	1988	11
1988 6	42.7222	-0.550463	2	-1.38403	-1.29744	42.7222	-0.45977	2	ECM	1988	6
1988 7	61.2523	0.598951	24	1.12395	1.57989	57.2417	0.409383	10	ECM	1988	7
1988 8	58.3019	0.344307	60	0.748853	0.921124	57.1593	0.772055	17	ECM	1988	8
1988 9	53.7257	0.00689511	1191	0.144263	-0.0365116	53.9114	-0.595612	37	ECM	1988	9
1989 10	60.1153	0.271602	30	1.05409	0.853565	61.5472	0.43658	5	ECM	1989	10
1989 7	37.6667	-0.495253	2	-1.97187	-1.24471	37.6667	-0.486259	1	ECM	1989	7
1989 8	51.8701	-0.263889	20	-0.0967136	-0.219804	51.1285	-0.355192	4	ECM	1989	8
1989 9	56.1481	0.0424825	3	0.485719	0.179325	57.2778	0.0550998	2	ECM	1989	9
1990 10	56.1477	0.0668291	2022	0.476448	0.454207	53.9887	-0.529379	48	ECM	1990	10
1990 11	64.9284	0.633082	51	1.67251	1.17964	67.0417	1.45528	7	ECM	1990	11
1990 6	58.0247	0.150532	129	0.737386	0.319883	61.1694	0.86234	5	ECM	1990	6
1990 7	62.9065	0.968065	63	1.41248	1.64635	55.5179	0.290681	14	ECM	1990	7
1990 8	50.0955	-0.270068	16	-0.280096	-0.690284	55.4246	0.0768196	7	ECM	1990	8
1990 9	44.5688	-0.889672	380	-1.12299	-2.10117	53.3392	-0.762719	29	ECM	1990	9
1991 10	48.4453	-0.386028	209	-0.591476	-0.933708	55.4268	0.0882565	22	ECM	1991	10
1991 11	54.5613	-0.18153	34	0.335359	0.0995908	55.25	-0.0588508	11	ECM	1991	11
1991 6	72.6667	0.90553	1	2.84836	1.4335	72.6667	0.888809	1	ECM	1991	6
1991 7	54.6537	0.0487112	30	0.285597	0.0761338	56.5123	0.339152	9	ECM	1991	7
1991 8	51.4496	0.101872	34	-0.144171	-0.381951	55.7854	0.103974	10	ECM	1991	8
1991 9	67.3532	0.827345	7	1.9463	1.62674	65.3935	0.762642	3	ECM	1991	9
1992 10	50.0412	-0.715609	2572	-0.33688	-1.16817	52.8119	-1.29452	68	ECM	1992	10
1992 11	60.5148	0.285512	299	1.08502	1.34528	52.8738	-1.0414	36	ECM	1992	11
1992 12	59.5833	0.116496	8	0.881375	0.557593	50.5556	-0.585611	3	ECM	1992	12
1992 6	55.4267	0.388509	25	0.407934	0.178494	53.9259	0.383405	3	ECM	1992	6
1992 7	57.0385	0.634876	346	0.644261	0.874066	55.3846	0.0525041	29	ECM	1992	7
1992 8	64.1679	1.36438	84	1.55054	2.06867	61.1558	1.68304	16	ECM	1992	8
1992 9	52.2237	-0.585219	387	-0.114002	-0.471462	54.0126	-0.490558	40	ECM	1992	9
1993 10	57.8822	0.125172	2888	0.690012	0.662506	53.1186	-0.932851	69	ECM	1993	10
1993 11	59.029	0.114759	33	0.903837	0.65539	53.0467	-0.376096	11	ECM	1993	11
1993 5	73.0833	1.19394	4	2.81222	1.90694	72.9444	1.32331	2	ECM	1993	5
1993 6	53.8866	0.0030423	61	0.213849	-0.0654066	53.2803	-0.270507	11	ECM	1993	6
1993 7	59.5285	0.778381	311	1.06108	1.54366	56.1978	0.54425	31	ECM	1993	7
1993 8	62.1029	0.520835	66	1.26145	1.31307	55.5938	0.206081	20	ECM	1993	8
1993 9	49.1523	-0.504569	1997	-0.465977	-1.0202	54.7917	-0.0476988	63	ECM	1993	9
1994 10	53.4179	-0.277868	2787	0.106367	-0.169868	53.3234	-0.526304	72	ECM	1994	10
1994 11	60.255	0.0673967	154	1.13593	0.620273	49.9502	-1.10645	12	ECM	1994	11
1994 12	65	0.37137	1	1.67376	0.865232	65	0.290163	1	ECM	1994	12
1994 6	45.0894	-0.744306	16	-1.01126	-1.09574	56.0521	0.128691	4	ECM	1994	6
1994 7	71.2821	1.57188	32	2.5065	2.74952	59.86	1.10446	12	ECM	1994	7
1994 8	41.8121	-0.711883	102	-1.41501	-1.59702	53.4051	-0.278673	12	ECM	1994	8
1994 9	47.7848	-0.495717	1357	-0.622216	-1.05445	52.1239	-1.44096	51	ECM	1994	9
1995 10	56.6188	0.0918341	1406	0.575062	0.74667	53.9869	-0.574303	56	ECM	1995	10
1995 7	56.9833	0.191439	5	0.535706	0.328232	51.1389	-0.367537	3	ECM	1995	7
1995 8	58.2257	0.365559	16	0.74466	0.838862	53.7833	-0.0221868	10	ECM	1995	8
1995 9	50.5276	-0.278397	1822	-0.196763	-0.899832	53.5042	-0.817249	68	ECM	1995	9
1996 10	52.4886	-0.272496	684	-0.00893802	-0.369482	54.3792	-0.191952	43	ECM	1996	10
1996 11	55.3243	0.138524	17	0.387798	0.23002	60.1782	0.639278	6	ECM	1996	11
1996 5	29.5556	-1.29674	1	-3.0903	-1.95163	29.5556	-1.27629	1	ECM	1996	5
1996 6	31.6667	-1.59399	3	-2.85207	-2.32845	33.1667	-1.73399	2	ECM	1996	6
1996 7	61.1323	1.07385	19	1.20291	1.70688	59.3611	0.925871	11	ECM	1996	7
1996 8	45.5503	-0.803958	59	-0.960502	-1.72676	52.8074	-0.628857	19	ECM	1996	8
1996 9	47.0711	-0.336093	1402	-0.78028	-1.25817	53.3491	-0.561547	53	ECM	1996	9
1997 10	54.5495	-0.0398685	1182	0.269985	0.186159	54.1859	-0.259909	67	ECM	1997	10
1997 11	45.4289	-0.924392	93	-0.96508	-1.1548	48.4127	-1.0991	7	ECM	1997	11
1997 6	59.9097	0.75898	4	1.04957	0.921146	59.9097	0.795228	4	ECM	1997	6
1997 7	55.1525	0.342183	387	0.319112	0.287702	56.3522	0.358932	31	ECM	1997	7
1997 8	55.3399	0.292834	207	0.358983	0.407723	57.4682	0.925801	31	ECM	1997	8
1997 9	40.9572	-0.531668	684	-1.53494	-1.77648	55.8409	0.409702	33	ECM	1997	9
1998 10	54.3507	-0.0823627	1747	0.259758	0.0978058	54.3693	-0.169232	63	ECM	1998	10
1998 11	54.4074	-0.453535	123	0.193439	0.0615091	53.7198	-0.446937	17	ECM	1998	11
1998 6	51.3889	-0.334972	2	-0.188531	-0.298258	51.3889	-0.095282	2	ECM	1998	6
1998 8	58.8177	0.644444	16	0.781754	0.918158	62.1865	1.16071	7	ECM	1998	8
1998 9	49.6241	-0.741146	65	-0.350296	-0.896033	52.3881	-0.961958	17	ECM	1998	9
1999 10	48.7511	-0.300213	801	-0.504406	-0.813891	56.273	0.681161	41	ECM	1999	10
1999 11	52.8278	-0.311456	418	0.0153529	-0.259811	54.7557	-0.144847	27	ECM	1999	11
1999 6	57.0063	0.530061	71	0.601272	0.746097	57.0851	0.358097	16	ECM	1999	6
1999 7	57.8174	0.508022	183	0.796106	0.864556	57.1949	1.02978	29	ECM	1999	7
1999 8	51.0965	-0.082181	384	-0.194065	-0.669838	53.8656	-0.346031	34	ECM	1999	8
1999 9	54.1211	-0.148509	282	0.21586	-0.0162887	53.6933	-0.508093	36	ECM	1999	9
2000 10	50.5045	-0.35829	1642	-0.269726	-0.726923	54.5	-0.0391327	58	ECM	2000	10
2000 11	54.2716	-0.338803	178	0.203907	0.0524534	53.5122	-0.281858	24	ECM	2000	11
2000 6	55.9484	-0.055967	7	0.394742	0.2267	51.838	-0.561715	3	ECM	2000	6
2000 7	59.3638	0.645925	189	0.928907	1.04592	59.1243	1.33464	21	ECM	2000	7
2000 8	46.9889	-0.453503	744	-0.772517	-1.23011	56.117	0.498201	40	ECM	2000	8
2000 9	52.3766	-0.0753598	1316	-0.0510373	-0.448227	55.5995	0.564981	75	ECM	2000	9
2001 10	52.1084	-0.384445	2070	-0.0327035	-0.47069	52.1942	-1.63083	66	ECM	2001	10
2001 11	57.4526	-0.0329798	17	0.597622	0.535773	52.3433	-0.333692	7	ECM	2001	11
2001 5	73.2222	0.947168	1	2.76318	1.60796	73.2222	1.11032	1	ECM	2001	5
2001 6	55.422	0.27117	21	0.377805	0.204427	57.6991	0.822891	6	ECM	2001	6
2001 7	66.6605	1.4422	84	1.92369	2.60952	56.6444	0.2958	20	ECM	2001	7
2001 8	55.6735	-0.0461971	139	0.414356	0.362608	54.6152	-0.230554	29	ECM	2001	8
2001 9	50.3959	-0.16233	1620	-0.261358	-0.857012	55.2166	0.437222	68	ECM	2001	9
2002 10	55.4209	-0.321986	89	0.386457	0.382615	53.8451	-0.44734	20	ECM	2002	10
2002 11	57.3019	-0.064366	30	0.650538	0.691289	53.2767	-0.341722	13	ECM	2002	11
2002 5	72.6667	1.00697	2	2.65427	1.50172	72.6667	0.895502	1	ECM	2002	5
2002 6	72.6667	1.00187	1	2.70699	1.389	72.6667	0.940319	1	ECM	2002	6
2002 7	58.9076	0.600215	32	0.848037	0.865152	56.1364	0.237292	11	ECM	2002	7
2002 8	57.1884	0.254519	142	0.607152	0.922021	53.6475	-0.593471	29	ECM	2002	8
2002 9	59.1773	0.996459	136	0.924994	1.52407	57.873	1.20593	34	ECM	2002	9
2003 10	60.1623	0.494951	902	0.952381	2.0228	54.4995	-0.0406083	64	ECM	2003	10
2003 11	51.6705	-0.348215	11	-0.0936597	-0.386173	60.0208	0.449022	6	ECM	2003	11
2003 9	51.2411	-0.420092	77	-0.128809	-0.598039	54.2004	-0.232204	15	ECM	2003	9
2004 10	48.4873	-0.381233	627	-0.511507	-1.25853	56.2335	0.978394	42	ECM	2004	10
2004 6	64.1778	0.852	5	1.5739	1.38295	65.5926	1.04415	3	ECM	2004	6
2004 7	53.5704	-0.0917354	15	0.134421	-0.110789	50.4881	-0.509471	7	ECM	2004	7
2004 8	39.8006	-0.44291	42	-1.7065	-1.54006	54.1198	-0.307847	8	ECM	2004	8
2004 9	51.4732	-0.181347	703	-0.0996815	-0.626405	55.8806	0.731571	47	ECM	2004	9
2005 10	50.7057	-0.433442	390	-0.245482	-0.56929	53.5853	-0.581417	35	ECM	2005	10
2005 11	52.242	-0.203174	40	-0.0479271	-0.310247	54.4141	0.075381	11	ECM	2005	11
2005 8	50.584	-0.0977577	45	-0.280706	-0.612299	57.5042	0.300918	10	ECM	2005	8
2005 9	46.6988	-0.537421	605	-0.791041	-1.07801	53.1138	-0.567991	24	ECM	2005	9
2006 10	48.1692	-0.527373	889	-0.51841	-1.00892	53.4982	-0.731604	31	ECM	2006	10
2006 11	52.3618	-0.206727	40	-0.017935	-0.150091	56.434	0.142173	4	ECM	2006	11
2006 6	58.6111	0.360635	4	0.740046	0.546593	59.6667	0.526383	3	ECM	2006	6
2006 7	55.4444	-0.000490181	1	0.353054	0.0578202	55.4444	0.108033	1	ECM	2006	7
2006 8	45.2054	-0.531971	1401	-0.944715	-0.85541	46.623	-0.976241	7	ECM	2006	8
2006 9	50.9884	-0.437713	1363	-0.21491	-0.542842	53.7887	-0.498788	33	ECM	2006	9
