# Supplementary material for: European mushroom assemblages are darker in cold climates
Source: Nat Commun. 2019 Jun 28;10:2890. doi: 10.1038/s41467-019-10767-z (PMC6599080; doi:10.1038/s41467-019-10767-z)
Supplement: Supplementary file 10 — Supplementary Data 7 [file 41467_2019_10767_MOESM10_ESM.xlsx]

## Sheet: FigS8_ECM
grid	lightness_diff	temp_70_90	temp_91_10	temp_diff
5675-75	-0.178095	10.0405	10.783	0.742545
5775-75	2.04337	9.72566	10.4114	0.685695
5725-75	0.857451	9.8535	10.6238	0.77034
5875-75	-0.85731	9.48135	10.3166	0.835285
5825-75	-0.146416	9.62262	10.3677	0.745111
5925-75	-0.320896	9.43345	10.2004	0.766911
5675-125	-0.503819	10.1058	10.8712	0.765331
5775-125	-0.400771	9.80678	10.5973	0.7905
5725-125	0.30779	9.89173	10.7201	0.828364
5875-125	0.12825	9.61483	10.369	0.754214
5825-125	-0.748695	9.77133	10.4861	0.714763
5975-125	-0.185874	9.5061	10.2078	0.701737
5925-125	-0.198727	9.43984	10.21	0.770173
6075-125	-0.678011	8.35622	9.03868	0.682458
6025-125	-0.300693	9.04912	9.71934	0.670223
5675-175	0.0379844	10.0734	10.7738	0.70039
5775-175	-0.975468	9.66794	10.5442	0.876235
5725-175	0.626321	9.90821	10.662	0.753751
5875-175	0.634598	9.30226	10.0541	0.751847
5825-175	2.04412	9.47957	10.2753	0.795716
5975-175	0.107914	9.35466	10.0944	0.739736
5925-175	1.93437	9.30235	10.0716	0.769255
6075-175	-1.45476	8.60808	9.24799	0.639913
6175-175	-1.41692	8.16423	8.86005	0.695818
6125-175	3.46281	8.32502	8.96716	0.642141
6375-175	1.97364	7.72491	8.30787	0.58296
6425-175	-0.226864	7.70462	8.30759	0.602977
6625-175	4.37411	7.6737	8.20044	0.526742
6025-175	-1.71298	9.06286	9.78407	0.721206
5675-225	0.800849	10.2517	10.9467	0.695039
5775-225	0.406899	9.6119	10.3935	0.781576
5725-225	-0.796596	9.58479	10.302	0.717204
5875-225	-0.238774	9.31952	9.97686	0.657337
5825-225	-0.20182	9.46456	10.2153	0.750744
5975-225	2.80248	8.46028	9.09441	0.63413
5925-225	-0.822123	8.90202	9.55636	0.65434
6075-225	0.753717	7.14222	7.8032	0.660981
6125-225	0.122913	6.99798	7.58906	0.59108
6275-225	-1.12083	7.74393	8.30241	0.558479
6225-225	6.28853	7.56354	8.1724	0.608865
6375-225	1.13656	6.21708	6.73956	0.522479
6325-225	0.725501	8.03476	8.54982	0.515062
6025-225	-1.77797	8.1073	8.80928	0.70198
5675-275	0.185776	9.82854	10.4304	0.601823
5775-275	-0.637419	9.74596	10.3376	0.591656
5725-275	-0.517545	9.66737	10.2563	0.588974
5875-275	-0.128933	9.39215	9.93694	0.544788
5825-275	-0.555543	9.85652	10.4602	0.60365
5975-275	-0.4075	9.57285	10.1523	0.579463
5925-275	-0.172112	9.25118	9.82012	0.568939
6075-275	0.41364	7.8353	8.40689	0.57159
6175-275	-0.0187875	7.62879	8.18673	0.557933
6125-275	-2.11805	7.79968	8.31688	0.517196
6275-275	1.50069	7.939	8.48515	0.54615
6225-275	1.02392	6.66791	7.28636	0.618445
6375-275	0.391849	5.77722	6.22218	0.444955
6325-275	0.0521658	7.56887	8.04494	0.476065
6475-275	0.165785	7.85255	8.25019	0.397643
6425-275	-0.582918	6.23592	6.66095	0.425033
6575-275	-0.369536	7.46682	7.81367	0.346852
6025-275	0.23828	8.967	9.59986	0.632857
5775-325	-0.0579267	9.81808	10.2867	0.468651
5725-325	0.686844	9.84147	10.3142	0.472782
5875-325	0.308557	8.50169	9.12083	0.619141
5825-325	-1.21778	9.00884	9.58021	0.571372
5975-325	-0.617032	8.01692	8.77248	0.755566
5925-325	1.14361	8.20912	8.89431	0.68519
6175-325	-2.29084	7.77499	8.28009	0.505104
6275-325	0.327232	8.1208	8.65716	0.536356
6375-325	1.3505	6.06671	6.49487	0.428162
6325-325	-1.53957	6.96795	7.44218	0.474235
6475-325	0.663967	6.73777	7.15645	0.418679
6425-325	0.818588	6.68201	7.09471	0.412699
5675-375	-0.755856	10.0147	10.4898	0.475124
5775-375	0.960118	9.31031	9.82334	0.513025
5725-375	0.649286	9.60922	10.0745	0.465231
5825-375	2.82281	8.75022	9.31067	0.560443
5975-375	-0.174967	8.38916	9.02996	0.640798
6175-375	-0.235632	8.09226	8.61767	0.525405
6275-375	-1.08852	8.28264	8.78813	0.505485
6225-375	-0.143439	8.03555	8.55036	0.514801
6375-375	1.30542	7.37538	7.83239	0.457006
6325-375	0.815891	7.71068	8.20652	0.495838
5675-425	0.685506	9.70515	10.168	0.462875
5625-425	-0.173187
5725-425	0.466748	9.88145	10.3516	0.470166
6275-425	0.483626	8.47808	8.98018	0.5021
6325-425	0.0238691
5875-25	-0.577952	9.57542	10.411	0.835579
5825-25	-0.983468	9.68859	10.4954	0.806815
5925-25	0.320754
5675-475	-0.665443	10.3478	10.8516	0.50376
5725-475	-0.843329	9.74698	10.2454	0.49839
5825-475	2.38459	10.3041	10.7706	0.466479
6125-475	-1.22579	8.83215	9.38085	0.5487
5675-525	2.09391	10.7784	11.2531	0.474713
5625-525	0.639931	10.8298	11.2958	0.466014
5975-525	2.42076	9.00577	9.48073	0.474966
6125-525	0.953009	8.81243	9.37503	0.562601
6175-575	0.97255	8.33231	8.77427	0.441963
6025-575	-1.1276	9.04512	9.62195	0.576832
6125-725	-2.29074	9.11262	9.84949	0.736868
5925-775	0.483643	9.74164	10.2615	0.519887
51751075	-0.113669	9.66579	10.635	0.969171
52751075	0.0570512	9.11912	9.99224	0.873122
52251075	0.891311	9.40341	10.3949	0.9915
53751075	0.602463	10.1099	10.8418	0.731882
53251075	2.35226	10.1951	10.8977	0.702621
5675125	-0.409412	10.1891	10.7947	0.605613
5725125	-0.367098	10.1871	10.8676	0.680525
5675175	-2.0339	10.0568	10.7099	0.653093
5775175	-0.282025	9.80347	10.5898	0.786317
5725175	-0.761472	9.92924	10.6421	0.712887
5825175	0.45788	9.62736	10.4543	0.826977
51751025	-0.261458	9.07467	10.128	1.0533
51251025	1.03875	9.55532	10.5557	1.00042
52751025	0.672175	7.42414	8.35342	0.929274
52251025	1.55513	9.11176	10.2226	1.11086
53751025	-0.146824	9.78354	10.4117	0.628108
53251025	-0.520236	8.339	9.05454	0.71554
54251025	0.481989	9.27744	9.96491	0.687465
78251025	-2.59105	-0.614532	0.0908039	0.705336
5675225	-0.420066	9.71769	10.5433	0.825621
5775225	0.298184	9.58898	10.3184	0.729438
5725225	-0.115736	9.70263	10.4056	0.703014
5875225	-0.180117
5825225	0.782431	9.49284	10.2607	0.767879
5925225	0.678033
5125275	0.47625	8.46661	9.52405	1.05745
5675275	-0.764491	9.84597	10.5669	0.720978
5625275	-1.20715	9.4528	10.3224	0.869621
5775275	0.523152	9.40266	10.1343	0.731596
5725275	-0.00596801	9.71026	10.366	0.655696
5875275	-0.150647	9.10268	9.84451	0.741834
5825275	-0.898663	9.24956	9.97166	0.72209
5925275	-0.467367	9.05548	9.83621	0.780726
6675275	-1.13293	6.77033	7.34632	0.575982
6825275	2.59221	6.00522	6.59933	0.594105
5175325	0.166985	7.97507	8.69172	0.716647
5675325	-1.67917	10.1954	10.7816	0.586192
5775325	-0.240162	9.37668	10.0322	0.655566
5725325	0.736028	10.0085	10.5672	0.558645
5875325	0.12557	8.91853	9.68606	0.767535
5825325	0.205302	9.12805	9.84519	0.717136
5925325	0.934317	9.02797	9.88464	0.856665
6525325	-0.992146	5.88335	6.60273	0.719371
6675325	-0.0872353	5.29177	5.80856	0.516788
6625325	3.08571	5.00617	5.59303	0.586859
6725325	-1.85765	4.90354	5.40462	0.501088
6875325	0.995494	4.84087	5.33893	0.498053
5175375	-0.219592	6.58443	7.22444	0.640011
5125375	1.04687	2.70885	3.33404	0.625186
5225375	0.0278844	8.0751	8.80799	0.732892
5325375	0.779173	9.93283	10.7971	0.864248
5475375	1.83274	8.71116	9.53489	0.823733
5425375	0.65934	9.16844	9.91294	0.744502
5625375	1.28046	9.26702	9.97944	0.712418
5775375	-0.224788	9.43779	10.0356	0.597792
5725375	1.59737	9.77057	10.3787	0.608157
5875375	1.25932	8.97034	9.6688	0.698456
5825375	-0.249602	9.28347	9.98189	0.698414
5925375	0.590299	9.0417	9.61794	0.576235
6675375	-2.45393	1.2907	1.75837	0.46767
6775375	-1.36433	2.14777	2.66229	0.514513
6725375	1.58834	1.8083	2.27089	0.462595
6925375	-0.405669	4.99289	5.45788	0.464986
5275425	-0.226952	8.18961	8.95679	0.767179
5375425	0.875683	9.21151	10.0294	0.817851
5325425	0.257115	8.24941	8.99571	0.746303
5475425	-0.133533	9.20003	9.99046	0.790436
5425425	1.167	9.79456	10.6602	0.865685
5575425	1.62559	8.58512	9.2527	0.667573
5625425	-0.282172	7.91776	8.69831	0.780556
5875425	0.692525	8.94492	9.72212	0.777198
5825425	0.384599	9.20963	9.87392	0.664292
5975425	1.22602	8.79213	9.62522	0.833093
5925425	1.99869	8.76792	9.60323	0.835314
6425425	0.698366	6.6709	7.49208	0.821181
6575425	-0.55104	2.07015	2.79197	0.721818
6525425	3.59935	3.49092	4.34123	0.850303
6725425	-1.42632	-1.28565	-0.809964	0.475691
6975425	-1.92785	5.30868	6.02943	0.720756
5075475	0.577921	10.5276	11.5359	1.00827
5175475	0.356307	1.76233	2.40992	0.647593
5125475	2.03275	4.83919	5.5102	0.671009
5275475	-0.0599594	8.45792	9.21351	0.755592
5225475	0.276055	6.94916	7.69252	0.74336
5375475	1.14544	7.69021	8.45894	0.768731
5325475	0.231072	7.0695	7.89173	0.822228
5475475	-0.679056	9.69497	10.4253	0.730307
5425475	0.213867	9.26957	9.97528	0.705711
5575475	1.36504	9.21501	10.0542	0.83915
5525475	1.13885	9.68135	10.4562	0.774812
5675475	-2.12563	7.14074	7.85221	0.711471
5625475	0.922176	8.20206	8.88088	0.678815
5775475	0.53137	9.19484	9.79178	0.59694
5875475	-0.718616	8.9079	9.6114	0.703494
5825475	2.09157	9.10041	9.7892	0.68879
5925475	0.96736	8.86022	9.6414	0.781186
6175475	1.53955	8.1933	9.09406	0.900759
6125475	2.16838	8.15646	9.07932	0.922861
6275475	-0.710545	8.08494	8.84955	0.764614
6225475	1.05602	8.13342	8.9754	0.841983
6325475	-2.62114	7.93704	8.7039	0.766866
6475475	-0.895133	6.0585	6.78302	0.724516
6525475	2.28948	4.73034	5.53288	0.802534
6775475	-1.61852	-0.450084	0.0786399	0.528724
5275525	-0.64838	8.38103	9.15016	0.769127
5225525	1.02864	5.99545	6.61279	0.617333
5375525	-0.0928655	7.90191	8.73268	0.830767
5325525	-0.0116791	7.24106	7.96447	0.723409
5475525	0.256434	8.67525	9.50235	0.827101
5425525	0.0686267	9.13512	10.0628	0.92764
5575525	-0.352423	8.28792	9.03743	0.74951
5525525	-1.19266	8.49425	9.23167	0.737426
5675525	3.4441	8.08367	8.70016	0.616497
5775525	0.689372	8.83727	9.5222	0.684928
5725525	-1.22339	8.21104	8.82195	0.610911
5875525	-1.19248	8.82479	9.53956	0.714773
5825525	0.201049	9.08688	9.85988	0.772995
5975525	-0.0138063	8.46248	9.22618	0.763696
5925525	0.960229	8.62344	9.3935	0.770065
6075525	-3.29445	8.03515	8.91314	0.877989
6175525	1.03335	7.79357	8.77344	0.979874
6125525	1.59909	7.87591	8.87237	0.996458
6275525	1.34824	7.79837	8.68612	0.887755
6225525	1.53846	7.73855	8.71054	0.971991
6375525	1.12542
6325525	1.58519	7.76865	8.56106	0.792409
6575525	-7.02093	4.77721	5.74091	0.963691
6525525	0.99252	6.0596	6.96804	0.908432
6675525	-1.59148	2.32588	2.88997	0.56409
6775525	-1.18909	0.160742	0.842658	0.681915
6725525	0.427347	1.1191	1.67604	0.556943
6875525	1.03302	-0.728655	-0.169336	0.559319
6825525	-3.26664	-0.189544	0.49558	0.685123
6925525	-0.148173	-0.92293	-0.332199	0.590731
5275575	0.356257	7.11192	7.62479	0.512873
5225575	0.604208	4.04944	4.50575	0.456306
5375575	0.892404	7.62811	8.35752	0.729409
5325575	-0.314287	7.70031	8.28751	0.587208
5475575	0.346927	8.31918	9.12576	0.806579
5425575	0.0840081	7.88552	8.78849	0.902976
5525575	-0.750173	8.58561	9.31508	0.729475
5675575	2.71308	7.97646	8.74792	0.771458
5775575	0.449036	8.77016	9.51377	0.743611
5725575	0.301413	8.08306	8.71971	0.636652
5875575	0.0789264	8.45752	9.14096	0.683438
5825575	0.940276	8.94959	9.71478	0.765192
5975575	-0.771413	8.50383	9.16654	0.662702
5925575	-0.568407	8.73875	9.44952	0.710762
6175575	0.540113	7.99706	8.953	0.955942
6275575	-0.415951	7.67641	8.63006	0.953649
6225575	0.493484	7.7308	8.7324	1.0016
6375575	-0.106139	7.59221	8.36753	0.775317
6325575	-1.50063	7.70614	8.52285	0.816711
6575575	0.921869	5.7025	6.58346	0.880961
6525575	-1.55636	6.13358	7.06135	0.927768
6675575	1.42397	3.46907	4.17592	0.706857
6625575	0.750139	5.08835	5.84738	0.759037
6775575	-3.44316	1.20307	2.03243	0.829361
6725575	-2.85311	2.70689	3.41431	0.707413
7125575	-0.511693	4.1463	4.69413	0.547835
7025575	-2.31821	3.93655	4.68629	0.749742
5175625	-3.00772	-0.63988	-0.183815	0.456064
5275625	0.239528	6.20325	6.61832	0.415076
5225625	0.609424	2.56113	2.95475	0.393621
5375625	-0.147754	8.05025	8.7672	0.716957
5325625	-0.802561	7.53682	8.27369	0.736868
5425625	-1.19135	7.82593	8.72927	0.903346
5575625	-0.0150721	7.72471	8.50183	0.777125
5525625	2.54369	8.03761	8.90442	0.866804
5625625	-1.02531	7.29382	8.10511	0.811288
5775625	-0.188754	8.74224	9.47785	0.735608
5725625	-0.18728	7.65618	8.34155	0.685367
5875625	0.786043	8.61653	9.29377	0.677243
5825625	-0.459439	8.86221	9.54911	0.686898
5975625	-0.0410033	8.46107	9.07174	0.610671
5925625	-0.740721	8.58351	9.22504	0.641525
6125625	-1.55484	8.31401	9.12337	0.809357
6575625	-0.351349	6.04494	6.84048	0.795545
6675625	0.0249589	3.83204	4.77725	0.945214
6625625	-1.43814	5.15936	6.02432	0.864962
6775625	-1.5459	1.62176	2.59354	0.971781
6725625	-1.66088	2.97844	3.9062	0.92776
6025625	-0.777016	8.33606	9.01911	0.68305
7075625	-0.740191	3.23358	3.86329	0.629704
7125625	0.663555	3.67274	4.17422	0.501481
5175675	-2.31477	0.00836375	0.439919	0.431555
5275675	-0.186268	6.41724	6.92213	0.504889
5225675	-0.30803	2.79524	3.23074	0.435504
5375675	2.07379	7.90039	8.77929	0.878904
5325675	0.101133	7.90878	8.68542	0.776649
5475675	-0.242814	7.68999	8.57098	0.880998
5575675	-1.23341	7.02148	7.81168	0.790197
5525675	2.2605	7.39412	8.38173	0.987611
5675675	0.463078	8.74735	9.34416	0.596811
5625675	-0.610798	7.83401	8.39566	0.561654
5775675	1.28175	8.91099	9.64041	0.72942
5725675	1.45228	8.64282	9.2762	0.633385
5875675	-0.953992	8.61093	9.39648	0.785547
6075675	0.0375053	8.39946	9.22585	0.826387
6175675	-0.37339	8.51151	9.17791	0.66639
6125675	-0.692658	8.38275	9.14551	0.762759
6225675	-1.10923	8.53722	9.16137	0.624148
7175675	-1.73834	2.24612	2.84436	0.598239
7125675	1.80513	1.90684	2.59527	0.688431
5275725	0.578536	5.9399	6.56731	0.627418
5225725	1.00103	2.48239	2.97973	0.497334
5325725	0.867521	7.84512	8.66672	0.821602
5475725	-0.573064	7.64375	8.45839	0.814642
5425725	0.504096	8.04707	8.84765	0.800574
5575725	-0.674262	6.61828	7.31495	0.696671
5525725	-1.58872	6.9298	7.67656	0.746762
5675725	0.249675	8.97971	9.64752	0.66781
5625725	-2.25347	7.78035	8.50592	0.725564
5775725	-0.45265	8.96497	9.60238	0.637408
5725725	0.889101	9.13699	9.78696	0.649972
5875725	0.0359973	8.49409	9.25482	0.760738
5825725	-2.14586	8.83009	9.60512	0.775034
5925725	0.174499	8.25796	9.01714	0.759187
6075725	0.997718	8.36778	9.18965	0.821874
6175725	0.627736	8.581	9.15575	0.574755
6125725	-0.116229	8.37551	9.14245	0.766937
6225725	0.725285	8.33416	8.82453	0.490374
5275775	-0.0632179	5.28809	5.89007	0.601984
5225775	-0.78117	2.19277	2.69342	0.500653
5375775	-0.888243	8.08387	8.82038	0.73651
5325775	-0.198583	8.13549	8.89495	0.759461
5475775	1.26911	7.15458	7.75744	0.602863
5425775	0.230322	7.48268	8.18478	0.702097
5625775	2.17456	7.64601	8.28125	0.635235
5775775	2.28499	8.8729	9.47746	0.60456
5875775	-0.27708	8.47573	9.23588	0.760151
5825775	-0.387961	9.05281	9.79559	0.742781
5925775	-0.657776	8.14246	8.92807	0.785612
6025775	1.40722	8.19558	8.8092	0.613617
5275825	-2.36517	5.30251	5.83553	0.533019
5225825	1.35511	3.0422	3.55529	0.513093
5375825	1.6032	7.92448	8.79185	0.867377
5325825	-0.352598	7.75786	8.5391	0.781244
5425825	-0.558917	6.45404	7.21492	0.760884
5775825	0.038174	8.87606	9.51248	0.636414
5725825	-0.476429	8.93544	9.50315	0.567711
5875825	0.454269	8.50125	9.17734	0.676083
5825825	-0.344683	8.87034	9.49999	0.629649
5925825	0.60266	8.17725	8.92251	0.74526
7625825	1.58308	1.52527	2.42874	0.903471
5075875	-0.322236	9.96247	10.7989	0.836465
5175875	-0.970838	6.0661	6.87431	0.80821
5125875	-0.277569	7.34759	8.19555	0.847958
5275875	0.174692	4.39619	4.84996	0.453766
5225875	0.598337	4.06238	4.66339	0.601011
5375875	-1.2683	7.36039	8.09264	0.732258
5325875	0.186527	7.89176	8.67711	0.785352
5775875	-2.28554	8.9302	9.54268	0.612473
5825875	0.0635658	8.6736	9.33868	0.665089
6125875	-1.08573	7.67297	8.44646	0.773485
7775875	-0.867756	1.75494	2.45852	0.703577
5075925	-0.57685	7.3994	8.50876	1.10936
5175925	0.679234	6.80002	7.88011	1.08009
5125925	0.0121729	7.91509	9.08052	1.16542
5275925	-0.481694	4.98169	5.63293	0.651241
5225925	-0.391732	5.2964	6.10978	0.813373
5375925	0.441519	7.3068	7.89998	0.59318
5325925	0.951887	7.8877	8.61886	0.731161
5425925	-0.440675	6.94456	7.45425	0.509695
7725925	1.33442	-1.92421	-0.996805	0.927408
5075975	0.155587	8.82109	9.65404	0.832949
5175975	0.647455	7.31476	8.44038	1.12562
5125975	-0.0036186	8.73471	9.77617	1.04146
5225975	0.551359	7.55557	8.62327	1.0677
5375975	-0.523314	8.28487	8.84185	0.556986
5325975	-0.933202	6.84257	7.53815	0.695581
5425975	-0.100646	7.80435	8.38947	0.585121
7775975	-2.45825	-1.31597	-0.488221	0.827749

## Sheet: Fig_S8_SAP
grid	lightness_diff	temp_70_90	temp_91_10	temp_diff
5675-75	-0.238011	10.0405	10.783	0.742545
5775-75	0.166102	9.72566	10.4114	0.685695
5725-75	-0.963461	9.8535	10.6238	0.77034
5875-75	1.40458	9.48135	10.3166	0.835285
5825-75	1.22821	9.62262	10.3677	0.745111
5975-75	1.35273	9.45266	10.1703	0.717624
5925-75	1.64615	9.43345	10.2004	0.766911
6675-75	4.44361
6725-75	1.95064	7.21715	7.75305	0.535897
5675-125	0.373566	10.1058	10.8712	0.765331
5775-125	0.493772	9.80678	10.5973	0.7905
5725-125	0.433753	9.89173	10.7201	0.828364
5875-125	-0.257073	9.61483	10.369	0.754214
5825-125	2.20303	9.77133	10.4861	0.714763
5975-125	-0.192805	9.5061	10.2078	0.701737
5925-125	-0.211428	9.43984	10.21	0.770173
6075-125	1.02491	8.35622	9.03868	0.682458
6025-125	2.76613	9.04912	9.71934	0.670223
5675-175	0.0740534	10.0734	10.7738	0.70039
5775-175	-0.715115	9.66794	10.5442	0.876235
5725-175	0.153678	9.90821	10.662	0.753751
5875-175	-0.646114	9.30226	10.0541	0.751847
5825-175	0.487445	9.47957	10.2753	0.795716
5975-175	0.327784	9.35466	10.0944	0.739736
5925-175	-2.53292	9.30235	10.0716	0.769255
6075-175	-1.53584	8.60808	9.24799	0.639913
6175-175	-0.0461519	8.16423	8.86005	0.695818
6125-175	2.39889	8.32502	8.96716	0.642141
6225-175	-1.09518	7.95112	8.62165	0.670532
6375-175	-0.818099	7.72491	8.30787	0.58296
6425-175	0.398831	7.70462	8.30759	0.602977
6625-175	-0.115672	7.6737	8.20044	0.526742
6025-175	0.744359	9.06286	9.78407	0.721206
5675-225	0.411304	10.2517	10.9467	0.695039
5775-225	0.472889	9.6119	10.3935	0.781576
5725-225	0.264802	9.58479	10.302	0.717204
5875-225	-0.585532	9.31952	9.97686	0.657337
5825-225	1.08803	9.46456	10.2153	0.750744
5975-225	-0.536505	8.46028	9.09441	0.63413
5925-225	-1.21284	8.90202	9.55636	0.65434
6075-225	0.653098	7.14222	7.8032	0.660981
6175-225	1.76074	7.19635	7.81323	0.616871
6125-225	2.51964	6.99798	7.58906	0.59108
6275-225	-0.041616	7.74393	8.30241	0.558479
6225-225	1.07287	7.56354	8.1724	0.608865
6375-225	1.88316	6.21708	6.73956	0.522479
6325-225	0.568717	8.03476	8.54982	0.515062
6575-225	7.97397	7.55347	7.96296	0.409491
6025-225	2.23353	8.1073	8.80928	0.70198
5675-275	0.201676	9.82854	10.4304	0.601823
5775-275	1.08217	9.74596	10.3376	0.591656
5725-275	-0.709846	9.66737	10.2563	0.588974
5875-275	0.0122464	9.39215	9.93694	0.544788
5825-275	0.571913	9.85652	10.4602	0.60365
5975-275	-0.611437	9.57285	10.1523	0.579463
5925-275	-0.956745	9.25118	9.82012	0.568939
6075-275	1.65586	7.8353	8.40689	0.57159
6175-275	-1.22238	7.62879	8.18673	0.557933
6125-275	0.294418	7.79968	8.31688	0.517196
6275-275	0.931316	7.939	8.48515	0.54615
6225-275	-1.57976	6.66791	7.28636	0.618445
6375-275	1.66621	5.77722	6.22218	0.444955
6325-275	1.91402	7.56887	8.04494	0.476065
6475-275	2.08912	7.85255	8.25019	0.397643
6425-275	2.59476	6.23592	6.66095	0.425033
6575-275	-0.622991	7.46682	7.81367	0.346852
6025-275	-0.0551847	8.967	9.59986	0.632857
5775-325	-0.130341	9.81808	10.2867	0.468651
5725-325	-1.89887	9.84147	10.3142	0.472782
5875-325	-0.959416	8.50169	9.12083	0.619141
5825-325	-1.47494	9.00884	9.58021	0.571372
5975-325	-3.97495	8.01692	8.77248	0.755566
5925-325	-0.562634	8.20912	8.89431	0.68519
6175-325	1.57785	7.77499	8.28009	0.505104
6275-325	1.63508	8.1208	8.65716	0.536356
6375-325	-0.161361	6.06671	6.49487	0.428162
6325-325	1.50384	6.96795	7.44218	0.474235
6475-325	-2.38652	6.73777	7.15645	0.418679
6425-325	-0.757727	6.68201	7.09471	0.412699
6525-325	2.79757	6.96642	7.37965	0.413224
5675-375	-0.839418	10.0147	10.4898	0.475124
5775-375	-2.29585	9.31031	9.82334	0.513025
5725-375	-3.14197	9.60922	10.0745	0.465231
5875-375	0.766117	8.27803	8.90498	0.626946
5825-375	-1.0987	8.75022	9.31067	0.560443
5975-375	-1.38821	8.38916	9.02996	0.640798
5925-375	-0.985661	7.94691	8.64935	0.702444
6175-375	2.34718	8.09226	8.61767	0.525405
6275-375	1.12495	8.28264	8.78813	0.505485
6225-375	1.92212	8.03555	8.55036	0.514801
6375-375	-1.55046	7.37538	7.83239	0.457006
6325-375	3.7711	7.71068	8.20652	0.495838
5675-425	0.999351	9.70515	10.168	0.462875
5625-425	0.772314
5725-425	0.914456	9.88145	10.3516	0.470166
5825-425	-3.75514	9.76106	10.2684	0.507306
6175-425	-2.41744
6275-425	0.973613	8.47808	8.98018	0.5021
6325-425	2.0514
6475-425	-3.98365	7.99794	8.5348	0.536862
6425-425	-3.7932
5875-25	-0.362241	9.57542	10.411	0.835579
5825-25	-0.0173366	9.68859	10.4954	0.806815
5925-25	1.30698
5675-475	-0.590758	10.3478	10.8516	0.50376
5725-475	1.83161	9.74698	10.2454	0.49839
5825-475	0.956601	10.3041	10.7706	0.466479
6175-475	-2.60055	8.83158	9.36576	0.534189
6125-475	-0.0805212	8.83215	9.38085	0.5487
5675-525	-2.09554	10.7784	11.2531	0.474713
5625-525	0.294819	10.8298	11.2958	0.466014
5975-525	-1.70827	9.00577	9.48073	0.474966
6125-525	-2.49107	8.81243	9.37503	0.562601
6525-525	2.59981
6025-525	-4.97517	8.98601	9.47148	0.485475
5975-575	-2.19807	9.11615	9.65901	0.542855
6175-575	-2.15834	8.33231	8.77427	0.441963
6025-575	-5.44016	9.04512	9.62195	0.576832
6025-625	-7.14369	9.17358	9.64204	0.468456
5925-775	-3.56193	9.74164	10.2615	0.519887
51751075	0.214819	9.66579	10.635	0.969171
52751075	0.512158	9.11912	9.99224	0.873122
52251075	2.62635	9.40341	10.3949	0.9915
53751075	-0.950453	10.1099	10.8418	0.731882
53251075	-0.465137	10.1951	10.8977	0.702621
5675125	-0.115883	10.1891	10.7947	0.605613
5775125	2.12162
5725125	-0.485594	10.1871	10.8676	0.680525
5675175	0.887601	10.0568	10.7099	0.653093
5775175	0.204711	9.80347	10.5898	0.786317
5725175	0.276668	9.92924	10.6421	0.712887
5825175	-0.642533	9.62736	10.4543	0.826977
51751025	-0.779739	9.07467	10.128	1.0533
51251025	-0.13803	9.55532	10.5557	1.00042
52751025	3.26867	7.42414	8.35342	0.929274
52251025	-0.371942	9.11176	10.2226	1.11086
53751025	0.0464606	9.78354	10.4117	0.628108
53251025	-0.505171	8.339	9.05454	0.71554
54251025	0.482871	9.27744	9.96491	0.687465
78251025	-1.78494	-0.614532	0.0908039	0.705336
5675225	0.371963	9.71769	10.5433	0.825621
5775225	0.41886	9.58898	10.3184	0.729438
5725225	0.306806	9.70263	10.4056	0.703014
5875225	0.223761
5825225	-0.19961	9.49284	10.2607	0.767879
5925225	0.479474
5125275	-0.604472	8.46661	9.52405	1.05745
5675275	0.645048	9.84597	10.5669	0.720978
5625275	0.00514268	9.4528	10.3224	0.869621
5775275	-0.287241	9.40266	10.1343	0.731596
5725275	-0.33011	9.71026	10.366	0.655696
5875275	-0.955202	9.10268	9.84451	0.741834
5825275	-0.307817	9.24956	9.97166	0.72209
5925275	0.196741	9.05548	9.83621	0.780726
6675275	-5.59658	6.77033	7.34632	0.575982
6875275	-8.36439	6.31227	6.92225	0.609977
5175325	0.780027	7.97507	8.69172	0.716647
5675325	0.7894	10.1954	10.7816	0.586192
5775325	-0.395066	9.37668	10.0322	0.655566
5725325	0.618055	10.0085	10.5672	0.558645
5875325	0.423095	8.91853	9.68606	0.767535
5825325	0.303338	9.12805	9.84519	0.717136
5925325	-0.267306	9.02797	9.88464	0.856665
6525325	2.6839	5.88335	6.60273	0.719371
6675325	-2.64311	5.29177	5.80856	0.516788
6625325	-3.3599	5.00617	5.59303	0.586859
5175375	-0.412378	6.58443	7.22444	0.640011
5125375	0.225698	2.70885	3.33404	0.625186
5275375	-2.56715	9.12159	9.91941	0.797819
5225375	0.653996	8.0751	8.80799	0.732892
5325375	-1.02034	9.93283	10.7971	0.864248
5475375	-0.732866	8.71116	9.53489	0.823733
5425375	0.861207	9.16844	9.91294	0.744502
5775375	0.347107	9.43779	10.0356	0.597792
5725375	-1.65809	9.77057	10.3787	0.608157
5875375	0.421923	8.97034	9.6688	0.698456
5825375	-0.671331	9.28347	9.98189	0.698414
5975375	1.6319
5925375	0.206832	9.0417	9.61794	0.576235
6675375	-2.35381	1.2907	1.75837	0.46767
6775375	-2.16614	2.14777	2.66229	0.514513
6725375	1.96148	1.8083	2.27089	0.462595
6925375	1.16434	4.99289	5.45788	0.464986
5275425	-0.573464	8.18961	8.95679	0.767179
5375425	1.09657	9.21151	10.0294	0.817851
5325425	-0.840761	8.24941	8.99571	0.746303
5475425	0.831997	9.20003	9.99046	0.790436
5425425	0.0587864	9.79456	10.6602	0.865685
5575425	-2.59885	8.58512	9.2527	0.667573
5525425	-2.85728	9.11672	9.92382	0.807098
5625425	-1.27103	7.91776	8.69831	0.780556
5775425	-2.24541	9.32394	9.95947	0.635538
5875425	2.15717	8.94492	9.72212	0.777198
5825425	-0.988727	9.20963	9.87392	0.664292
5975425	0.472922	8.79213	9.62522	0.833093
5925425	1.32792	8.76792	9.60323	0.835314
6175425	-0.904876
6725425	2.37803	-1.28565	-0.809964	0.475691
6975425	-2.41309	5.30868	6.02943	0.720756
5075475	-2.97791	10.5276	11.5359	1.00827
5175475	0.860563	1.76233	2.40992	0.647593
5125475	-4.0656	4.83919	5.5102	0.671009
5275475	-1.18658	8.45792	9.21351	0.755592
5225475	-0.273806	6.94916	7.69252	0.74336
5375475	0.413782	7.69021	8.45894	0.768731
5325475	-0.739899	7.0695	7.89173	0.822228
5475475	-0.166491	9.69497	10.4253	0.730307
5425475	-0.290242	9.26957	9.97528	0.705711
5575475	0.642502	9.21501	10.0542	0.83915
5525475	0.876326	9.68135	10.4562	0.774812
5675475	-0.893294	7.14074	7.85221	0.711471
5625475	-0.529493	8.20206	8.88088	0.678815
5775475	3.11484	9.19484	9.79178	0.59694
5725475	3.73374	8.28967	8.9708	0.681133
5875475	-0.798849	8.9079	9.6114	0.703494
5825475	1.80222	9.10041	9.7892	0.68879
5925475	2.40389	8.86022	9.6414	0.781186
6175475	2.34364	8.1933	9.09406	0.900759
6125475	0.270137	8.15646	9.07932	0.922861
6275475	2.49308	8.08494	8.84955	0.764614
6225475	2.85261	8.13342	8.9754	0.841983
6325475	-0.528446	7.93704	8.7039	0.766866
6475475	2.13024	6.0585	6.78302	0.724516
6775475	-1.65385	-0.450084	0.0786399	0.528724
6875475	-4.02491	-0.869076	-0.346826	0.52225
6975475	-4.07993	3.96041	4.89191	0.931497
6925475	-1.13797	0.094062	0.701614	0.607552
5275525	-1.02863	8.38103	9.15016	0.769127
5225525	-3.16083	5.99545	6.61279	0.617333
5375525	-0.104391	7.90191	8.73268	0.830767
5325525	-0.791959	7.24106	7.96447	0.723409
5475525	-1.37381	8.67525	9.50235	0.827101
5425525	-1.19055	9.13512	10.0628	0.92764
5575525	0.418295	8.28792	9.03743	0.74951
5525525	0.813336	8.49425	9.23167	0.737426
5775525	1.0172	8.83727	9.5222	0.684928
5725525	-0.413036	8.21104	8.82195	0.610911
5875525	0.666911	8.82479	9.53956	0.714773
5825525	0.609518	9.08688	9.85988	0.772995
5975525	2.49154	8.46248	9.22618	0.763696
5925525	1.93417	8.62344	9.3935	0.770065
6075525	1.23374	8.03515	8.91314	0.877989
6175525	1.73821	7.79357	8.77344	0.979874
6125525	2.40299	7.87591	8.87237	0.996458
6275525	-0.361294	7.79837	8.68612	0.887755
6225525	2.52583	7.73855	8.71054	0.971991
6375525	-0.418522
6325525	1.56729	7.76865	8.56106	0.792409
6575525	-3.7441	4.77721	5.74091	0.963691
6525525	-2.25235	6.0596	6.96804	0.908432
6675525	3.83311	2.32588	2.88997	0.56409
6625525	-3.20119	3.35839	4.01726	0.658865
6775525	-3.14168	0.160742	0.842658	0.681915
6875525	-0.68282	-0.728655	-0.169336	0.559319
6825525	-1.40225	-0.189544	0.49558	0.685123
6925525	-7.4679	-0.92293	-0.332199	0.590731
5275575	-0.173247	7.11192	7.62479	0.512873
5225575	-0.542306	4.04944	4.50575	0.456306
5375575	-0.348603	7.62811	8.35752	0.729409
5325575	0.0681696	7.70031	8.28751	0.587208
5475575	-0.41214	8.31918	9.12576	0.806579
5425575	-0.201448	7.88552	8.78849	0.902976
5575575	1.8034	7.75666	8.45708	0.700419
5525575	-3.38666	8.58561	9.31508	0.729475
5675575	1.17958	7.97646	8.74792	0.771458
5775575	1.29255	8.77016	9.51377	0.743611
5725575	-1.0928	8.08306	8.71971	0.636652
5875575	0.528747	8.45752	9.14096	0.683438
5825575	0.0882492	8.94959	9.71478	0.765192
5975575	-0.513059	8.50383	9.16654	0.662702
5925575	1.7493	8.73875	9.44952	0.710762
6075575	7.84865
6175575	0.413666	7.99706	8.953	0.955942
6125575	6.68325	8.04982	8.94548	0.895658
6275575	2.01983	7.67641	8.63006	0.953649
6225575	0.439806	7.7308	8.7324	1.0016
6375575	-0.409026	7.59221	8.36753	0.775317
6325575	-0.509203	7.70614	8.52285	0.816711
6575575	0.321171	5.7025	6.58346	0.880961
6525575	4.09344	6.13358	7.06135	0.927768
6675575	1.11086	3.46907	4.17592	0.706857
6625575	-1.55826	5.08835	5.84738	0.759037
6775575	-5.63304	1.20307	2.03243	0.829361
6725575	-6.0313	2.70689	3.41431	0.707413
6825575	-5.47777	0.04095	0.851679	0.810729
7025575	-1.05593	3.93655	4.68629	0.749742
5275625	1.69421	6.20325	6.61832	0.415076
5225625	2.15872	2.56113	2.95475	0.393621
5375625	-0.56671	8.05025	8.7672	0.716957
5325625	-1.57253	7.53682	8.27369	0.736868
5475625	-2.70007	8.19795	8.94023	0.742279
5425625	0.385785	7.82593	8.72927	0.903346
5575625	-1.0123	7.72471	8.50183	0.777125
5525625	1.99082	8.03761	8.90442	0.866804
5775625	-0.725633	8.74224	9.47785	0.735608
5725625	0.414714	7.65618	8.34155	0.685367
5875625	-0.217882	8.61653	9.29377	0.677243
5825625	0.538013	8.86221	9.54911	0.686898
5975625	0.300285	8.46107	9.07174	0.610671
5925625	1.5537	8.58351	9.22504	0.641525
6075625	1.52349	8.44271	9.27794	0.835229
6175625	7.18288	8.44344	9.17447	0.731026
6125625	2.03854	8.31401	9.12337	0.809357
6575625	-0.394169	6.04494	6.84048	0.795545
6675625	-2.81156	3.83204	4.77725	0.945214
6625625	1.80918	5.15936	6.02432	0.864962
6775625	-5.05014	1.62176	2.59354	0.971781
6725625	-4.00286	2.97844	3.9062	0.92776
6025625	-2.72694	8.33606	9.01911	0.68305
7075625	-5.56637	3.23358	3.86329	0.629704
7125625	-2.84771	3.67274	4.17422	0.501481
5175675	-0.0607758	0.00836375	0.439919	0.431555
5275675	1.17207	6.41724	6.92213	0.504889
5225675	0.396585	2.79524	3.23074	0.435504
5375675	0.953118	7.90039	8.77929	0.878904
5325675	0.126676	7.90878	8.68542	0.776649
5475675	2.90776	7.68999	8.57098	0.880998
5575675	1.58174	7.02148	7.81168	0.790197
5525675	1.19016	7.39412	8.38173	0.987611
5675675	-0.706197	8.74735	9.34416	0.596811
5725675	-1.98953	8.64282	9.2762	0.633385
5875675	0.415491	8.61093	9.39648	0.785547
6075675	-0.0240211	8.39946	9.22585	0.826387
6175675	1.16814	8.51151	9.17791	0.66639
6125675	1.08441	8.38275	9.14551	0.762759
6225675	-0.743166	8.53722	9.16137	0.624148
7125675	-3.74175	1.90684	2.59527	0.688431
5275725	0.473214	5.9399	6.56731	0.627418
5225725	2.595	2.48239	2.97973	0.497334
5325725	-1.83365	7.84512	8.66672	0.821602
5475725	2.25387	7.64375	8.45839	0.814642
5425725	0.109982	8.04707	8.84765	0.800574
5575725	0.550964	6.61828	7.31495	0.696671
5525725	0.725932	6.9298	7.67656	0.746762
5675725	-0.25017	8.97971	9.64752	0.66781
5625725	5.12587	7.78035	8.50592	0.725564
5775725	0.0778129	8.96497	9.60238	0.637408
5725725	0.553288	9.13699	9.78696	0.649972
5875725	1.71287	8.49409	9.25482	0.760738
5825725	1.48385	8.83009	9.60512	0.775034
5925725	1.51915	8.25796	9.01714	0.759187
6075725	2.93574	8.36778	9.18965	0.821874
6175725	0.491075	8.581	9.15575	0.574755
6125725	2.17804	8.37551	9.14245	0.766937
6225725	1.98723	8.33416	8.82453	0.490374
7275725	-10.038	0.481055	1.12609	0.645039
7375725	-5.01174	1.53416	2.31619	0.782033
5275775	0.662508	5.28809	5.89007	0.601984
5225775	1.26791	2.19277	2.69342	0.500653
5375775	-0.999201	8.08387	8.82038	0.73651
5325775	-0.336876	8.13549	8.89495	0.759461
5475775	2.02485	7.15458	7.75744	0.602863
5425775	-0.0262493	7.48268	8.18478	0.702097
5675775	-2.07858	8.773	9.37826	0.605263
5625775	-0.278928	7.64601	8.28125	0.635235
5775775	1.37532	8.8729	9.47746	0.60456
5875775	-0.0144924	8.47573	9.23588	0.760151
5825775	0.0994409	9.05281	9.79559	0.742781
5925775	0.245075	8.14246	8.92807	0.785612
6025775	-0.144118	8.19558	8.8092	0.613617
5275825	3.1848	5.30251	5.83553	0.533019
5225825	1.06026	3.0422	3.55529	0.513093
5375825	-0.66211	7.92448	8.79185	0.867377
5325825	-2.08416	7.75786	8.5391	0.781244
5425825	2.20391	6.45404	7.21492	0.760884
5775825	-1.58687	8.87606	9.51248	0.636414
5725825	1.98988	8.93544	9.50315	0.567711
5875825	-1.24916	8.50125	9.17734	0.676083
5825825	-1.1392	8.87034	9.49999	0.629649
7625825	-3.20385	1.52527	2.42874	0.903471
5075875	0.264378	9.96247	10.7989	0.836465
5175875	0.226272	6.0661	6.87431	0.80821
5125875	-1.12875	7.34759	8.19555	0.847958
5275875	-0.54849	4.39619	4.84996	0.453766
5225875	0.935247	4.06238	4.66339	0.601011
5375875	0.533579	7.36039	8.09264	0.732258
5325875	-0.141879	7.89176	8.67711	0.785352
5775875	-1.18533	8.9302	9.54268	0.612473
5825875	-0.703021	8.6736	9.33868	0.665089
6125875	-0.171039	7.67297	8.44646	0.773485
7775875	-0.569111	1.75494	2.45852	0.703577
5075925	0.0607928	7.3994	8.50876	1.10936
5175925	-0.415621	6.80002	7.88011	1.08009
5125925	-0.174116	7.91509	9.08052	1.16542
5275925	-2.11067	4.98169	5.63293	0.651241
5225925	-0.52632	5.2964	6.10978	0.813373
5375925	1.96786	7.3068	7.89998	0.59318
5325925	1.42684	7.8877	8.61886	0.731161
5425925	3.002	6.94456	7.45425	0.509695
7725925	0.207398	-1.92421	-0.996805	0.927408
5075975	-0.550617	8.82109	9.65404	0.832949
5175975	1.60616	7.31476	8.44038	1.12562
5125975	-1.00315	8.73471	9.77617	1.04146
5275975	-0.179629	6.03173	6.88282	0.851091
5225975	0.0200191	7.55557	8.62327	1.0677
5375975	-0.488817	8.28487	8.84185	0.556986
5325975	-1.27947	6.84257	7.53815	0.695581
5425975	-0.171187	7.80435	8.38947	0.585121
7775975	-3.29962	-1.31597	-0.488221	0.827749
