# Supplementary material for: European mushroom assemblages are darker in cold climates
Source: Nat Commun. 2019 Jun 28;10:2890. doi: 10.1038/s41467-019-10767-z (PMC6599080; doi:10.1038/s41467-019-10767-z)
Supplement: Supplementary file 11 — Supplementary Data 8 [file 41467_2019_10767_MOESM11_ESM.xlsx]

## Sheet: FigS11A
color	time	temp
dark	0	10.3
dark	0	12.4
dark	0	11.8
dark	5	17.5
dark	5	17.5
dark	5	17
dark	10	20.2
dark	10	19.4
dark	10	18.5
dark	15	22.7
dark	15	20.7
dark	15	20.5
dark	20	23.7
dark	20	22.3
dark	20	21.8
dark	25	24.9
dark	25	23.1
dark	25	22.9
dark	30	25.7
dark	30	24.1
dark	30	23.4
light	0	10.2
light	0	11.6
light	0	11.6
light	5	16.6
light	5	16.4
light	5	16.3
light	10	18.5
light	10	18.3
light	10	17.8
light	15	19.8
light	15	19.7
light	15	19.5
light	20	21
light	20	20.6
light	20	20.4
light	25	21.7
light	25	21.5
light	25	21.1
light	30	22.3
light	30	21.8
light	30	21.5

## Sheet: FigS11B
color	time	temp
dark	0	12.9
dark	0	13
dark	0	13.3
dark	0	10.3
dark	0	10.7
dark	0	11.5
dark	0	11.3
dark	0	12.7
dark	0	12.5
dark	0	12.7
dark	0	13.1
dark	0	13.3
dark	5	19.7
dark	5	18
dark	5	18
dark	5	17.1
dark	5	17.1
dark	5	16.7
dark	5	18.5
dark	5	18.5
dark	5	17.5
dark	5	18.8
dark	5	18.9
dark	5	18.4
light	0	13.2
light	0	13
light	0	13.3
light	0	10.7
light	0	11.8
light	0	11.6
light	0	11.7
light	0	11.8
light	0	12.8
light	0	12.2
light	0	12.7
light	0	13.5
light	5	17.7
light	5	17.5
light	5	17
light	5	16.3
light	5	16.8
light	5	16.3
light	5	16.3
light	5	16.9
light	5	16.7
light	5	17.1
light	5	16.8
light	5	17.3
